# Supplementary material for: Contents of lobetyolin, syringin, and atractylolide III in Codonopsis pilosula are related to dynamic changes of endophytes under drought stress
Source: Chin Med. 2021 Nov 22;16:122. doi: 10.1186/s13020-021-00533-z (PMC8607676; doi:10.1186/s13020-021-00533-z)
Supplement: Supplementary file 3 — Additional file 3: OTU abundance of endophytes in different parts of C. pilosula. [file 13020_2021_533_MOESM3_ESM.xls]

## Sheet: Dataset S1
Dataset S1: OTU abundances of endophytic fungi in leaf part of C. pilosula
OTU ID	DT1- rep 1	DT1- rep 2	DT1- rep 3	CK1- rep 1	CK1- rep 2	CK1- rep 3	DT3- rep 1	DT3- rep 2	DT3- rep 3	CK3- rep 1	CK3- rep 2	CK3- rep 3	DT8- rep 1	DT8- rep 2	DT8- rep 3	CK8- rep 1	CK8- rep 2	CK8- rep 3	Taxonomy
OTU1	1478	3022	1922	1222	1906	576	6274	10291	3046	948	943	969	237	406	532	5060	5657	4283	d__Eukaryota; p__Ascomycota; c__Sordariomycetes; o__Hypocreales; f__Nectriaceae; g__Fusarium; s__Fusarium sp.
OTU2	194	961	153	73	364	60	531	568	961	18	17	37	8210	7433	7173	10	19	9	d__Eukaryota; p__Ascomycota; c__Sordariomycetes; o__Glomerellales; f__Plectosphaerellaceae; g__Plectosphaerella; s__Plectosphaerella cucumerina
OTU3	5570	8140	6231	6241	7045	5638	6501	6750	6827	20591	20558	20408	1704	2241	3010	15897	15407	15480	d__Eukaryota; p__Ascomycota; c__Dothideomycetes; o__Pleosporales; f__Pleosporaceae; g__Alternaria; s__Alternaria sp.
OTU4	651	462	1038	278	356	242	1472	614	2132	2	7	2	336	665	893	5	5	8	d__Eukaryota; p__Ascomycota; c__norank; o__norank; f__norank; g__Tetracladium; s__Tetracladium sp.
OTU5	41	18	43	256	63	275	201	181	173	1	7	5	0	12	4	2	3	5	d__Eukaryota; p__Basidiomycota; c__Agaricomycetes; o__Cantharellales; f__Ceratobasidiaceae; g__Rhizoctonia; s__Rhizoctonia solani
OTU6	0	74	77	0	0	0	6	22	15	11	7	8	8	0	27	2	1	1	d__Eukaryota; p__Ascomycota; c__Sordariomycetes; o__Glomerellales; f__Plectosphaerellaceae; g__Gibellulopsis; s__Gibellulopsis sp. OTU054 AN-2016
OTU7	2291	834	2602	2138	2814	2114	2105	865	3011	2112	2333	2124	536	528	467	2392	1695	3612	d__Eukaryota; p__Ascomycota; c__Dothideomycetes; o__Capnodiales; f__Cladosporiaceae; g__Cladosporium; s__Cladosporium sp.
OTU8	189	162	170	133	315	346	313	87	752	0	10	4	8826	8459	7279	7	1	2	d__Eukaryota; p__Ascomycota; c__Dothideomycetes; o__Pleosporales; f__Phaeosphaeriaceae; g__Paraphoma; s__Paraphoma sp.
OTU9	0	3	0	0	0	0	39	11	47	0	0	0	5	7	8	0	0	0	d__Eukaryota; p__Basidiomycota; c__Agaricomycetes; o__Agaricales; f__Psathyrellaceae; g__Coprinellus; s__Coprinellus flocculosus
OTU10	280	811	284	1848	3108	1983	40	31	35	6	1	3	0	0	2	1	0	0	d__Eukaryota; p__Basidiomycota; c__Agaricomycetes; o__Cantharellales; f__Ceratobasidiaceae; g__Rhizoctonia; s__Rhizoctonia solani
OTU11	274	310	644	0	0	0	90	38	117	0	0	0	15	0	13	1	2	1	d__Eukaryota; p__Ascomycota; c__Sordariomycetes; o__Sordariales; f__Chaetomiaceae; g__Chaetomium; s__Chaetomium grande
OTU12	1246	883	1264	1352	1387	1115	1402	1431	1576	3754	3763	3729	391	516	650	2659	2988	3007	d__Eukaryota; p__Ascomycota; c__Dothideomycetes; o__Pleosporales; f__Pleosporaceae; g__Alternaria; s__Alternaria sp.
OTU13	54	44	85	0	105	0	92	0	83	2	0	6	12	6	51	1	0	0	d__Eukaryota; p__Mucoromycota; c__Mortierellomycetes; o__Mortierellales; f__Mortierellaceae; g__Mortierella; s__Mortierella sp.
OTU14	47	5	0	0	0	0	56	33	98	1	0	1	0	0	9	0	0	0	d__Eukaryota; p__Mucoromycota; c__Mortierellomycetes; o__Mortierellales; f__Mortierellaceae; g__Mortierella; s__Mortierella sp.
OTU15	233	265	151	60	20	0	286	249	585	613	588	607	302	204	127	45	54	31	d__Eukaryota; p__Ascomycota; c__Sordariomycetes; o__Hypocreales; f__Nectriaceae; g__Fusarium; s__Fusarium solani
OTU16	3473	2866	5	0	4	0	1162	1091	1051	1	0	76	625	864	931	16	19	15	Unclassified
OTU17	109	68	339	407	358	115	59	16	19	1	5	1	225	248	269	1	3	2	d__Eukaryota; p__Ascomycota; c__Sordariomycetes; o__Glomerellales; f__Plectosphaerellaceae; g__Plectosphaerella; s__Plectosphaerella cucumerina
OTU18	0	0	0	0	0	0	0	0	0	2	0	0	218	77	14	0	0	0	d__Eukaryota; p__Basidiomycota; c__Tremellomycetes; o__Filobasidiales; f__Piskurozymaceae; g__Solicoccozyma; s__Solicoccozyma aeria
OTU19	96	102	133	144	100	41	112	60	184	0	3	0	988	647	197	1	3	4	d__Eukaryota; p__Ascomycota; c__Dothideomycetes; o__Pleosporales; f__Phaeosphaeriaceae; g__Paraphoma; s__Paraphoma chrysanthemicola
OTU20	1283	2502	2313	7849	1498	11487	828	476	829	87	57	99	129	203	238	0	10	8	d__Eukaryota; p__Ascomycota; c__Sordariomycetes; o__Hypocreales; f__Nectriaceae; g__Microcera; s__Microcera sp.
OTU21	0	20	110	94	0	141	259	202	285	6	5	5	143	336	601	0	1	0	d__Eukaryota; p__Ascomycota; c__norank; o__norank; f__norank; g__Tetracladium; s__Tetracladium sp. S-16
OTU22	137	215	158	1032	1663	1046	257	61	63	6	2	4	0	0	2	0	0	0	d__Eukaryota; p__Basidiomycota; c__Agaricomycetes; o__Cantharellales; f__Ceratobasidiaceae; g__Rhizoctonia; s__Rhizoctonia solani
OTU23	13	3	14	92	36	104	29	29	32	0	0	0	0	7	2	4	0	1	d__Eukaryota; p__Basidiomycota; c__Agaricomycetes; o__Cantharellales; f__Ceratobasidiaceae; g__Rhizoctonia; s__Rhizoctonia solani
OTU24	193	68	190	0	0	0	152	38	181	261	117	409	6	8	26	183	65	269	Unclassified
OTU25	115	65	149	0	0	0	89	27	156	213	106	349	4	2	23	170	67	213	Unclassified
OTU26	105	303	66	254	0	194	241	24	429	6	7	2	41	71	4	2	4	2	d__Eukaryota; p__Ascomycota; c__Sordariomycetes; o__Hypocreales; f__Nectriaceae; g__Fusarium; s__Fusarium cf. solani
OTU27	521	1125	1304	89	0	0	173	100	265	26	23	13	12	199	690	478	696	39	d__Eukaryota; p__Ascomycota; c__Dothideomycetes; o__Pleosporales; f__Didymellaceae; g__Epicoccum; s__Epicoccum nigrum
OTU28	502	124	600	583	642	486	290	124	418	397	424	380	85	97	72	391	344	593	d__Eukaryota; p__Ascomycota; c__Dothideomycetes; o__Capnodiales; f__Cladosporiaceae; g__Cladosporium; s__Cladosporium sp.
OTU29	0	0	0	0	0	0	0	0	0	0	0	0	0	0	15	0	0	0	d__Eukaryota; p__Ascomycota; c__Pezizomycetes; o__Pezizales; f__Pyronemataceae; g__Pseudombrophila; s__Pseudombrophila hepatica
OTU30	0	0	0	0	0	0	0	0	1	0	0	0	0	0	7	0	0	0	d__Eukaryota; p__Ascomycota; c__Leotiomycetes; o__Helotiales; f__norank; g__Dendrostilbella; s__Dendrostilbella macrospora
OTU31	0	0	0	86	134	0	23	0	0	0	0	1	0	0	6	2	0	2	d__Eukaryota; p__Ascomycota; c__Sordariomycetes; o__norank; f__norank; g__Trichocladium; s__Trichocladium asperum
OTU32	134	0	103	114	1	87	71	0	42	33	25	78	139	92	378	315	140	623	d__Eukaryota; p__Ascomycota; c__Eurotiomycetes; o__Eurotiales; f__Aspergillaceae; g__Penicillium; s__Penicillium olsonii
OTU33	0	15	0	0	0	0	11	0	14	1	11	0	28	0	41	0	1	0	d__Eukaryota; p__Ascomycota; c__Sordariomycetes; o__Hypocreales; f__Clavicipitaceae; g__Metarhizium; s__Metarhizium anisopliae
OTU34	0	13	61	61	0	17	0	0	0	10	0	10	0	0	0	0	0	0	d__Eukaryota; p__Ascomycota; c__Dothideomycetes; o__Pleosporales; f__Didymellaceae; g__Phoma; s__aff. Phoma sp.
OTU35	53	116	0	0	116	5	60	32	96	2	3	1	0	0	0	0	0	0	d__Eukaryota; p__Ascomycota; c__Dothideomycetes; o__Pleosporales; f__Cucurbitariaceae; g__Pyrenochaeta; s__Pyrenochaeta sp.
OTU36	96	168	28	205	0	222	156	17	390	3	6	1	46	54	0	0	2	1	d__Eukaryota; p__Ascomycota; c__Sordariomycetes; o__Hypocreales; f__Nectriaceae; g__Fusarium; s__Fusarium cf. solani
OTU37	0	25	224	0	0	0	438	610	422	0	3	0	54	91	67	0	1	0	d__Eukaryota; p__Ascomycota; c__Dothideomycetes; o__Pleosporales; f__Phaeosphaeriaceae; g__Paraphoma; s__Paraphoma sp.
OTU38	0	86	0	95	76	33	257	69	499	9	1	8	7	7	14	1	4	0	d__Eukaryota; p__Ascomycota; c__Sordariomycetes; o__Hypocreales; f__Nectriaceae; g__Dactylonectria; s__Dactylonectria alcacerensis
OTU39	0	0	0	0	0	0	0	0	0	0	0	0	0	0	9	0	0	0	d__Eukaryota; p__Ascomycota; c__Sordariomycetes; o__Microascales; f__Microascaceae; g__Kernia; s__Kernia sp. 14PA07
OTU40	73	14	18	83	136	0	0	20	7	2	0	1	8	29	3	1	1	2	d__Eukaryota; p__Ascomycota; c__Sordariomycetes; o__Hypocreales; f__Nectriaceae; g__Fusarium; s__Fusarium incarnatum
OTU41	55	126	0	0	112	0	66	17	37	2	3	1	0	0	0	0	1	0	d__Eukaryota; p__Ascomycota; c__Dothideomycetes; o__Pleosporales; f__Cucurbitariaceae; g__Pyrenochaeta; s__Pyrenochaeta sp.
OTU42	36	0	0	0	0	0	0	0	0	3	0	0	0	0	0	0	2	0	d__Eukaryota; p__Ascomycota; c__Eurotiomycetes; o__Eurotiales; f__Aspergillaceae; g__Aspergillus; s__Aspergillus sepultus
OTU43	135	0	0	0	0	0	0	10	36	0	0	0	0	0	6	0	0	1	d__Eukaryota; p__Mucoromycota; c__Mortierellomycetes; o__Mortierellales; f__Mortierellaceae; g__Mortierella; s__Mortierella alpina
OTU44	0	24	0	98	43	27	191	45	488	16	0	7	11	10	11	1	1	0	d__Eukaryota; p__Ascomycota; c__Sordariomycetes; o__Hypocreales; f__Nectriaceae; g__Dactylonectria; s__Dactylonectria alcacerensis
OTU45	6	18	12	4	23	3	24	20	28	1	1	1	326	340	282	0	2	0	d__Eukaryota; p__Ascomycota; c__Sordariomycetes; o__Glomerellales; f__Plectosphaerellaceae; g__Plectosphaerella; s__Plectosphaerella cucumerina
OTU46	0	1	0	0	0	0	0	0	0	0	0	0	0	0	6	0	0	0	Unclassified
OTU47	464	492	270	284	938	197	508	325	650	58	86	41	145	193	84	11	5	8	d__Eukaryota; p__Ascomycota; c__Dothideomycetes; o__Capnodiales; f__Cladosporiaceae; g__Cladosporium; s__Cladosporium sp.
OTU48	14	2	48	25	0	0	707	1027	119	1	0	0	8	0	14	0	1	0	d__Eukaryota; p__Basidiomycota; c__Agaricomycetes; o__Agaricales; f__Tricholomataceae; g__Calyptella; s__Calyptella capula
OTU49	440	8	1193	949	512	351	93	183	120	1	2	1	8	1	49	4	1	2	d__Eukaryota; p__Ascomycota; c__Dothideomycetes; o__Capnodiales; f__Cladosporiaceae; g__Cladosporium; s__Cladosporium perangustum
OTU50	10	8	11	5	21	57	14	5	44	0	1	0	622	509	457	0	1	0	d__Eukaryota; p__Ascomycota; c__Dothideomycetes; o__Pleosporales; f__Phaeosphaeriaceae; g__Paraphoma; s__Paraphoma sp.
OTU51	0	0	0	0	0	0	0	0	0	0	0	3	0	0	1	0	0	0	d__Eukaryota; p__Ascomycota; c__Sordariomycetes; o__Microascales; f__Microascaceae; g__Wardomyces; s__Wardomyces inflatus
OTU52	22	9	41	28	213	100	0	0	0	0	0	3	0	11	22	0	2	0	d__Eukaryota; p__Ascomycota; c__Eurotiomycetes; o__Eurotiales; f__Aspergillaceae; g__Aspergillus; s__Aspergillus sp.
OTU53	201	229	250	261	287	224	278	260	251	754	807	762	78	102	114	538	631	618	d__Eukaryota; p__Ascomycota; c__Dothideomycetes; o__Pleosporales; f__Pleosporaceae; g__Alternaria; s__Alternaria sp.
OTU54	0	12	0	0	0	0	0	0	0	2	3	0	0	0	3	0	0	0	d__Eukaryota; p__Mucoromycota; c__Mortierellomycetes; o__Mortierellales; f__Mortierellaceae; g__Mortierella; s__Mortierella sp. D3Wa
OTU55	0	20	0	0	17	0	34	54	129	4	1	3	583	378	45	3	2	1	d__Eukaryota; p__Ascomycota; c__Sordariomycetes; o__Hypocreales; f__Nectriaceae; g__Volutella; s__Volutella ciliata
OTU56	0	0	46	0	0	0	18	0	35	0	0	0	7	0	0	0	0	0	d__Eukaryota; p__Ascomycota; c__Sordariomycetes; o__Sordariales; f__Lasiosphaeriaceae; g__Apiosordaria; s__Apiosordaria microcarpa
OTU57	258	196	270	165	100	217	75	21	26	65	111	54	240	143	68	15	21	7	d__Eukaryota; p__Ascomycota; c__Dothideomycetes; o__Pleosporales; f__Didymellaceae; g__Phoma; s__Phoma sp.
OTU58	8	24	5	4	4	5	40	56	13	5	8	7	2	0	5	25	35	28	d__Eukaryota; p__Ascomycota; c__Sordariomycetes; o__Hypocreales; f__Nectriaceae; g__Fusarium; s__Fusarium sp.
OTU59	9	13	6	4	13	0	30	48	14	2	3	1	0	1	4	19	21	12	d__Eukaryota; p__Ascomycota; c__Sordariomycetes; o__Hypocreales; f__Nectriaceae; g__Fusarium; s__Fusarium sp.
OTU60	9	9	15	7	8	4	37	53	11	2	11	4	0	3	0	31	25	20	d__Eukaryota; p__Ascomycota; c__Sordariomycetes; o__Hypocreales; f__Nectriaceae; g__Fusarium; s__Fusarium sp.
OTU61	80	8	32	211	465	184	13	0	0	1	0	1	0	0	1	0	0	0	d__Eukaryota; p__Basidiomycota; c__Agaricomycetes; o__Cantharellales; f__Ceratobasidiaceae; g__Rhizoctonia; s__Rhizoctonia solani
OTU62	0	0	3	0	0	0	0	0	1	0	0	1	0	0	2	0	0	0	d__Eukaryota; p__Ascomycota; c__Sordariomycetes; o__Glomerellales; f__Plectosphaerellaceae; g__Plectosphaerella; s__Plectosphaerella sp. sedF4
OTU63	0	8	0	0	0	12	0	0	0	0	0	0	0	0	3	0	0	0	d__Eukaryota; p__Mucoromycota; c__Mortierellomycetes; o__Mortierellales; f__Mortierellaceae; g__Mortierella; s__Mortierella sp. D3Wa
OTU64	0	11	0	11	0	0	0	0	0	0	0	0	0	0	1	0	0	0	d__Eukaryota; p__Olpidiomycota; c__Olpidiomycetes; o__Olpidiales; f__Olpidiaceae; g__Olpidium; s__uncultured Olpidium
OTU65	9	9	5	7	6	1	30	47	16	4	3	4	1	1	2	31	23	14	d__Eukaryota; p__Ascomycota; c__Sordariomycetes; o__Hypocreales; f__Nectriaceae; g__Fusarium; s__Fusarium sp.
OTU66	0	0	0	0	0	0	0	0	0	0	0	1	0	0	7	0	0	0	d__Eukaryota; p__Ascomycota; c__norank; o__norank; f__norank; g__Acremonium; s__Acremonium sp. (in: Ascomycota)
OTU67	0	0	0	0	0	0	0	0	0	0	0	0	26	0	1	0	0	0	d__Eukaryota; p__Ascomycota; c__Eurotiomycetes; o__Eurotiales; f__Aspergillaceae; g__Aspergillus; s__Aspergillus ochraceus
OTU68	0	0	0	0	0	0	0	0	0	0	0	0	1172	1061	1003	2	0	1	d__Eukaryota; p__Ascomycota; c__Pezizomycetes; o__Pezizales; f__Pezizaceae; g__Terfezia; s__Terfezia sp. JTO309
OTU69	0	0	44	0	0	0	0	0	35	0	0	1	0	0	0	0	0	0	d__Eukaryota; p__Ascomycota; c__Dothideomycetes; o__Pleosporales; f__Didymellaceae; g__Phoma; s__Phoma sp.
OTU70	0	3	0	5	197	0	5	0	3	2	5	0	0	0	2	0	0	0	d__Eukaryota; p__Ascomycota; c__Sordariomycetes; o__Hypocreales; f__Bionectriaceae; g__Clonostachys; s__Clonostachys sp.
OTU71	0	0	0	0	0	0	0	0	0	0	0	0	0	0	0	0	0	0	d__Eukaryota; p__Ascomycota; c__Sordariomycetes; o__Microascales; f__Microascaceae; g__Trichurus; s__Trichurus spiralis
OTU72	0	0	0	0	0	0	0	0	0	0	0	2	0	0	3	0	0	0	d__Eukaryota; p__Ascomycota; c__Leotiomycetes; o__Helotiales; f__Helotiaceae; g__Hymenoscyphus; s__Hymenoscyphus scutula
OTU73	3051	27	230	0	0	0	325	0	604	2	1	1	0	1	0	4	2	1	d__Eukaryota; p__Ascomycota; c__Dothideomycetes; o__Pleosporales; f__Didymellaceae; g__Leptosphaerulina; s__Leptosphaerulina argentinensis
OTU74	5	5	11	4	4	0	20	34	10	1	1	5	1	4	4	19	14	10	d__Eukaryota; p__Ascomycota; c__Sordariomycetes; o__Hypocreales; f__Nectriaceae; g__Fusarium; s__Fusarium sp.
OTU75	0	0	0	0	0	0	0	0	0	0	0	0	0	0	8	0	0	0	Unclassified
OTU76	6	3	8	21	5	1	34	29	12	2	4	3	0	3	5	18	25	15	d__Eukaryota; p__Ascomycota; c__Sordariomycetes; o__Hypocreales; f__Nectriaceae; g__Fusarium; s__Fusarium sp.
OTU77	7	13	7	3	8	2	20	41	12	2	3	7	0	2	1	17	20	15	d__Eukaryota; p__Ascomycota; c__Sordariomycetes; o__Hypocreales; f__Nectriaceae; g__Fusarium; s__Fusarium oxysporum
OTU78	5	2	5	9	5	1	18	39	6	4	4	8	1	1	0	23	17	13	d__Eukaryota; p__Ascomycota; c__Sordariomycetes; o__Hypocreales; f__Nectriaceae; g__Fusarium; s__Fusarium sp.
OTU79	0	0	75	0	33	0	22	0	18	3	11	0	0	0	2	0	0	0	d__Eukaryota; p__Ascomycota; c__Sordariomycetes; o__Hypocreales; f__Nectriaceae; g__Fusarium; s__Fusarium sp. CF13
OTU80	9	12	4	6	6	2	31	39	11	3	0	3	0	2	1	18	26	14	d__Eukaryota; p__Ascomycota; c__Sordariomycetes; o__Hypocreales; f__Nectriaceae; g__Fusarium; s__Fusarium sp.
OTU81	2	17	3	3	10	4	20	32	3	2	3	4	1	1	3	14	26	10	d__Eukaryota; p__Ascomycota; c__Sordariomycetes; o__Hypocreales; f__Nectriaceae; g__Fusarium; s__Fusarium sp.
OTU82	4	8	5	6	7	3	23	45	6	1	2	0	2	2	1	23	15	12	d__Eukaryota; p__Ascomycota; c__Sordariomycetes; o__Hypocreales; f__Nectriaceae; g__Fusarium; s__Fusarium sp.
OTU83	8	24	4	6	13	3	13	13	23	2	0	0	171	158	133	0	0	0	d__Eukaryota; p__Ascomycota; c__Sordariomycetes; o__Glomerellales; f__Plectosphaerellaceae; g__Plectosphaerella; s__Plectosphaerella cucumerina
OTU84	3	10	7	4	4	4	24	30	8	4	4	2	3	1	0	13	20	11	d__Eukaryota; p__Ascomycota; c__Sordariomycetes; o__Hypocreales; f__Nectriaceae; g__Fusarium; s__Fusarium sp.
OTU85	0	17	0	0	0	0	0	29	0	3	0	2	0	0	0	0	0	2	d__Eukaryota; p__Ascomycota; c__norank; o__norank; f__norank; g__Tetracladium; s__Tetracladium sp.
OTU86	6	10	4	3	18	3	21	37	12	2	4	4	0	1	2	20	15	7	d__Eukaryota; p__Ascomycota; c__Sordariomycetes; o__Hypocreales; f__Nectriaceae; g__Fusarium; s__Fusarium sp.
OTU87	3	6	16	0	0	0	13	1	38	3	0	0	0	0	6	0	0	0	d__Eukaryota; p__Ascomycota; c__Sordariomycetes; o__Sordariales; f__Chaetomiaceae; g__Chaetomium; s__Chaetomium sp.
OTU88	4	8	10	5	3	8	19	35	15	2	4	2	1	1	3	19	13	20	d__Eukaryota; p__Ascomycota; c__Sordariomycetes; o__Hypocreales; f__Nectriaceae; g__Fusarium; s__Fusarium sp.
OTU89	5	7	4	4	7	1	16	35	4	2	3	5	1	1	0	12	14	23	d__Eukaryota; p__Ascomycota; c__Sordariomycetes; o__Hypocreales; f__Nectriaceae; g__Fusarium; s__Fusarium sp.
OTU90	24	4	45	13	14	6	54	21	82	0	0	1	13	20	33	0	0	1	d__Eukaryota; p__Ascomycota; c__norank; o__norank; f__norank; g__Tetracladium; s__Tetracladium sp.
OTU91	7	3	8	0	10	1	14	41	7	2	2	2	0	1	2	13	29	16	d__Eukaryota; p__Ascomycota; c__Sordariomycetes; o__Hypocreales; f__Nectriaceae; g__Fusarium; s__Fusarium sp.
OTU92	5	24	12	0	13	1	14	26	12	28	16	21	0	0	0	75	75	77	d__Eukaryota; p__Ascomycota; c__Sordariomycetes; o__Hypocreales; f__Nectriaceae; g__Fusarium; s__Fusarium sp.
OTU93	0	27	0	0	0	0	0	0	0	0	0	0	0	0	0	0	0	0	d__Eukaryota; p__Ascomycota; c__Sordariomycetes; o__Microascales; f__Microascaceae; g__Trichurus; s__Trichurus spiralis
OTU94	3	8	3	1	7	1	19	38	7	1	2	4	2	0	2	17	11	15	d__Eukaryota; p__Ascomycota; c__Sordariomycetes; o__Hypocreales; f__Nectriaceae; g__Fusarium; s__Fusarium sp.
OTU95	0	0	0	0	0	0	0	0	0	0	0	0	0	0	0	1	0	0	d__Eukaryota; p__Ascomycota; c__Sordariomycetes; o__Microascales; f__Microascaceae; g__Lophotrichus; s__Lophotrichus sp. 1 RJ2014
OTU96	0	0	0	0	0	0	0	0	0	0	0	0	0	0	2	0	0	0	d__Eukaryota; p__Ascomycota; c__Leotiomycetes; o__Thelebolales; f__Thelebolaceae; g__Thelebolus; s__Thelebolus globosus
OTU97	17	393	29	2	99	0	71	0	40	309	337	209	37	110	0	1001	1505	526	d__Eukaryota; p__Ascomycota; c__Dothideomycetes; o__Pleosporales; f__Coniothyriaceae; g__Coniothyrium; s__Coniothyrium insitivum
OTU98	5	9	3	4	3	2	17	33	17	2	2	2	1	1	2	12	13	9	d__Eukaryota; p__Ascomycota; c__Sordariomycetes; o__Hypocreales; f__Nectriaceae; g__Fusarium; s__Fusarium sp.
OTU99	0	2	0	3	146	0	7	0	9	2	6	1	0	0	0	0	0	0	d__Eukaryota; p__Ascomycota; c__Sordariomycetes; o__Hypocreales; f__Bionectriaceae; g__Clonostachys; s__Clonostachys sp.
OTU100	4	4	13	2	6	2	18	40	10	1	4	2	0	2	2	14	19	6	d__Eukaryota; p__Ascomycota; c__Sordariomycetes; o__Hypocreales; f__Nectriaceae; g__Fusarium; s__Fusarium sp.
OTU101	0	12	0	0	0	0	0	0	9	0	0	0	3	0	0	0	0	0	d__Eukaryota; p__Ascomycota; c__Sordariomycetes; o__Sordariales; f__norank; g__Ramophialophora; s__Ramophialophora humicola
OTU102	23	60	0	0	38	98	0	0	63	8	1	3	12	5	11	17	12	23	d__Eukaryota; p__Ascomycota; c__Sordariomycetes; o__Hypocreales; f__Nectriaceae; g__Cylindrocarpon; s__Cylindrocarpon sp.
OTU103	6	6	7	3	4	1	13	26	9	1	1	2	2	1	1	10	15	24	d__Eukaryota; p__Ascomycota; c__Sordariomycetes; o__Hypocreales; f__Nectriaceae; g__Fusarium; s__Fusarium sp.
OTU104	212	462	312	72	268	269	114	319	16	20	16	18	51	74	44	0	2	0	d__Eukaryota; p__Basidiomycota; c__Tremellomycetes; o__Filobasidiales; f__Filobasidiaceae; g__Filobasidium; s__Filobasidium magnum
OTU105	107	26	187	102	87	23	22	190	51	9	8	2	442	227	78	89	83	86	d__Eukaryota; p__Ascomycota; c__Eurotiomycetes; o__Eurotiales; f__Aspergillaceae; g__Aspergillus; s__Aspergillus welwitschiae
OTU106	737	0	400	223	293	217	0	0	0	0	0	0	1	0	0	0	0	0	d__Eukaryota; p__Ascomycota; c__Dothideomycetes; o__Capnodiales; f__Mycosphaerellaceae; g__Mycosphaerella; s__Mycosphaerella sp. PDD 105250
OTU107	150	71	207	0	0	0	31	0	30	2	1	2	0	0	22	0	0	0	d__Eukaryota; p__Ascomycota; c__Sordariomycetes; o__Hypocreales; f__Nectriaceae; g__Fusicolla; s__Fusicolla ossicola
OTU108	0	0	0	14	0	86	0	0	0	0	0	1	0	0	0	0	0	0	d__Eukaryota; p__Ascomycota; c__Sordariomycetes; o__Sordariales; f__Chaetomiaceae; g__Botryotrichum; s__Botryotrichum murorum
OTU109	2	21	2	1	1	0	15	0	5	1	0	1	9	18	6	1	1	0	d__Eukaryota; p__Ascomycota; c__Sordariomycetes; o__Glomerellales; f__Plectosphaerellaceae; g__Plectosphaerella; s__Plectosphaerella cucumerina
OTU110	0	0	0	0	0	0	0	0	0	0	0	0	0	0	2	0	0	0	d__Eukaryota; p__Basidiomycota; c__Pucciniomycetes; o__Platygloeales; f__Eocronartiaceae; g__Eocronartium; s__Eocronartium sp. I12F-02262
OTU111	0	0	0	0	0	0	108	151	38	36	49	18	0	0	1	0	0	0	d__Eukaryota; p__Ascomycota; c__Sordariomycetes; o__Xylariales; f__Microdochiaceae; g__Microdochium; s__Microdochium sp.
OTU112	24	120	0	0	0	0	0	0	0	0	1	0	2	0	3	1	0	0	d__Eukaryota; p__Ascomycota; c__Dothideomycetes; o__Pleosporales; f__norank; g__Dokmaia; s__Dokmaia sp. 2 TMS-2011
OTU113	0	0	0	0	0	0	0	0	0	0	0	0	0	0	2	0	0	0	d__Eukaryota; p__Ascomycota; c__norank; o__norank; f__norank; g__Acremonium; s__Acremonium sp. (in: Ascomycota)
OTU114	2	5	4	8	5	5	15	32	7	2	3	0	0	1	1	16	8	12	d__Eukaryota; p__Ascomycota; c__Sordariomycetes; o__Hypocreales; f__Nectriaceae; g__Fusarium; s__Fusarium sp.
OTU115	2	2	3	2	4	2	30	29	8	3	2	2	2	0	0	12	19	11	d__Eukaryota; p__Ascomycota; c__Sordariomycetes; o__Hypocreales; f__Nectriaceae; g__Fusarium; s__Fusarium sp.
OTU116	13	2	5	2	6	0	15	24	4	0	0	1	0	2	1	10	20	11	d__Eukaryota; p__Ascomycota; c__Sordariomycetes; o__Hypocreales; f__Nectriaceae; g__Fusarium; s__Fusarium sp.
OTU117	0	112	0	24	0	61	0	0	0	16	0	20	0	0	2	0	0	0	d__Eukaryota; p__Mucoromycota; c__Mortierellomycetes; o__Mortierellales; f__Mortierellaceae; g__Mortierella; s__Mortierella sp. MEL 2385001
OTU118	0	10	4	3	7	1	10	9	21	0	1	1	164	155	129	0	0	0	d__Eukaryota; p__Ascomycota; c__Sordariomycetes; o__Glomerellales; f__Plectosphaerellaceae; g__Plectosphaerella; s__Plectosphaerella cucumerina
OTU119	0	0	0	0	0	0	0	0	0	0	0	0	0	0	0	0	0	0	d__Eukaryota; p__Mucoromycota; c__Mortierellomycetes; o__Mortierellales; f__Mortierellaceae; g__Mortierella; s__Mortierella sp. SA1-3
OTU120	0	0	0	0	0	0	0	0	0	0	0	0	0	0	0	0	0	0	d__Eukaryota; p__Ascomycota; c__Sordariomycetes; o__Glomerellales; f__Plectosphaerellaceae; g__Acremonium; s__Acremonium antarcticum
OTU121	0	0	0	0	0	0	0	0	0	0	0	0	0	0	2	0	0	0	d__Eukaryota; p__Ascomycota; c__Eurotiomycetes; o__Onygenales; f__Arthrodermataceae; g__Ctenomyces; s__Ctenomyces serratus
OTU122	7	3	6	6	4	3	18	23	10	3	2	1	0	1	1	20	13	9	d__Eukaryota; p__Ascomycota; c__Sordariomycetes; o__Hypocreales; f__Nectriaceae; g__Fusarium; s__Fusarium sp.
OTU123	1	3	3	1	6	2	16	30	6	3	0	0	0	0	1	10	8	11	d__Eukaryota; p__Ascomycota; c__Sordariomycetes; o__Hypocreales; f__Nectriaceae; g__Fusarium; s__Fusarium sp. 459
OTU124	0	0	0	0	0	0	0	0	0	0	1	0	0	0	3	0	0	0	d__Eukaryota; p__Ascomycota; c__Sordariomycetes; o__Sordariales; f__Lasiosphaeriaceae; g__Schizothecium; s__Schizothecium inaequale
OTU125	4	3	2	3	5	1	17	27	9	3	2	1	1	1	3	13	13	14	d__Eukaryota; p__Ascomycota; c__Sordariomycetes; o__Hypocreales; f__Nectriaceae; g__Fusarium; s__Fusarium sp.
OTU126	0	0	0	0	0	0	0	0	0	0	0	0	0	0	1	0	0	0	d__Eukaryota; p__Ascomycota; c__Sordariomycetes; o__Microascales; f__Microascaceae; g__Acaulium; s__Acaulium albonigrescens
OTU127	4	2	1	3	5	6	12	26	13	1	3	2	1	4	3	10	17	8	d__Eukaryota; p__Ascomycota; c__Sordariomycetes; o__Hypocreales; f__Nectriaceae; g__Fusarium; s__Fusarium sp.
OTU128	0	54	0	0	0	0	145	13	148	0	1	1	5	8	0	0	0	0	d__Eukaryota; p__Ascomycota; c__Eurotiomycetes; o__Chaetothyriales; f__Herpotrichiellaceae; g__Phialophora; s__Phialophora sp. DF35
OTU129	80	75	75	105	104	91	111	114	117	319	298	318	25	31	76	238	211	237	d__Eukaryota; p__Ascomycota; c__Dothideomycetes; o__Pleosporales; f__Pleosporaceae; g__Alternaria; s__Alternaria sp.
OTU130	0	0	77	0	17	0	23	0	23	6	20	0	0	0	1	0	0	0	d__Eukaryota; p__Ascomycota; c__Sordariomycetes; o__Hypocreales; f__Nectriaceae; g__Fusarium; s__Fusarium sp. B ES-2015
OTU131	4	6	6	5	3	0	22	28	5	1	4	1	0	0	0	13	13	11	d__Eukaryota; p__Ascomycota; c__Sordariomycetes; o__Hypocreales; f__Nectriaceae; g__Fusarium; s__Fusarium sp.
OTU132	4	0	2	23	5	3	13	32	7	1	0	0	0	0	2	12	11	6	d__Eukaryota; p__Ascomycota; c__Sordariomycetes; o__Hypocreales; f__Nectriaceae; g__Fusarium; s__Fusarium sp.
OTU133	1	6	18	3	4	1	14	20	7	1	1	1	0	1	0	6	9	5	d__Eukaryota; p__Ascomycota; c__Sordariomycetes; o__Hypocreales; f__Nectriaceae; g__Fusarium; s__Fusarium sp.
OTU134	0	0	0	0	0	0	0	0	0	0	0	0	0	0	2	0	0	0	d__Eukaryota; p__Ascomycota; c__Sordariomycetes; o__Microascales; f__Microascaceae; g__Lophotrichus; s__Lophotrichus sp. 1 RJ2014
OTU135	0	31	0	14	0	0	20	0	28	0	0	2	0	0	1	0	0	0	d__Eukaryota; p__Ascomycota; c__Sordariomycetes; o__Sordariales; f__Lasiosphaeriaceae; g__Podospora; s__Podospora decidua
OTU136	3	4	4	2	2	0	14	25	8	2	1	2	5	6	1	14	14	10	d__Eukaryota; p__Ascomycota; c__Sordariomycetes; o__Hypocreales; f__Nectriaceae; g__Fusarium; s__Fusarium sp.
OTU137	4	3	5	2	3	1	17	20	7	2	2	4	0	0	2	8	18	7	d__Eukaryota; p__Ascomycota; c__Sordariomycetes; o__Hypocreales; f__Nectriaceae; g__Fusarium; s__Fusarium sp.
OTU138	8	5	6	2	15	9	6	1	38	0	0	0	307	262	234	0	0	0	d__Eukaryota; p__Ascomycota; c__Dothideomycetes; o__Pleosporales; f__Phaeosphaeriaceae; g__Paraphoma; s__Paraphoma sp.
OTU139	1	9	1	2	4	2	13	17	3	2	1	3	0	1	1	10	12	8	d__Eukaryota; p__Ascomycota; c__Sordariomycetes; o__Hypocreales; f__Nectriaceae; g__Fusarium; s__Fusarium sp.
OTU140	0	1	2	3	4	1	9	13	8	1	3	0	0	0	1	12	9	10	d__Eukaryota; p__Ascomycota; c__Sordariomycetes; o__Hypocreales; f__Nectriaceae; g__Fusarium; s__Fusarium sp.
OTU141	0	0	0	0	0	0	0	0	0	0	0	0	0	0	1	0	0	0	d__Eukaryota; p__Ascomycota; c__Eurotiomycetes; o__Onygenales; f__Gymnoascaceae; g__Gymnoascus; s__Gymnoascus sp. 12NJ07
OTU142	0	0	25	23	0	0	82	339	0	0	0	0	0	9	80	0	0	0	d__Eukaryota; p__Ascomycota; c__Sordariomycetes; o__Hypocreales; f__Nectriaceae; g__Fusidium; s__Fusidium griseum
OTU143	1	1	4	2	5	3	15	19	2	1	1	1	1	0	0	7	15	10	d__Eukaryota; p__Ascomycota; c__Sordariomycetes; o__Hypocreales; f__Nectriaceae; g__Fusarium; s__Fusarium sp.
OTU144	0	3	0	0	0	0	0	0	0	0	0	0	0	0	1	0	0	0	d__Eukaryota; p__Ascomycota; c__Sordariomycetes; o__Glomerellales; f__Plectosphaerellaceae; g__Gibellulopsis; s__Gibellulopsis sp. OTU054 AN-2016
OTU145	2	0	5	4	6	1	11	20	13	2	1	3	1	0	0	4	15	10	d__Eukaryota; p__Ascomycota; c__Sordariomycetes; o__Hypocreales; f__Nectriaceae; g__Fusarium; s__Fusarium sp.
OTU146	0	0	0	0	0	0	0	0	0	0	6	0	0	12	0	0	1	0	d__Eukaryota; p__Ascomycota; c__Eurotiomycetes; o__Eurotiales; f__Aspergillaceae; g__Aspergillus; s__Aspergillus uvarum
OTU147	2	6	5	1	4	2	16	25	14	1	3	2	1	3	1	15	11	12	d__Eukaryota; p__Ascomycota; c__Sordariomycetes; o__Hypocreales; f__Nectriaceae; g__Fusarium; s__Fusarium sp.
OTU148	2	2	5	1	6	1	9	19	2	3	0	3	1	2	1	13	9	13	d__Eukaryota; p__Ascomycota; c__Sordariomycetes; o__Hypocreales; f__Nectriaceae; g__Fusarium; s__Fusarium sp.
OTU149	520	539	374	0	0	0	14	0	64	0	2	0	399	561	824	1	0	0	d__Eukaryota; p__Basidiomycota; c__Microbotryomycetes; o__Sporidiobolales; f__Sporidiobolaceae; g__Rhodosporidiobolus; s__Rhodosporidiobolus fluvialis
OTU150	3	11	0	1	1	1	3	0	6	0	0	0	63	43	47	0	0	0	d__Eukaryota; p__Ascomycota; c__Dothideomycetes; o__Pleosporales; f__Phaeosphaeriaceae; g__Paraphoma; s__Paraphoma sp.
OTU151	0	66	0	0	0	22	0	0	0	0	0	0	12	16	22	0	0	0	d__Eukaryota; p__Ascomycota; c__Sordariomycetes; o__Sordariales; f__Chaetomiaceae; g__Zopfiella; s__Zopfiella erostrata
OTU152	1	0	166	269	534	106	0	0	13	0	0	0	0	0	0	0	0	0	d__Eukaryota; p__Basidiomycota; c__Cystobasidiomycetes; o__norank; f__Symmetrosporaceae; g__Symmetrospora; s__Symmetrospora marina
OTU153	3	3	4	1	3	0	16	23	3	1	0	4	0	3	1	9	9	3	d__Eukaryota; p__Ascomycota; c__Sordariomycetes; o__Hypocreales; f__Nectriaceae; g__Fusarium; s__Fusarium sp.
OTU154	0	0	0	0	0	0	0	0	0	0	0	0	0	0	0	0	0	0	d__Eukaryota; p__Ascomycota; c__Eurotiomycetes; o__Chaetothyriales; f__norank; g__Sarcinomyces; s__Sarcinomyces sp. MA 4787
OTU155	0	0	0	0	0	0	0	0	0	0	0	0	0	0	1	0	0	0	d__Eukaryota; p__Basidiomycota; c__Agaricomycetes; o__Cantharellales; f__Ceratobasidiaceae; g__Rhizoctonia; s__Rhizoctonia globularis
OTU156	192	198	161	0	0	0	23	0	16	0	0	0	60	22	0	1	0	0	d__Eukaryota; p__Ascomycota; c__Saccharomycetes; o__Saccharomycetales; f__Debaryomycetaceae; g__Meyerozyma; s__Meyerozyma guilliermondii
OTU157	0	69	0	0	0	0	0	0	0	0	0	0	9	17	259	1	3	0	d__Eukaryota; p__Ascomycota; c__Sordariomycetes; o__Glomerellales; f__Plectosphaerellaceae; g__Acremonium; s__Acremonium antarcticum
OTU158	1	7	2	3	0	0	1	0	4	0	0	0	45	24	7	1	0	0	d__Eukaryota; p__Ascomycota; c__Dothideomycetes; o__Pleosporales; f__Phaeosphaeriaceae; g__Paraphoma; s__Paraphoma chrysanthemicola
OTU159	0	0	0	0	0	0	0	0	0	0	0	0	0	0	1	0	0	0	d__Eukaryota; p__Ascomycota; c__Dothideomycetes; o__Pleosporales; f__Sporormiaceae; g__Preussia; s__Preussia funiculata
OTU160	0	0	0	0	0	0	0	0	0	0	0	0	0	0	0	0	0	0	d__Eukaryota; p__Ascomycota; c__Sordariomycetes; o__Sordariales; f__Chaetomiaceae; g__Chaetomium; s__Chaetomium seminudum
OTU161	0	0	0	0	0	0	0	0	0	0	0	0	0	0	1	0	0	0	d__Eukaryota; p__Ascomycota; c__Dothideomycetes; o__Pleosporales; f__Periconiaceae; g__Periconia; s__Periconia macrospinosa
OTU162	13	5	0	0	0	0	0	47	13	0	4	0	0	0	1	0	0	0	d__Eukaryota; p__Ascomycota; c__Eurotiomycetes; o__Chaetothyriales; f__Herpotrichiellaceae; g__Exophiala; s__Exophiala sp.
OTU163	1	9	0	1	6	1	19	22	2	3	2	1	0	0	0	11	11	12	d__Eukaryota; p__Ascomycota; c__Sordariomycetes; o__Hypocreales; f__Nectriaceae; g__Fusarium; s__Fusarium sp.
OTU164	169	27	41	138	0	165	90	19	43	18	28	17	11	0	0	14	10	13	d__Eukaryota; p__Ascomycota; c__Dothideomycetes; o__Capnodiales; f__Cladosporiaceae; g__Cladosporium; s__Cladosporium sp.
OTU165	4	5	0	2	11	2	3	6	7	1	0	1	86	95	94	0	0	0	d__Eukaryota; p__Ascomycota; c__Sordariomycetes; o__Glomerellales; f__Plectosphaerellaceae; g__Plectosphaerella; s__Plectosphaerella cucumerina
OTU166	20	8	37	0	0	0	9	2	11	0	0	0	1	0	1	0	0	0	d__Eukaryota; p__Ascomycota; c__Sordariomycetes; o__Sordariales; f__Chaetomiaceae; g__Chaetomium; s__Chaetomium grande
OTU167	0	3	2	3	3	1	8	20	8	3	1	3	1	0	2	5	9	9	d__Eukaryota; p__Ascomycota; c__Sordariomycetes; o__Hypocreales; f__Nectriaceae; g__Fusarium; s__Fusarium sp.
OTU168	0	0	0	0	0	0	20	0	0	0	0	0	0	0	0	0	0	0	Unclassified
OTU169	0	0	0	0	0	0	0	0	13	0	0	0	0	0	1	0	0	0	d__Eukaryota; p__Ascomycota; c__Sordariomycetes; o__Hypocreales; f__Stachybotryaceae; g__Paramyrothecium; s__Paramyrothecium roridum
OTU170	0	0	0	0	0	0	37	0	14	1	0	0	0	0	1	0	0	0	d__Eukaryota; p__Ascomycota; c__Sordariomycetes; o__Sordariales; f__Chaetomiaceae; g__Botryotrichum; s__Botryotrichum piluliferum
OTU171	32	14	0	0	0	0	27	0	20	44	112	2	0	35	0	6	5	0	d__Eukaryota; p__Ascomycota; c__Dothideomycetes; o__Pleosporales; f__Pleosporaceae; g__Bipolaris; s__Bipolaris sorokiniana
OTU172	0	0	0	0	0	0	0	0	3	0	0	0	0	0	0	0	0	0	Unclassified
OTU173	0	0	0	0	0	0	0	0	0	0	0	0	0	0	0	0	0	0	d__Eukaryota; p__Basidiomycota; c__Agaricomycetes; o__Thelephorales; f__Typhulaceae; g__Typhula; s__Typhula variabilis
OTU174	123	0	316	94	285	83	94	27	64	6	6	6	11	91	91	0	1	0	d__Eukaryota; p__Ascomycota; c__Dothideomycetes; o__Capnodiales; f__Mycosphaerellaceae; g__Septoria; s__Septoria sp. TCM-8
OTU175	0	0	0	0	0	0	0	0	0	0	0	0	3	0	0	0	0	1	d__Eukaryota; p__Ascomycota; c__Sordariomycetes; o__Hypocreales; f__Nectriaceae; g__Cylindrocarpon; s__Cylindrocarpon sp.
OTU176	61	0	0	0	0	0	0	38	0	0	0	0	0	0	0	1	1	0	d__Eukaryota; p__Ascomycota; c__Dothideomycetes; o__Pleosporales; f__norank; g__Microsphaeropsis; s__Microsphaeropsis olivacea
OTU177	0	0	0	0	0	0	0	0	14	0	0	1	0	0	5	0	0	0	d__Eukaryota; p__Mucoromycota; c__Mortierellomycetes; o__Mortierellales; f__Mortierellaceae; g__Mortierella; s__Mortierella alpina
OTU178	4	11	5	3	35	4	5	9	9	1	0	0	98	103	90	0	0	0	d__Eukaryota; p__Ascomycota; c__Sordariomycetes; o__Glomerellales; f__Plectosphaerellaceae; g__Plectosphaerella; s__Plectosphaerella cucumerina
OTU179	0	0	0	0	1	0	1	0	0	2	4	0	0	0	5	0	0	0	d__Eukaryota; p__Ascomycota; c__Sordariomycetes; o__Hypocreales; f__Bionectriaceae; g__Clonostachys; s__Clonostachys sp.
OTU180	1	3	1	3	4	2	8	33	4	1	1	2	0	1	0	18	6	9	d__Eukaryota; p__Ascomycota; c__Sordariomycetes; o__Hypocreales; f__Nectriaceae; g__Fusarium; s__Fusarium sp.
OTU181	0	0	0	0	0	0	0	0	0	0	0	0	0	0	0	0	0	0	d__Eukaryota; p__Ascomycota; c__Sordariomycetes; o__Microascales; f__Microascaceae; g__Kernia; s__Kernia pachypleura
OTU182	0	0	1	0	0	0	0	0	0	0	0	0	0	0	0	0	0	0	d__Eukaryota; p__Ascomycota; c__Sordariomycetes; o__Sordariales; f__Lasiosphaeriaceae; g__Apiosordaria; s__Apiosordaria microcarpa
OTU183	1	4	2	3	4	4	14	17	2	1	2	2	0	1	1	7	14	6	d__Eukaryota; p__Ascomycota; c__Sordariomycetes; o__Hypocreales; f__Nectriaceae; g__Fusarium; s__Fusarium sp.
OTU184	0	0	0	39	0	0	92	57	197	0	0	0	1	1	0	0	0	0	d__Eukaryota; p__Ascomycota; c__Sordariomycetes; o__Glomerellales; f__Plectosphaerellaceae; g__Plectosphaerella; s__Plectosphaerella cucumerina
OTU185	2	4	3	0	8	0	7	30	2	0	0	2	1	1	1	8	6	9	d__Eukaryota; p__Ascomycota; c__Sordariomycetes; o__Hypocreales; f__Nectriaceae; g__Fusarium; s__Fusarium sp.
OTU186	0	0	0	0	0	0	0	0	0	0	0	0	0	0	2	0	0	0	d__Eukaryota; p__Ascomycota; c__Sordariomycetes; o__Hypocreales; f__Stachybotryaceae; g__Stachybotrys; s__Stachybotrys chlorohalonata
OTU187	1	3	2	3	9	0	11	8	12	0	0	1	101	101	93	0	0	0	d__Eukaryota; p__Ascomycota; c__Sordariomycetes; o__Glomerellales; f__Plectosphaerellaceae; g__Plectosphaerella; s__Plectosphaerella cucumerina
OTU188	0	0	0	0	0	0	0	0	0	0	0	0	0	0	2	0	0	0	d__Eukaryota; p__Ascomycota; c__Dothideomycetes; o__Pleosporales; f__norank; g__Monodictys; s__Monodictys castaneae
OTU189	2	3	4	3	6	0	8	16	3	0	3	2	0	1	0	5	8	13	d__Eukaryota; p__Ascomycota; c__Sordariomycetes; o__Hypocreales; f__Nectriaceae; g__Fusarium; s__Fusarium sp.
OTU190	1	4	5	2	6	1	24	17	5	0	2	1	0	1	0	4	16	8	d__Eukaryota; p__Ascomycota; c__Sordariomycetes; o__Hypocreales; f__Nectriaceae; g__Fusarium; s__Fusarium oxysporum
OTU191	0	0	0	0	0	0	0	11	0	0	0	0	0	23	2	0	0	1	d__Eukaryota; p__Ascomycota; c__Sordariomycetes; o__Hypocreales; f__Nectriaceae; g__Neonectria; s__Neonectria sp. 1 RJ2015
OTU192	29	0	7	0	0	0	192	276	47	0	0	0	0	0	0	0	0	0	Unclassified
OTU193	0	3	0	1	2	2	8	17	5	1	1	1	1	1	0	9	11	8	d__Eukaryota; p__Ascomycota; c__Sordariomycetes; o__Hypocreales; f__Nectriaceae; g__Fusarium; s__Fusarium sp.
OTU194	0	0	0	0	0	0	0	0	0	0	0	0	0	0	0	0	1	0	d__Eukaryota; p__Ascomycota; c__Sordariomycetes; o__Hypocreales; f__Nectriaceae; g__Fusarium; s__Fusarium fujikuroi
OTU195	0	0	0	0	0	0	4	51	0	0	0	0	0	0	0	0	0	0	d__Eukaryota; p__Ascomycota; c__Dothideomycetes; o__Pleosporales; f__Neopyrenochaetaceae; g__Neopyrenochaeta; s__Neopyrenochaeta inflorescentiae
OTU196	0	1	6	4	2	3	9	14	2	1	0	0	0	0	1	5	11	3	d__Eukaryota; p__Ascomycota; c__Sordariomycetes; o__Hypocreales; f__Nectriaceae; g__Fusarium; s__Fusarium sp.
OTU197	2	9	2	1	1	1	7	19	5	1	1	1	0	2	1	9	8	3	d__Eukaryota; p__Ascomycota; c__Sordariomycetes; o__Hypocreales; f__Nectriaceae; g__Fusarium; s__Fusarium sp.
OTU198	1	5	1	0	0	0	2	4	9	0	0	0	30	36	42	0	0	0	d__Eukaryota; p__Ascomycota; c__Sordariomycetes; o__Glomerellales; f__Plectosphaerellaceae; g__Plectosphaerella; s__Plectosphaerella cucumerina
OTU199	0	0	0	0	0	0	0	0	0	0	0	0	0	0	1	1	0	0	d__Eukaryota; p__Ascomycota; c__Sordariomycetes; o__Microascales; f__Microascaceae; g__Lophotrichus; s__Lophotrichus sp. 1 RJ2014
OTU200	40	39	39	47	0	0	69	131	0	0	0	1	94	72	91	0	0	1	d__Eukaryota; p__Ascomycota; c__Eurotiomycetes; o__Chaetothyriales; f__Herpotrichiellaceae; g__Exophiala; s__Exophiala sp. Ppf18
OTU201	0	0	0	0	0	0	0	0	0	0	0	0	0	0	1	0	0	0	d__Eukaryota; p__Ascomycota; c__Sordariomycetes; o__Hypocreales; f__Stachybotryaceae; g__Stachybotrys; s__Stachybotrys chlorohalonata
OTU202	0	0	0	0	0	0	0	0	0	0	0	0	0	0	0	0	0	0	d__Eukaryota; p__Ascomycota; c__Sordariomycetes; o__Hypocreales; f__Bionectriaceae; g__Ijuhya; s__Ijuhya sp.
OTU203	0	0	0	0	0	0	0	0	0	0	0	0	0	0	0	0	0	0	d__Eukaryota; p__Ascomycota; c__Eurotiomycetes; o__Eurotiales; f__Aspergillaceae; g__Aspergillus; s__Aspergillus gracilis
OTU204	0	8	0	14	0	0	0	22	0	0	0	1	0	1	0	0	0	0	d__Eukaryota; p__Ascomycota; c__Dothideomycetes; o__Pleosporales; f__Phaeosphaeriaceae; g__Paraphoma; s__Paraphoma sp.
OTU206	1	1	3	1	1	1	6	10	1	2	1	0	0	0	1	9	11	3	d__Eukaryota; p__Ascomycota; c__Sordariomycetes; o__Hypocreales; f__Nectriaceae; g__Fusarium; s__Fusarium sp.
OTU207	0	0	0	0	0	0	0	0	0	0	0	0	0	0	0	0	0	0	d__Eukaryota; p__Ascomycota; c__Sordariomycetes; o__Sordariales; f__norank; g__Ramophialophora; s__Ramophialophora petraea
OTU208	0	0	0	0	0	0	0	0	0	2	17	0	0	0	0	0	0	0	d__Eukaryota; p__Mucoromycota; c__Mortierellomycetes; o__Mortierellales; f__Mortierellaceae; g__Mortierella; s__Mortierella sp.
OTU209	0	18	5	0	0	0	21	0	38	0	0	0	0	0	0	0	0	0	d__Eukaryota; p__Basidiomycota; c__Agaricostilbomycetes; o__Agaricostilbales; f__Chionosphaeraceae; g__Kurtzmanomyces; s__Kurtzmanomyces nectairei
OTU210	1	0	4	0	71	1	0	3	6	0	0	0	0	3	5	0	0	0	d__Eukaryota; p__Ascomycota; c__norank; o__norank; f__norank; g__Tetracladium; s__Tetracladium sp.
OTU211	1	2	3	2	1	0	9	14	11	1	0	1	0	1	1	6	6	6	d__Eukaryota; p__Ascomycota; c__Sordariomycetes; o__Hypocreales; f__Nectriaceae; g__Fusarium; s__Fusarium sp.
OTU212	1	0	2	2	3	3	9	12	4	0	0	1	0	0	0	4	8	11	d__Eukaryota; p__Ascomycota; c__Sordariomycetes; o__Hypocreales; f__Nectriaceae; g__Fusarium; s__Fusarium sp.
OTU213	1	2	3	0	16	0	5	14	4	0	0	1	2	0	0	6	9	7	d__Eukaryota; p__Ascomycota; c__Sordariomycetes; o__Hypocreales; f__Nectriaceae; g__Fusarium; s__Fusarium sp.
OTU214	1	1	3	3	1	0	4	11	6	0	1	2	0	0	0	8	4	1	d__Eukaryota; p__Ascomycota; c__Sordariomycetes; o__Hypocreales; f__Nectriaceae; g__Fusarium; s__Fusarium sp.
OTU215	5	2	4	1	4	0	5	11	5	2	1	0	1	1	0	9	10	8	d__Eukaryota; p__Ascomycota; c__Sordariomycetes; o__Hypocreales; f__Nectriaceae; g__Fusarium; s__Fusarium sp.
OTU216	0	0	0	0	0	0	0	0	0	0	0	0	0	0	1	0	0	0	d__Eukaryota; p__Ascomycota; c__Pezizomycetes; o__Pezizales; f__Pyronemataceae; g__Pseudaleuria; s__Pseudaleuria quinaultiana
OTU217	0	0	0	0	0	0	0	0	0	0	0	0	0	0	2	0	0	0	d__Eukaryota; p__Ascomycota; c__Sordariomycetes; o__Sordariales; f__Lasiosphaeriaceae; g__Podospora; s__Podospora australis
OTU218	2	5	2	1	4	0	4	6	6	0	0	0	73	68	73	0	2	0	d__Eukaryota; p__Ascomycota; c__Sordariomycetes; o__Glomerellales; f__Plectosphaerellaceae; g__Plectosphaerella; s__Plectosphaerella cucumerina
OTU219	1	7	3	1	1	2	8	9	9	2	2	2	0	1	0	7	7	4	d__Eukaryota; p__Ascomycota; c__Sordariomycetes; o__Hypocreales; f__Nectriaceae; g__Fusarium; s__Fusarium sp.
OTU220	0	0	0	0	0	0	0	0	0	0	0	0	0	0	1	0	0	0	d__Eukaryota; p__Ascomycota; c__Dothideomycetes; o__Pleosporales; f__Sporormiaceae; g__Preussia; s__Preussia fleischhakii
OTU221	0	0	0	0	0	0	0	0	17	0	0	0	18	0	0	1	0	0	d__Eukaryota; p__Ascomycota; c__Sordariomycetes; o__Sordariales; f__Lasiosphaeriaceae; g__Cercophora; s__Cercophora sp. CIM1_17
OTU222	0	0	0	0	0	0	0	0	0	0	0	0	19	21	1	0	0	0	Unclassified
OTU223	0	7	0	0	0	0	0	0	0	2	2	1	0	0	0	1	0	1	d__Eukaryota; p__Ascomycota; c__Sordariomycetes; o__Hypocreales; f__Nectriaceae; g__Fusarium; s__Fusarium solani
OTU224	1	4	1	0	2	0	6	15	8	3	2	1	2	1	0	11	10	18	d__Eukaryota; p__Ascomycota; c__Sordariomycetes; o__Hypocreales; f__Nectriaceae; g__Fusarium; s__Fusarium sp.
OTU225	0	0	0	0	0	0	0	0	0	0	0	0	0	0	0	125	0	204	d__Eukaryota; p__Ascomycota; c__Sordariomycetes; o__Hypocreales; f__Nectriaceae; g__Fusarium; s__Fusarium sp. BDS-2017a
OTU226	0	0	0	0	0	0	35	0	0	0	0	0	0	0	0	0	0	0	d__Eukaryota; p__Mucoromycota; c__Mortierellomycetes; o__Mortierellales; f__Mortierellaceae; g__Mortierella; s__Mortierella alpina
OTU227	0	0	0	0	0	0	0	0	0	0	0	0	0	0	0	0	0	0	Unclassified
OTU228	2	0	1	2	4	0	11	13	3	0	1	0	0	0	0	3	4	4	d__Eukaryota; p__Ascomycota; c__Sordariomycetes; o__Hypocreales; f__Nectriaceae; g__Fusarium; s__Fusarium sp.
OTU229	0	28	0	0	0	0	0	0	0	2	0	6	13	54	32	1	1	0	d__Eukaryota; p__Ascomycota; c__Eurotiomycetes; o__Eurotiales; f__Aspergillaceae; g__Aspergillus; s__Aspergillus flavus
OTU230	117	51	1	0	4	5	54	54	47	0	0	4	33	42	49	0	2	1	Unclassified
OTU231	0	25	42	0	34	0	12	0	26	2	9	0	0	34	67	0	0	0	d__Eukaryota; p__Ascomycota; c__Orbiliomycetes; o__Orbiliales; f__Orbiliaceae; g__Dactylella; s__Dactylella oxyspora
OTU232	0	0	0	0	0	0	0	0	0	0	0	0	651	575	585	0	0	0	d__Eukaryota; p__Ascomycota; c__Sordariomycetes; o__Sordariales; f__Lasiosphaeriaceae; g__Cladorrhinum; s__Cladorrhinum foecundissimum
OTU233	0	0	0	0	0	0	0	0	0	0	0	0	0	0	0	0	1	0	d__Eukaryota; p__Ascomycota; c__Sordariomycetes; o__Hypocreales; f__norank; g__Acremonium; s__Acremonium persicinum
OTU234	0	3	1	0	1	1	8	10	4	2	0	0	0	0	1	3	7	5	d__Eukaryota; p__Ascomycota; c__Sordariomycetes; o__Hypocreales; f__Nectriaceae; g__Fusarium; s__Fusarium sp.
OTU235	19	13	0	0	114	0	4	0	27	0	0	0	0	0	7	0	1	1	d__Eukaryota; p__Ascomycota; c__Eurotiomycetes; o__Eurotiales; f__Aspergillaceae; g__Penicillium; s__Penicillium brevicompactum
OTU236	0	2	1	2	1	2	6	10	3	1	0	1	0	0	1	6	9	3	d__Eukaryota; p__Ascomycota; c__Sordariomycetes; o__Hypocreales; f__Nectriaceae; g__Fusarium; s__Fusarium sp.
OTU237	3	4	1	0	2	0	6	4	2	1	0	0	0	0	0	7	3	1	d__Eukaryota; p__Ascomycota; c__Sordariomycetes; o__Hypocreales; f__Nectriaceae; g__Fusarium; s__Fusarium sp.
OTU238	2	6	1	3	6	2	2	2	11	0	0	0	66	63	48	0	0	1	d__Eukaryota; p__Ascomycota; c__Sordariomycetes; o__Glomerellales; f__Plectosphaerellaceae; g__Plectosphaerella; s__Plectosphaerella cucumerina
OTU239	2	0	0	0	0	0	54	53	73	0	0	0	24	4	0	0	0	0	Unclassified
OTU240	0	0	0	0	0	0	0	0	0	0	0	0	0	0	2	0	0	0	Unclassified
OTU241	35	81	54	16	0	0	23	43	28	1	3	0	117	129	124	2	0	2	d__Eukaryota; p__Ascomycota; c__Dothideomycetes; o__Pleosporales; f__Coniothyriaceae; g__Coniothyrium; s__Coniothyrium sp. TS-2016
OTU242	1	1	2	0	1	2	3	12	5	2	0	0	1	0	1	10	6	6	d__Eukaryota; p__Ascomycota; c__Sordariomycetes; o__Hypocreales; f__Nectriaceae; g__Fusarium; s__Fusarium sp.
OTU243	0	0	0	72	0	64	0	0	0	0	0	0	0	0	1	0	0	0	d__Eukaryota; p__Ascomycota; c__Eurotiomycetes; o__Eurotiales; f__Aspergillaceae; g__Aspergillus; s__Aspergillus ustus
OTU244	1	2	1	17	1	0	4	9	2	0	2	0	0	2	0	7	9	7	d__Eukaryota; p__Ascomycota; c__Sordariomycetes; o__Hypocreales; f__Nectriaceae; g__Fusarium; s__Fusarium sp.
OTU245	0	0	0	0	0	0	0	0	0	0	0	0	0	0	0	0	0	0	d__Eukaryota; p__Ascomycota; c__Sordariomycetes; o__Hypocreales; f__norank; g__Acremonium; s__Acremonium persicinum
OTU246	0	0	1	0	1	0	8	11	7	0	1	0	0	0	0	9	3	3	d__Eukaryota; p__Ascomycota; c__Sordariomycetes; o__Hypocreales; f__Nectriaceae; g__Fusarium; s__Fusarium sp.
OTU247	0	7	0	1	1	0	5	10	4	1	1	0	0	0	0	5	5	1	d__Eukaryota; p__Ascomycota; c__Sordariomycetes; o__Hypocreales; f__Nectriaceae; g__Fusarium; s__Fusarium sinensis
OTU248	0	0	44	0	30	0	17	0	0	0	0	0	14	24	14	0	0	0	d__Eukaryota; p__Ascomycota; c__Saccharomycetes; o__Saccharomycetales; f__Debaryomycetaceae; g__Candida; s__Candida albicans
OTU249	48	59	0	0	0	0	0	0	0	0	0	0	0	0	0	1	0	0	d__Eukaryota; p__Ascomycota; c__Dothideomycetes; o__Pleosporales; f__Leptosphaeriaceae; g__Plenodomus; s__Plenodomus meliloti
OTU250	0	4	0	2	5	1	5	6	5	0	0	0	55	38	36	0	0	0	d__Eukaryota; p__Ascomycota; c__Sordariomycetes; o__Glomerellales; f__Plectosphaerellaceae; g__Plectosphaerella; s__Plectosphaerella cucumerina
OTU251	0	0	0	0	0	0	0	0	0	0	0	0	0	0	0	0	0	0	d__Eukaryota; p__Basidiomycota; c__Agaricomycetes; o__Cantharellales; f__Ceratobasidiaceae; g__Ceratobasidium; s__Ceratobasidium sp. 4 JS-2017
OTU252	0	11	5	0	0	0	4	9	10	0	0	0	12	8	0	0	2	0	d__Eukaryota; p__Ascomycota; c__Dothideomycetes; o__Pleosporales; f__Phaeosphaeriaceae; g__Paraphoma; s__Paraphoma sp.
OTU253	0	1	2	0	1	1	2	9	2	2	0	1	0	0	1	5	6	5	d__Eukaryota; p__Ascomycota; c__Sordariomycetes; o__Hypocreales; f__Nectriaceae; g__Fusarium; s__Fusarium sp.
OTU254	2	1	0	0	0	0	7	18	2	0	1	3	0	0	0	7	6	7	d__Eukaryota; p__Ascomycota; c__Sordariomycetes; o__Hypocreales; f__Nectriaceae; g__Fusarium; s__Fusarium sp.
OTU255	0	0	93	0	0	0	35	0	54	3	0	0	0	0	1	0	0	0	d__Eukaryota; p__Ascomycota; c__Sordariomycetes; o__Sordariales; f__Lasiosphaeriaceae; g__Podospora; s__Podospora didyma
OTU256	10	162	0	77	270	0	19	0	2	0	0	0	38	22	48	1	0	0	d__Eukaryota; p__Ascomycota; c__Dothideomycetes; o__Capnodiales; f__Cladosporiaceae; g__Cladosporium; s__Cladosporium aggregatocicatricatum
OTU257	1	1	1	2	4	0	8	9	3	0	0	0	0	0	0	4	5	9	d__Eukaryota; p__Ascomycota; c__Sordariomycetes; o__Hypocreales; f__Nectriaceae; g__Fusarium; s__Fusarium sp.
OTU258	0	0	1	0	0	0	35	1	3	0	0	0	2	0	57	0	0	0	d__Eukaryota; p__Ascomycota; c__norank; o__norank; f__norank; g__Tetracladium; s__Tetracladium sp.
OTU259	13	11	187	54	44	0	59	38	0	2	1	0	0	5	0	0	0	0	d__Eukaryota; p__Ascomycota; c__Eurotiomycetes; o__Eurotiales; f__Aspergillaceae; g__Penicillium; s__Penicillium expansum
OTU260	0	0	0	0	0	0	0	0	0	0	0	0	0	11	1	0	0	0	d__Eukaryota; p__Mucoromycota; c__Mortierellomycetes; o__Mortierellales; f__Mortierellaceae; g__Mortierella; s__Mortierella sp.
OTU261	0	1	2	1	3	0	1	11	1	0	3	3	1	1	3	5	9	6	d__Eukaryota; p__Ascomycota; c__Sordariomycetes; o__Hypocreales; f__Nectriaceae; g__Fusarium; s__Fusarium oxysporum
OTU262	1	2	2	0	0	0	2	7	2	0	0	2	1	0	0	5	1	3	d__Eukaryota; p__Ascomycota; c__Sordariomycetes; o__Hypocreales; f__Nectriaceae; g__Fusarium; s__Fusarium sp.
OTU263	0	0	1	0	2	0	4	15	3	0	0	3	1	1	0	5	13	3	d__Eukaryota; p__Ascomycota; c__Sordariomycetes; o__Hypocreales; f__Nectriaceae; g__Fusarium; s__Fusarium sp.
OTU264	1	0	2	0	2	0	3	7	1	2	1	1	0	1	0	5	3	7	d__Eukaryota; p__Ascomycota; c__Sordariomycetes; o__Hypocreales; f__Nectriaceae; g__Fusarium; s__Fusarium sp.
OTU265	3	3	1	0	4	1	2	4	6	0	0	0	55	59	48	0	0	0	d__Eukaryota; p__Ascomycota; c__Sordariomycetes; o__Glomerellales; f__Plectosphaerellaceae; g__Plectosphaerella; s__Plectosphaerella cucumerina
OTU266	0	0	0	0	0	0	0	0	0	0	0	0	0	0	1	0	0	1	d__Eukaryota; p__Ascomycota; c__Sordariomycetes; o__Hypocreales; f__norank; g__Emericellopsis; s__Emericellopsis mirabilis
OTU267	3	0	4	1	7	6	5	4	11	0	1	0	155	152	132	0	0	0	d__Eukaryota; p__Ascomycota; c__Dothideomycetes; o__Pleosporales; f__Phaeosphaeriaceae; g__Paraphoma; s__Paraphoma sp.
OTU268	0	3	3	1	4	1	6	9	1	0	0	1	0	1	1	6	1	6	d__Eukaryota; p__Ascomycota; c__Sordariomycetes; o__Hypocreales; f__Nectriaceae; g__Fusarium; s__Fusarium sp.
OTU269	0	0	0	0	0	0	0	0	0	0	0	0	0	0	17	0	0	0	d__Eukaryota; p__Ascomycota; c__Sordariomycetes; o__Microascales; f__Microascaceae; g__Trichurus; s__Trichurus spiralis
OTU270	1	0	2	1	2	0	6	12	3	0	0	2	0	0	1	5	4	1	d__Eukaryota; p__Ascomycota; c__Sordariomycetes; o__Hypocreales; f__Nectriaceae; g__Fusarium; s__Fusarium sp.
OTU271	2	0	3	1	1	0	7	8	5	0	0	3	0	0	0	5	9	3	d__Eukaryota; p__Ascomycota; c__Sordariomycetes; o__Hypocreales; f__Nectriaceae; g__Fusarium; s__Fusarium sp.
OTU272	0	1	0	0	0	0	0	0	2	0	1	0	3	0	0	0	0	0	d__Eukaryota; p__Ascomycota; c__Sordariomycetes; o__Sordariales; f__norank; g__Ramophialophora; s__Ramophialophora humicola
OTU273	0	1	6	3	2	0	12	4	8	0	0	0	4	5	19	0	0	0	d__Eukaryota; p__Ascomycota; c__norank; o__norank; f__norank; g__Tetracladium; s__Tetracladium sp.
OTU274	0	0	0	0	0	0	0	0	0	0	0	0	0	0	0	0	0	0	d__Eukaryota; p__Mucoromycota; c__Mortierellomycetes; o__Mortierellales; f__Mortierellaceae; g__Mortierella; s__Mortierella hyalina
OTU275	0	5	0	0	0	0	3	0	9	0	0	1	0	0	0	0	0	0	d__Eukaryota; p__Ascomycota; c__Leotiomycetes; o__Helotiales; f__Hyaloscyphaceae; g__Polyphilus; s__Polyphilus sieberi
OTU276	9	7	14	0	0	0	3	1	3	0	0	0	0	0	2	0	0	0	d__Eukaryota; p__Ascomycota; c__Sordariomycetes; o__Sordariales; f__Chaetomiaceae; g__Chaetomium; s__Chaetomium grande
OTU277	0	0	0	0	0	0	0	0	0	0	0	0	0	0	1	0	0	0	d__Eukaryota; p__Ascomycota; c__Dothideomycetes; o__Pleosporales; f__Sporormiaceae; g__Sporormiella; s__Sporormiella megalospora
OTU278	2	1	1	0	1	3	1	6	1	0	1	2	0	0	1	4	7	3	d__Eukaryota; p__Ascomycota; c__Sordariomycetes; o__Hypocreales; f__Nectriaceae; g__Fusarium; s__Fusarium sp.
OTU279	0	0	0	0	0	0	0	0	0	0	0	0	0	0	7	0	0	0	Unclassified
OTU280	0	0	0	0	0	0	0	0	0	0	0	0	0	0	0	0	0	0	d__Eukaryota; p__Mucoromycota; c__Mortierellomycetes; o__Mortierellales; f__Mortierellaceae; g__Mortierella; s__Mortierella gamsii
OTU281	0	0	0	0	0	0	0	0	0	0	0	0	0	0	0	0	0	0	d__Eukaryota; p__Ascomycota; c__Eurotiomycetes; o__Onygenales; f__Gymnoascaceae; g__Gymnoascus; s__Gymnoascus reesii
OTU282	0	0	0	31	66	0	0	0	0	0	0	0	0	0	0	0	0	0	d__Eukaryota; p__Ascomycota; c__Dothideomycetes; o__Pleosporales; f__Pleosporaceae; g__Alternaria; s__Alternaria sp. 1 TMS-2011
OTU283	0	0	0	0	0	0	0	0	0	0	0	0	0	0	2	0	0	0	d__Eukaryota; p__Zoopagomycota; c__Basidiobolomycetes; o__Basidiobolales; f__Basidiobolaceae; g__Basidiobolus; s__Basidiobolus haptosporus
OTU284	0	0	0	0	0	0	0	0	0	0	0	0	0	0	1	0	0	0	Unclassified
OTU285	0	0	84	162	168	0	0	0	0	0	0	0	0	0	0	0	0	0	d__Eukaryota; p__Ascomycota; c__Sordariomycetes; o__Xylariales; f__Hypoxylaceae; g__Annulohypoxylon; s__Annulohypoxylon multiforme
OTU286	0	3	1	2	1	0	3	2	9	0	0	0	43	49	31	0	0	0	d__Eukaryota; p__Ascomycota; c__Sordariomycetes; o__Glomerellales; f__Plectosphaerellaceae; g__Plectosphaerella; s__Plectosphaerella cucumerina
OTU287	2	3	6	14	8	8	4	0	0	0	0	0	7	6	8	0	0	0	d__Eukaryota; p__Ascomycota; c__Sordariomycetes; o__Glomerellales; f__Plectosphaerellaceae; g__Plectosphaerella; s__Plectosphaerella cucumerina
OTU288	0	0	0	0	0	0	0	0	0	0	0	0	0	0	1	0	0	0	d__Eukaryota; p__Ascomycota; c__Pezizomycetes; o__Pezizales; f__Ascodesmidaceae; g__Cephaliophora; s__Cephaliophora tropica
OTU289	0	1	3	1	1	0	4	13	2	0	0	2	0	0	0	6	4	5	d__Eukaryota; p__Ascomycota; c__Sordariomycetes; o__Hypocreales; f__Nectriaceae; g__Fusarium; s__Fusarium sp.
OTU290	0	0	0	0	0	0	0	0	0	0	0	0	0	0	1	0	0	0	d__Eukaryota; p__Ascomycota; c__Pezizomycetes; o__Pezizales; f__Pyronemataceae; g__Cheilymenia; s__Cheilymenia cf. granulata
OTU291	6	5	2	6	0	0	7	7	20	19	26	23	11	5	7	2	1	2	d__Eukaryota; p__Ascomycota; c__Sordariomycetes; o__Hypocreales; f__Nectriaceae; g__Fusarium; s__Fusarium solani
OTU292	222	82	339	0	0	22	98	24	45	1	2	5	25	50	0	0	0	0	d__Eukaryota; p__Ascomycota; c__Eurotiomycetes; o__Eurotiales; f__Aspergillaceae; g__Aspergillus; s__Aspergillus proliferans
OTU293	0	0	0	0	0	0	0	0	0	0	0	0	1	0	0	0	0	0	d__Eukaryota; p__Ascomycota; c__Dothideomycetes; o__Pleosporales; f__Phaeosphaeriaceae; g__Phaeosphaeria; s__Phaeosphaeria sp. B3B
OTU294	0	7	1	0	0	0	2	1	6	0	0	0	1	2	1	0	0	0	d__Eukaryota; p__Ascomycota; c__norank; o__norank; f__norank; g__Tetracladium; s__Tetracladium sp.
OTU295	0	12	0	0	0	0	0	17	0	0	0	1	0	0	2	0	0	0	d__Eukaryota; p__Ascomycota; c__Sordariomycetes; o__Hypocreales; f__Sarocladiaceae; g__Sarocladium; s__Sarocladium kiliense
OTU296	20	9	29	0	0	0	4	0	4	0	0	0	0	0	1	0	0	1	d__Eukaryota; p__Ascomycota; c__Sordariomycetes; o__Sordariales; f__Chaetomiaceae; g__Chaetomium; s__Chaetomium grande
OTU297	14	8	0	0	0	0	0	0	0	3	0	0	0	0	0	0	0	0	d__Eukaryota; p__Ascomycota; c__Sordariomycetes; o__Sordariales; f__Lasiosphaeriaceae; g__Apodus; s__Apodus deciduus
OTU298	0	0	0	0	0	0	0	0	0	0	0	0	6	13	0	531	449	352	d__Eukaryota; p__Ascomycota; c__Eurotiomycetes; o__Eurotiales; f__Aspergillaceae; g__Penicillium; s__Penicillium oxalicum
OTU299	1	0	3	0	3	1	6	6	2	1	1	0	0	0	0	5	3	4	d__Eukaryota; p__Ascomycota; c__Sordariomycetes; o__Hypocreales; f__Nectriaceae; g__Fusarium; s__Fusarium sp.
OTU300	1	1	0	0	0	1	4	11	0	0	0	2	1	0	0	4	3	9	d__Eukaryota; p__Ascomycota; c__Sordariomycetes; o__Hypocreales; f__Nectriaceae; g__Fusarium; s__Fusarium sp.
OTU301	0	0	0	0	0	0	0	0	0	0	0	0	0	8	0	0	0	0	d__Eukaryota; p__Ascomycota; c__Dothideomycetes; o__Pleosporales; f__Didymellaceae; g__Phoma; s__Phoma sp.
OTU302	1	1	1	1	1	0	12	4	1	1	0	1	0	6	0	2	4	0	d__Eukaryota; p__Ascomycota; c__Sordariomycetes; o__Hypocreales; f__Nectriaceae; g__Fusarium; s__Fusarium oxysporum
OTU303	0	1	5	8	13	7	2	0	0	0	0	0	4	4	6	0	0	0	d__Eukaryota; p__Ascomycota; c__Sordariomycetes; o__Glomerellales; f__Plectosphaerellaceae; g__Plectosphaerella; s__Plectosphaerella cucumerina
OTU304	2	2	1	0	2	0	8	5	4	0	0	1	1	2	0	5	10	8	d__Eukaryota; p__Ascomycota; c__Sordariomycetes; o__Hypocreales; f__Nectriaceae; g__Fusarium; s__Fusarium sp.
OTU305	0	0	0	13	0	0	125	81	241	0	0	0	0	0	0	0	0	0	d__Eukaryota; p__Ascomycota; c__Sordariomycetes; o__Glomerellales; f__Plectosphaerellaceae; g__Plectosphaerella; s__Plectosphaerella cucumerina
OTU306	7	17	2	16	0	20	13	3	30	0	0	0	8	6	0	0	0	0	d__Eukaryota; p__Ascomycota; c__Sordariomycetes; o__Hypocreales; f__Nectriaceae; g__Fusarium; s__Fusarium cf. solani
OTU307	0	0	0	0	0	0	0	0	0	0	0	2	0	0	0	0	0	3	d__Eukaryota; p__Ascomycota; c__Sordariomycetes; o__Sordariales; f__Lasiosphaeriaceae; g__Schizothecium; s__Schizothecium sp. F277858
OTU308	3	1	1	2	7	3	6	4	4	0	0	1	44	52	41	0	0	0	d__Eukaryota; p__Ascomycota; c__Sordariomycetes; o__Glomerellales; f__Plectosphaerellaceae; g__Plectosphaerella; s__Plectosphaerella cucumerina
OTU309	38	12	40	37	40	28	46	39	28	105	103	116	13	12	15	69	69	95	d__Eukaryota; p__Ascomycota; c__Dothideomycetes; o__Pleosporales; f__Pleosporaceae; g__Alternaria; s__Alternaria sp.
OTU310	0	0	0	0	0	0	0	0	0	0	0	0	0	0	0	0	4	0	d__Eukaryota; p__Ascomycota; c__Eurotiomycetes; o__Chaetothyriales; f__Herpotrichiellaceae; g__Coniosporium; s__Coniosporium sp. MA4666
OTU311	0	1	2	2	0	1	3	6	2	4	3	4	0	0	0	17	5	9	d__Eukaryota; p__Ascomycota; c__Sordariomycetes; o__Hypocreales; f__Nectriaceae; g__Fusarium; s__Fusarium sp.
OTU312	0	6	4	0	0	1	0	2	0	0	0	0	1	2	2	0	0	0	d__Eukaryota; p__Ascomycota; c__Leotiomycetes; o__norank; f__Pseudeurotiaceae; g__Pseudogymnoascus; s__Pseudogymnoascus pannorum
OTU313	0	0	0	0	0	0	7	0	6	0	0	0	0	0	0	0	0	0	d__Eukaryota; p__Ascomycota; c__Eurotiomycetes; o__Chaetothyriales; f__Herpotrichiellaceae; g__Phialophora; s__Phialophora sp. AX146
OTU314	0	0	0	0	0	0	0	0	1	0	0	0	0	0	1	0	0	0	d__Eukaryota; p__Mucoromycota; c__Mortierellomycetes; o__Mortierellales; f__Mortierellaceae; g__Mortierella; s__Mortierella sp. T12
OTU315	52	30	132	29	56	28	17	77	28	3	6	0	279	101	4	0	1	0	d__Eukaryota; p__Ascomycota; c__Eurotiomycetes; o__Eurotiales; f__Aspergillaceae; g__Aspergillus; s__Aspergillus welwitschiae
OTU316	0	0	1	4	0	4	10	8	5	0	0	0	7	11	17	0	0	0	d__Eukaryota; p__Ascomycota; c__norank; o__norank; f__norank; g__Tetracladium; s__Tetracladium sp. S-16
OTU317	4	2	4	2	0	1	2	12	1	0	2	1	0	1	1	2	5	4	d__Eukaryota; p__Ascomycota; c__Sordariomycetes; o__Hypocreales; f__Nectriaceae; g__Fusarium; s__Fusarium sp.
OTU318	0	0	0	0	0	0	0	0	0	0	0	0	0	0	1	0	0	0	d__Eukaryota; p__Ascomycota; c__Sordariomycetes; o__Sordariales; f__Chaetomiaceae; g__Botryotrichum; s__Botryotrichum murorum
OTU319	0	0	1	1	3	1	11	11	2	2	1	1	0	0	0	7	1	6	d__Eukaryota; p__Ascomycota; c__Sordariomycetes; o__Hypocreales; f__Nectriaceae; g__Fusarium; s__Fusarium sp.
OTU320	0	1	3	0	0	1	4	6	1	1	1	0	0	0	1	1	2	2	d__Eukaryota; p__Ascomycota; c__Sordariomycetes; o__Hypocreales; f__Nectriaceae; g__Fusarium; s__Fusarium sp.
OTU321	0	0	0	0	0	0	0	0	0	0	0	0	0	0	0	0	0	0	d__Eukaryota; p__Ascomycota; c__Dothideomycetes; o__Pleosporales; f__Sporormiaceae; g__Preussia; s__Preussia sp. EAL2.5
OTU322	49	44	0	72	60	65	0	44	45	1	0	3	30	84	44	0	0	0	d__Eukaryota; p__Basidiomycota; c__Cystobasidiomycetes; o__Cystobasidiales; f__Cystobasidiaceae; g__Cystobasidium; s__Cystobasidium minutum
OTU323	162	0	0	0	0	135	0	0	0	0	0	0	0	0	0	0	0	0	d__Eukaryota; p__Ascomycota; c__Sordariomycetes; o__Hypocreales; f__Sarocladiaceae; g__Sarocladium; s__Sarocladium strictum
OTU324	2	4	9	1	3	0	2	1	6	0	0	0	36	29	28	0	0	0	d__Eukaryota; p__Ascomycota; c__Sordariomycetes; o__Glomerellales; f__Plectosphaerellaceae; g__Plectosphaerella; s__Plectosphaerella cucumerina
OTU325	0	0	0	0	0	0	0	0	0	0	0	0	0	0	1	0	0	0	d__Eukaryota; p__Ascomycota; c__Sordariomycetes; o__Hypocreales; f__Stachybotryaceae; g__Striatibotrys; s__Striatibotrys yuccae
OTU326	2	0	0	0	3	0	1	11	1	2	0	4	0	0	1	1	4	2	d__Eukaryota; p__Ascomycota; c__Sordariomycetes; o__Hypocreales; f__Nectriaceae; g__Fusarium; s__Fusarium sp.
OTU327	24	17	29	36	32	28	28	38	33	86	90	106	7	12	18	88	85	82	d__Eukaryota; p__Ascomycota; c__Dothideomycetes; o__Pleosporales; f__Pleosporaceae; g__Alternaria; s__Alternaria sp.
OTU328	1	2	2	1	1	0	8	5	5	0	0	0	37	35	28	0	1	0	d__Eukaryota; p__Ascomycota; c__Sordariomycetes; o__Glomerellales; f__Plectosphaerellaceae; g__Plectosphaerella; s__Plectosphaerella cucumerina
OTU329	0	0	0	0	0	0	0	0	0	1	0	0	0	0	37	0	1	0	d__Eukaryota; p__Ascomycota; c__Sordariomycetes; o__Microascales; f__Microascaceae; g__Doratomyces; s__Doratomyces sp. HZ-10
OTU330	2	2	3	1	5	1	2	1	2	0	0	0	24	67	31	0	1	0	d__Eukaryota; p__Ascomycota; c__Sordariomycetes; o__Glomerellales; f__Plectosphaerellaceae; g__Plectosphaerella; s__Plectosphaerella cucumerina
OTU331	0	0	145	0	0	0	0	0	0	0	0	0	0	0	0	0	0	0	d__Eukaryota; p__Ascomycota; c__Sordariomycetes; o__Sordariales; f__Chaetomiaceae; g__Zopfiella; s__Zopfiella erostrata
OTU332	324	156	70	0	89	7	0	12	0	203	108	152	0	0	0	0	0	0	d__Eukaryota; p__Ascomycota; c__Dothideomycetes; o__Pleosporales; f__Periconiaceae; g__Periconia; s__Periconia sp. F23
OTU333	0	0	0	0	0	0	0	0	0	0	0	0	15	0	0	0	0	0	d__Eukaryota; p__Ascomycota; c__Sordariomycetes; o__Hypocreales; f__norank; g__Fusariella; s__Fusariella hughesii
OTU334	0	1	0	0	0	0	0	0	0	1	0	0	0	0	2	0	0	0	d__Eukaryota; p__Ascomycota; c__Sordariomycetes; o__Glomerellales; f__Plectosphaerellaceae; g__Gibellulopsis; s__Gibellulopsis sp. OTU054 AN-2016
OTU335	0	1	5	3	1	0	3	10	2	2	2	2	1	0	3	0	6	2	d__Eukaryota; p__Ascomycota; c__Sordariomycetes; o__Hypocreales; f__Nectriaceae; g__Fusarium; s__Fusarium sp.
OTU336	0	0	0	565	0	398	0	0	0	0	0	0	0	0	0	0	0	0	d__Eukaryota; p__Ascomycota; c__Sordariomycetes; o__Hypocreales; f__Nectriaceae; g__Fusicolla; s__Fusicolla acetilerea
OTU337	0	28	0	0	0	0	25	0	0	8	1	0	22	12	0	0	0	0	d__Eukaryota; p__Ascomycota; c__Leotiomycetes; o__Helotiales; f__Ploettnerulaceae; g__Oculimacula; s__Oculimacula aestiva
OTU338	0	1	2	3	0	0	4	4	6	0	0	0	36	45	33	1	0	0	d__Eukaryota; p__Ascomycota; c__Sordariomycetes; o__Glomerellales; f__Plectosphaerellaceae; g__Plectosphaerella; s__Plectosphaerella cucumerina
OTU339	0	0	0	0	0	0	0	0	0	0	0	0	0	0	0	0	1	0	d__Eukaryota; p__Ascomycota; c__Eurotiomycetes; o__Onygenales; f__Gymnoascaceae; g__Leucothecium; s__Leucothecium emdenii
OTU340	0	0	0	0	0	0	0	0	0	0	1	0	67	89	80	0	0	0	d__Eukaryota; p__Ascomycota; c__Sordariomycetes; o__Sordariales; f__Sordariaceae; g__Neurospora; s__Neurospora crassa
OTU341	2	3	2	4	1	0	2	1	2	0	0	1	27	33	44	0	0	0	d__Eukaryota; p__Ascomycota; c__Sordariomycetes; o__Glomerellales; f__Plectosphaerellaceae; g__Plectosphaerella; s__Plectosphaerella cucumerina
OTU342	0	0	0	0	0	0	0	0	0	0	0	0	0	0	0	0	0	0	d__Eukaryota; p__Ascomycota; c__Eurotiomycetes; o__Chaetothyriales; f__Trichomeriaceae; g__Bacillicladium; s__Bacillicladium lobatum
OTU343	0	0	0	0	0	0	12	44	14	0	0	0	0	0	1	0	0	0	d__Eukaryota; p__Basidiomycota; c__Agaricomycetes; o__Agaricales; f__Psathyrellaceae; g__Coprinopsis; s__Coprinopsis afronivea
OTU344	0	0	2	0	1	0	2	6	2	0	0	2	0	0	1	2	4	1	d__Eukaryota; p__Ascomycota; c__Sordariomycetes; o__Hypocreales; f__Nectriaceae; g__Fusarium; s__Fusarium sp.
OTU345	4	1	0	3	4	0	5	3	3	1	0	1	0	0	0	1	7	5	d__Eukaryota; p__Ascomycota; c__Sordariomycetes; o__Hypocreales; f__Nectriaceae; g__Fusarium; s__Fusarium sp.
OTU346	2	3	2	3	1	0	8	3	17	16	14	15	14	5	2	0	0	0	d__Eukaryota; p__Ascomycota; c__Sordariomycetes; o__Hypocreales; f__Nectriaceae; g__Fusarium; s__Fusarium solani
OTU347	1	16	0	0	0	1	2	0	5	0	0	0	2	0	0	1	0	0	d__Eukaryota; p__Ascomycota; c__Sordariomycetes; o__Hypocreales; f__Nectriaceae; g__Fusarium; s__Fusarium sp.
OTU348	0	0	0	0	0	0	17	26	5	6	5	2	0	0	1	0	0	0	d__Eukaryota; p__Ascomycota; c__Sordariomycetes; o__Xylariales; f__Microdochiaceae; g__Microdochium; s__Microdochium sp.
OTU349	0	0	0	0	0	0	0	0	0	0	0	0	0	0	1	0	0	0	d__Eukaryota; p__Ascomycota; c__Sordariomycetes; o__Sordariales; f__Chaetomiaceae; g__Humicola; s__Humicola fuscoatra
OTU350	3	0	0	0	0	0	3	4	4	0	0	0	0	1	0	5	1	1	d__Eukaryota; p__Ascomycota; c__Sordariomycetes; o__Hypocreales; f__Nectriaceae; g__Fusarium; s__Fusarium sp.
OTU351	1	1	0	1	0	0	6	4	4	0	0	0	0	0	0	6	4	2	d__Eukaryota; p__Ascomycota; c__Sordariomycetes; o__Hypocreales; f__Nectriaceae; g__Fusarium; s__Fusarium sp.
OTU352	48	18	141	8	0	0	25	36	41	6	3	7	3	26	31	1	1	1	d__Eukaryota; p__Basidiomycota; c__Agaricomycetes; o__Agaricales; f__Schizophyllaceae; g__Schizophyllum; s__Schizophyllum commune
OTU353	104	19	81	38	308	0	21	28	37	3	1	1	5	2	1	1	3	0	d__Eukaryota; p__Ascomycota; c__Dothideomycetes; o__Capnodiales; f__Cladosporiaceae; g__Cladosporium; s__Cladosporium sp.
OTU354	0	0	0	0	0	0	2	0	1	0	0	0	0	0	0	0	0	0	d__Eukaryota; p__Mucoromycota; c__Mortierellomycetes; o__Mortierellales; f__Mortierellaceae; g__Mortierella; s__Mortierella sp.
OTU355	0	0	0	0	0	0	0	0	0	2	12	2	0	0	0	0	0	0	d__Eukaryota; p__Ascomycota; c__Dothideomycetes; o__Pleosporales; f__Torulaceae; g__Torula; s__Torula herbarum
OTU356	21	6	1	0	0	0	20	0	0	12	2	22	1	0	0	7	1	5	Unclassified
OTU357	0	3	1	1	0	1	8	9	1	0	0	0	1	0	0	4	4	4	d__Eukaryota; p__Ascomycota; c__Sordariomycetes; o__Hypocreales; f__Nectriaceae; g__Fusarium; s__Fusarium sp.
OTU358	0	0	0	0	0	0	0	0	0	0	0	0	0	3	1	0	0	0	d__Eukaryota; p__Ascomycota; c__Eurotiomycetes; o__Eurotiales; f__Aspergillaceae; g__Penicillium; s__Penicillium janczewskii
OTU359	1	0	1	0	1	0	2	6	2	0	1	0	0	2	0	2	3	2	d__Eukaryota; p__Ascomycota; c__Sordariomycetes; o__Hypocreales; f__Nectriaceae; g__Fusarium; s__Fusarium sp.
OTU360	26	2	27	24	44	12	14	10	19	11	12	7	3	2	2	8	10	19	d__Eukaryota; p__Ascomycota; c__Dothideomycetes; o__Capnodiales; f__Cladosporiaceae; g__Cladosporium; s__Cladosporium perangustum
OTU361	18	4	18	13	18	15	19	4	16	8	7	8	1	2	28	16	9	16	d__Eukaryota; p__Ascomycota; c__Dothideomycetes; o__Capnodiales; f__Cladosporiaceae; g__Cladosporium; s__Cladosporium sp. lz14
OTU362	0	13	0	0	0	0	1	0	0	0	0	0	0	0	0	0	0	1	d__Eukaryota; p__Ascomycota; c__Sordariomycetes; o__Hypocreales; f__Nectriaceae; g__Fusarium; s__Fusarium cf. solani
OTU363	1	0	0	0	1	0	5	5	1	1	1	0	0	2	0	1	2	3	d__Eukaryota; p__Ascomycota; c__Sordariomycetes; o__Hypocreales; f__Nectriaceae; g__Fusarium; s__Fusarium sp.
OTU364	0	0	0	0	0	0	0	0	0	0	0	0	0	0	1	0	0	1	d__Eukaryota; p__Ascomycota; c__Dothideomycetes; o__Pleosporales; f__Periconiaceae; g__Periconia; s__Periconia macrospinosa
OTU365	0	0	0	0	0	0	0	0	0	0	0	0	0	0	0	0	0	0	d__Eukaryota; p__Mucoromycota; c__Mortierellomycetes; o__Mortierellales; f__Mortierellaceae; g__Mortierella; s__Mortierella sp. 02NH02
OTU366	19	0	131	45	58	11	30	64	34	2	6	0	0	1	19	10	17	3	d__Eukaryota; p__Ascomycota; c__Dothideomycetes; o__Capnodiales; f__Cladosporiaceae; g__Cladosporium; s__Cladosporium sp.
OTU367	0	0	0	0	0	9	0	0	0	0	2	0	0	0	1	0	0	0	d__Eukaryota; p__Basidiomycota; c__Agaricomycetes; o__Sebacinales; f__Serendipitaceae; g__Serendipita; s__Serendipita vermifera
OTU368	0	1	0	0	6	0	3	3	6	0	0	0	36	28	21	0	0	0	d__Eukaryota; p__Ascomycota; c__Sordariomycetes; o__Glomerellales; f__Plectosphaerellaceae; g__Plectosphaerella; s__Plectosphaerella cucumerina
OTU369	0	0	238	0	47	124	0	0	0	0	0	0	0	0	0	0	0	0	d__Eukaryota; p__Basidiomycota; c__Tremellomycetes; o__Tremellales; f__Bulleribasidiaceae; g__Vishniacozyma; s__Vishniacozyma cf. taibaiensis
OTU370	0	0	0	0	0	0	52	28	0	0	0	0	0	0	1	0	0	0	Unclassified
OTU371	0	0	0	0	0	0	0	0	0	0	0	0	0	0	2	0	0	0	d__Eukaryota; p__Ascomycota; c__Sordariomycetes; o__Hypocreales; f__Clavicipitaceae; g__Metarhizium; s__Metarhizium marquandii
OTU372	0	0	0	0	0	0	0	0	0	0	0	0	0	0	0	0	0	0	d__Eukaryota; p__Ascomycota; c__Leotiomycetes; o__norank; f__Pseudeurotiaceae; g__Pseudeurotium; s__Pseudeurotium hygrophilum
OTU373	2	1	1	1	1	0	3	6	1	0	0	1	0	0	0	3	1	2	d__Eukaryota; p__Ascomycota; c__Sordariomycetes; o__Hypocreales; f__Nectriaceae; g__Fusarium; s__Fusarium sp.
OTU374	0	126	58	7	0	0	21	69	0	0	0	0	16	54	42	2	4	0	d__Eukaryota; p__Ascomycota; c__Dothideomycetes; o__Pleosporales; f__Coniothyriaceae; g__Coniothyrium; s__Coniothyrium sp. TS-2016
OTU375	0	17	77	0	0	0	48	0	0	0	2	0	0	14	0	0	0	0	d__Eukaryota; p__Ascomycota; c__Sordariomycetes; o__Sordariales; f__Chaetomiaceae; g__Humicola; s__Humicola sp. L-2
OTU376	0	0	157	63	0	0	0	0	0	0	0	0	0	0	0	0	0	0	d__Eukaryota; p__Basidiomycota; c__Tremellomycetes; o__Tremellales; f__Cuniculitremaceae; g__Kockovaella; s__Kockovaella prillingeri
OTU377	0	14	0	0	0	0	0	0	0	0	0	0	0	0	0	0	0	0	d__Eukaryota; p__Basidiomycota; c__Agaricomycetes; o__Sebacinales; f__Serendipitaceae; g__Serendipita; s__Serendipita sp. MAFF 305842
OTU378	0	0	0	0	0	0	0	0	0	0	0	0	0	0	1	0	0	0	d__Eukaryota; p__Ascomycota; c__Sordariomycetes; o__Hypocreales; f__Stachybotryaceae; g__Myrothecium; s__Myrothecium sp. F129
OTU379	0	0	0	0	0	0	0	0	0	0	0	0	0	0	0	0	0	0	d__Eukaryota; p__Basidiomycota; c__Agaricomycetes; o__Corticiales; f__Corticiaceae; g__Subulicystidium; s__Subulicystidium perlongisporum
OTU380	0	29	0	0	0	0	0	0	0	0	0	0	0	0	0	0	0	0	d__Eukaryota; p__Ascomycota; c__Dothideomycetes; o__Pleosporales; f__Leptosphaeriaceae; g__Plenodomus; s__Plenodomus meliloti
OTU381	2	1	2	0	0	0	1	8	1	0	2	0	0	0	0	0	3	0	d__Eukaryota; p__Ascomycota; c__Sordariomycetes; o__Hypocreales; f__Nectriaceae; g__Fusarium; s__Fusarium sp.
OTU382	1	2	0	2	2	0	1	4	0	0	0	0	0	0	0	5	3	2	d__Eukaryota; p__Ascomycota; c__Sordariomycetes; o__Hypocreales; f__Nectriaceae; g__Fusarium; s__Fusarium sp.
OTU383	0	0	0	0	0	0	0	0	0	0	0	0	0	0	0	0	0	0	d__Eukaryota; p__Ascomycota; c__Sordariomycetes; o__Glomerellales; f__Plectosphaerellaceae; g__Lectera; s__Lectera colletotrichoides
OTU384	0	0	0	0	0	0	0	0	0	0	0	0	0	0	1	0	0	0	d__Eukaryota; p__Ascomycota; c__Sordariomycetes; o__Sordariales; f__Chaetomiaceae; g__Chaetomium; s__Chaetomium sp. SS5
OTU385	0	0	52	69	0	0	0	0	0	0	0	0	0	0	0	0	0	0	Unclassified
OTU386	2	1	0	1	1	0	5	6	2	0	1	0	2	1	1	2	2	3	d__Eukaryota; p__Ascomycota; c__Sordariomycetes; o__Hypocreales; f__Nectriaceae; g__Fusarium; s__Fusarium sp.
OTU387	67	43	67	60	0	0	21	0	0	5	0	1	11	11	17	0	2	0	d__Eukaryota; p__Ascomycota; c__Eurotiomycetes; o__Eurotiales; f__Aspergillaceae; g__Aspergillus; s__Aspergillus versicolor
OTU388	1	2	2	0	1	2	3	7	2	1	1	0	0	0	0	1	3	5	d__Eukaryota; p__Ascomycota; c__Sordariomycetes; o__Hypocreales; f__Nectriaceae; g__Fusarium; s__Fusarium oxysporum
OTU389	1	0	0	0	0	0	3	4	1	3	0	0	0	0	0	0	2	0	d__Eukaryota; p__Ascomycota; c__Sordariomycetes; o__Hypocreales; f__Nectriaceae; g__Fusarium; s__Fusarium sp.
OTU390	0	0	0	0	0	0	0	0	0	0	0	0	0	0	0	0	0	0	d__Eukaryota; p__Ascomycota; c__Eurotiomycetes; o__Chaetothyriales; f__Trichomeriaceae; g__Bacillicladium; s__Bacillicladium lobatum
OTU391	0	0	0	1	0	1	8	8	2	0	0	0	5	4	15	0	0	0	d__Eukaryota; p__Ascomycota; c__norank; o__norank; f__norank; g__Tetracladium; s__Tetracladium furcatum
OTU392	0	0	0	0	0	0	0	0	0	0	0	0	0	0	0	0	0	0	d__Eukaryota; p__Ascomycota; c__Sordariomycetes; o__Sordariales; f__Chaetomiaceae; g__Chaetomium; s__Chaetomium perlucidum
OTU393	0	0	0	0	0	0	0	0	0	0	0	0	0	0	0	0	0	0	d__Eukaryota; p__Mucoromycota; c__Mortierellomycetes; o__Mortierellales; f__Mortierellaceae; g__Mortierella; s__Mortierella sp. 02NH02
OTU394	0	0	0	0	0	0	0	28	0	0	0	0	0	0	0	0	0	0	Unclassified
OTU395	0	0	0	0	0	0	0	0	0	0	0	0	0	0	0	0	0	0	d__Eukaryota; p__Ascomycota; c__Leotiomycetes; o__Helotiales; f__norank; g__Cadophora; s__Cadophora orchidicola
OTU396	0	0	0	0	0	0	0	0	0	0	0	0	0	0	0	0	0	0	d__Eukaryota; p__Mucoromycota; c__Mortierellomycetes; o__Mortierellales; f__Mortierellaceae; g__Mortierella; s__Mortierella sp. D3Wa
OTU397	1	1	1	0	0	0	1	0	1	0	0	0	0	0	0	0	0	0	d__Eukaryota; p__Ascomycota; c__Sordariomycetes; o__Sordariales; f__Chaetomiaceae; g__Chaetomium; s__Chaetomium grande
OTU398	15	5	23	24	19	19	19	8	20	23	10	17	3	8	1	14	18	20	d__Eukaryota; p__Ascomycota; c__Dothideomycetes; o__Capnodiales; f__Cladosporiaceae; g__Cladosporium; s__Cladosporium sp.
OTU399	0	0	1	1	1	0	5	2	2	0	0	1	0	0	0	3	4	3	d__Eukaryota; p__Ascomycota; c__Sordariomycetes; o__Hypocreales; f__Nectriaceae; g__Fusarium; s__Fusarium sp.
OTU400	0	0	0	0	0	0	0	0	0	0	2	0	12	0	0	0	0	0	d__Eukaryota; p__Ascomycota; c__Leotiomycetes; o__Helotiales; f__norank; g__Cadophora; s__Cadophora sp. REF035
OTU401	0	0	0	0	0	0	0	0	0	0	0	0	0	0	1	0	0	0	d__Eukaryota; p__Ascomycota; c__Dothideomycetes; o__Pleosporales; f__Pyrenochaetopsidaceae; g__Pyrenochaetopsis; s__Pyrenochaetopsis decipiens
OTU402	0	0	0	1	2	8	1	2	10	0	0	0	74	82	70	0	0	0	d__Eukaryota; p__Ascomycota; c__Dothideomycetes; o__Pleosporales; f__Phaeosphaeriaceae; g__Paraphoma; s__Paraphoma sp.
OTU403	0	0	0	0	0	0	0	0	0	0	0	0	0	0	1	0	0	0	d__Eukaryota; p__Ascomycota; c__Sordariomycetes; o__Hypocreales; f__norank; g__Acremonium; s__Acremonium sp. II AG-2015
OTU404	7	0	1	8	12	0	0	8	2	0	0	0	0	1	0	0	0	0	d__Eukaryota; p__Ascomycota; c__Sordariomycetes; o__Hypocreales; f__Nectriaceae; g__Fusarium; s__Fusarium incarnatum
OTU405	0	0	0	0	0	0	0	0	0	0	0	0	0	0	0	0	0	0	d__Eukaryota; p__Ascomycota; c__norank; o__norank; f__norank; g__Hormiactis; s__Hormiactis candida
OTU406	73	22	113	36	0	37	0	0	0	0	0	0	24	10	34	0	0	0	d__Eukaryota; p__Ascomycota; c__Saccharomycetes; o__Saccharomycetales; f__Debaryomycetaceae; g__Debaryomyces; s__Debaryomyces hansenii
OTU407	195	211	434	0	0	0	0	0	0	0	0	0	0	0	0	0	0	0	d__Eukaryota; p__Ascomycota; c__Dothideomycetes; o__Pleosporales; f__Pleosporaceae; g__Alternaria; s__Alternaria cf. infectoria
OTU408	71	14	3	3	212	4	13	12	7	4	0	1	22	11	16	0	0	1	Unclassified
OTU409	0	0	0	0	0	0	0	0	0	0	0	0	0	0	0	0	0	0	d__Eukaryota; p__Ascomycota; c__Sordariomycetes; o__Sordariales; f__Chaetomiaceae; g__Humicola; s__Humicola fuscoatra
OTU410	0	0	0	0	0	0	0	0	0	0	0	0	0	0	1	0	0	0	d__Eukaryota; p__Ascomycota; c__Sordariomycetes; o__Microascales; f__Microascaceae; g__Lophotrichus; s__Lophotrichus sp. 1 RJ2014
OTU411	2	5	12	0	0	0	1	1	5	0	0	0	0	0	0	0	0	0	d__Eukaryota; p__Ascomycota; c__Sordariomycetes; o__Sordariales; f__Chaetomiaceae; g__Chaetomium; s__Chaetomium grande
OTU412	0	0	2	2	0	24	6	5	2	0	0	0	4	7	19	0	0	0	d__Eukaryota; p__Ascomycota; c__norank; o__norank; f__norank; g__Tetracladium; s__Tetracladium sp. S-16
OTU413	0	0	1	0	0	0	0	3	2	1	0	0	0	0	1	3	5	3	d__Eukaryota; p__Ascomycota; c__Sordariomycetes; o__Hypocreales; f__Nectriaceae; g__Fusarium; s__Fusarium sp.
OTU414	0	13	0	1	0	0	0	0	1	0	0	0	0	0	1	0	0	0	d__Eukaryota; p__Ascomycota; c__Sordariomycetes; o__Hypocreales; f__Nectriaceae; g__Fusarium; s__Fusarium sp.
OTU415	0	0	0	0	0	0	0	0	0	0	0	0	0	0	0	0	0	0	d__Eukaryota; p__Ascomycota; c__Dothideomycetes; o__Pleosporales; f__Periconiaceae; g__Periconia; s__Periconia macrospinosa
OTU416	0	29	0	0	0	0	54	0	0	6	0	0	0	31	0	2	0	0	d__Eukaryota; p__Ascomycota; c__Pezizomycetes; o__Pezizales; f__Ascobolaceae; g__Ascobolus; s__Ascobolus equinus
OTU417	2	10	2	0	0	0	3	6	10	9	12	12	3	3	3	1	1	0	d__Eukaryota; p__Ascomycota; c__Sordariomycetes; o__Hypocreales; f__Nectriaceae; g__Fusarium; s__Fusarium solani
OTU418	0	1	1	0	1	1	2	8	2	1	0	0	0	1	0	5	0	2	d__Eukaryota; p__Ascomycota; c__Sordariomycetes; o__Hypocreales; f__Nectriaceae; g__Fusarium; s__Fusarium sp.
OTU419	56	0	42	0	0	0	0	0	0	1	0	0	0	0	0	0	0	0	d__Eukaryota; p__Ascomycota; c__Sordariomycetes; o__Hypocreales; f__Nectriaceae; g__Fusarium; s__Fusarium sp.
OTU420	0	2	1	0	0	0	3	4	0	0	1	0	0	0	1	0	3	2	d__Eukaryota; p__Ascomycota; c__Sordariomycetes; o__Hypocreales; f__Nectriaceae; g__Fusarium; s__Fusarium sp.
OTU421	22	12	23	18	23	18	18	18	24	54	69	59	8	14	5	48	37	54	d__Eukaryota; p__Ascomycota; c__Dothideomycetes; o__Pleosporales; f__Pleosporaceae; g__Alternaria; s__Alternaria sp.
OTU422	0	0	0	0	0	0	0	0	0	0	0	0	0	0	0	0	0	0	d__Eukaryota; p__Ascomycota; c__norank; o__norank; f__norank; g__Acremonium; s__Acremonium sp. (in: Ascomycota)
OTU423	0	723	0	0	0	0	31	0	101	0	0	0	0	0	0	0	0	0	d__Eukaryota; p__Ascomycota; c__Dothideomycetes; o__Botryosphaeriales; f__Aplosporellaceae; g__Aplosporella; s__Aplosporella hesperidica
OTU424	0	0	20	0	15	0	50	0	35	0	0	1	0	0	0	0	0	0	d__Eukaryota; p__Ascomycota; c__Sordariomycetes; o__Hypocreales; f__Nectriaceae; g__Nectria; s__Nectria sp. OTU041 AN-2016
OTU425	0	0	0	0	0	0	0	0	0	0	0	0	0	0	5	0	0	0	Unclassified
OTU426	3	1	0	1	1	0	2	2	0	2	0	0	0	0	0	0	5	1	d__Eukaryota; p__Ascomycota; c__Sordariomycetes; o__Hypocreales; f__Nectriaceae; g__Fusarium; s__Fusarium sp.
OTU427	0	1	0	0	0	0	0	0	0	0	0	0	0	0	0	0	0	0	d__Eukaryota; p__Ascomycota; c__Sordariomycetes; o__Glomerellales; f__Plectosphaerellaceae; g__Acremonium; s__Acremonium antarcticum
OTU428	0	0	0	146	23	30	0	0	0	0	0	0	0	0	0	0	0	1	Unclassified
OTU429	38	0	0	0	0	0	0	0	0	0	0	0	0	7	0	0	0	0	Unclassified
OTU430	28	6	15	12	16	10	9	2	7	15	6	9	1	0	2	7	6	17	d__Eukaryota; p__Ascomycota; c__Dothideomycetes; o__Capnodiales; f__Cladosporiaceae; g__Cladosporium; s__Cladosporium sp.
OTU431	7	5	8	6	10	16	6	4	6	9	4	8	3	1	0	12	9	20	d__Eukaryota; p__Ascomycota; c__Dothideomycetes; o__Capnodiales; f__Cladosporiaceae; g__Cladosporium; s__Cladosporium sp.
OTU432	23	18	158	6	0	0	16	6	45	10	1	7	0	20	9	0	0	1	d__Eukaryota; p__Basidiomycota; c__Agaricomycetes; o__Agaricales; f__Schizophyllaceae; g__Schizophyllum; s__Schizophyllum commune
OTU433	0	0	0	0	0	0	0	0	0	0	0	0	0	0	0	0	0	0	d__Eukaryota; p__Ascomycota; c__Laboulbeniomycetes; o__Pyxidiophorales; f__Pyxidiophoraceae; g__Pyxidiophora; s__Pyxidiophora arvernensis
OTU434	0	0	1	0	0	0	5	2	0	2	0	0	1	0	0	0	2	1	d__Eukaryota; p__Ascomycota; c__Sordariomycetes; o__Hypocreales; f__Nectriaceae; g__Fusarium; s__Fusarium sp.
OTU435	12	3	27	14	25	16	12	4	21	8	8	14	3	4	6	20	18	19	d__Eukaryota; p__Ascomycota; c__Dothideomycetes; o__Capnodiales; f__Cladosporiaceae; g__Cladosporium; s__Cladosporium sp.
OTU436	66	11	4	0	3	0	23	26	20	0	0	1	15	19	27	0	0	0	Unclassified
OTU437	65	0	51	29	19	12	6	4	13	4	2	6	3	2	2	2	7	9	d__Eukaryota; p__Ascomycota; c__Dothideomycetes; o__Capnodiales; f__Cladosporiaceae; g__Cladosporium; s__Cladosporium perangustum
OTU438	0	0	0	0	0	0	0	0	0	0	0	0	0	0	0	0	0	0	d__Eukaryota; p__Ascomycota; c__Sordariomycetes; o__Hypocreales; f__Stachybotryaceae; g__Myrothecium; s__Myrothecium sp. F129
OTU439	0	5	0	0	0	0	0	0	0	0	0	0	1	0	0	0	0	0	d__Eukaryota; p__Ascomycota; c__Dothideomycetes; o__Pleosporales; f__Phaeosphaeriaceae; g__Paraphoma; s__Paraphoma sp.
OTU440	0	0	0	0	0	0	0	0	0	0	0	0	0	0	0	0	0	0	d__Eukaryota; p__Ascomycota; c__Eurotiomycetes; o__Chaetothyriales; f__Trichomeriaceae; g__Bradymyces; s__Bradymyces alpinus
OTU441	1	0	2	0	0	0	1	4	2	0	0	0	0	0	0	2	4	3	d__Eukaryota; p__Ascomycota; c__Sordariomycetes; o__Hypocreales; f__Nectriaceae; g__Fusarium; s__Fusarium sp.
OTU442	1	0	0	0	0	0	0	0	0	0	0	0	0	0	0	0	0	0	d__Eukaryota; p__Mucoromycota; c__Mortierellomycetes; o__Mortierellales; f__Mortierellaceae; g__Mortierella; s__Mortierella sp.
OTU443	1	0	1	1	2	0	1	3	3	0	1	1	0	0	0	6	2	2	d__Eukaryota; p__Ascomycota; c__Sordariomycetes; o__Hypocreales; f__Nectriaceae; g__Fusarium; s__Fusarium sp.
OTU444	13	0	1	0	6	2	0	0	0	0	0	0	0	0	3	0	0	0	d__Eukaryota; p__Ascomycota; c__Eurotiomycetes; o__Eurotiales; f__Aspergillaceae; g__Aspergillus; s__Aspergillus sp.
OTU445	1	1	1	0	1	0	1	1	0	0	1	2	0	0	0	1	3	3	d__Eukaryota; p__Ascomycota; c__Sordariomycetes; o__Hypocreales; f__Nectriaceae; g__Fusarium; s__Fusarium sp.
OTU446	0	1	0	0	0	0	11	0	4	3	0	0	0	0	0	0	0	0	d__Eukaryota; p__Ascomycota; c__Sordariomycetes; o__Sordariales; f__Chaetomiaceae; g__Botryotrichum; s__Botryotrichum piluliferum
OTU447	0	14	2	0	0	1	0	2	0	7	5	11	0	0	0	5	3	3	d__Eukaryota; p__Ascomycota; c__Sordariomycetes; o__Hypocreales; f__Nectriaceae; g__Fusarium; s__Fusarium sp.
OTU448	48	1	3	18	7	2	20	10	15	1	2	3	1	10	10	0	0	1	d__Eukaryota; p__Basidiomycota; c__Malasseziomycetes; o__Malasseziales; f__Malasseziaceae; g__Malassezia; s__Malassezia restricta
OTU449	1	0	0	0	0	0	0	0	0	0	0	0	9	4	3	0	0	0	d__Eukaryota; p__Ascomycota; c__Sordariomycetes; o__Glomerellales; f__Plectosphaerellaceae; g__Plectosphaerella; s__Plectosphaerella cucumerina
OTU450	0	0	0	0	0	0	125	0	73	2	0	0	0	0	0	0	0	0	Unclassified
OTU451	0	40	0	0	0	42	39	13	0	0	0	0	7	0	0	0	0	0	d__Eukaryota; p__Ascomycota; c__Leotiomycetes; o__Helotiales; f__Sclerotiniaceae; g__Botrytis; s__Botrytis cinerea
OTU452	0	0	0	0	1	1	3	2	1	0	0	0	0	1	0	2	2	2	d__Eukaryota; p__Ascomycota; c__Sordariomycetes; o__Hypocreales; f__Nectriaceae; g__Fusarium; s__Fusarium sp.
OTU453	81	0	0	106	0	88	0	0	0	0	0	0	0	0	0	0	0	0	d__Eukaryota; p__Ascomycota; c__Sordariomycetes; o__Hypocreales; f__Cordycipitaceae; g__Lecanicillium; s__Lecanicillium psalliotae
OTU454	0	0	0	0	0	0	0	0	0	0	0	0	0	0	0	0	0	0	d__Eukaryota; p__Ascomycota; c__Sordariomycetes; o__Sordariales; f__Chaetomiaceae; g__Humicola; s__Humicola sp. L-21
OTU456	0	0	10	0	13	0	42	0	36	0	0	0	0	0	0	0	0	0	d__Eukaryota; p__Ascomycota; c__Sordariomycetes; o__Hypocreales; f__Nectriaceae; g__Nectria; s__Nectria sp. OTU041 AN-2016
OTU457	0	1	1	1	0	0	0	3	0	0	1	2	0	0	0	4	2	0	d__Eukaryota; p__Ascomycota; c__Sordariomycetes; o__Hypocreales; f__Nectriaceae; g__Fusarium; s__Fusarium sp.
OTU458	0	0	0	0	0	0	0	0	16	0	0	0	10	0	0	0	0	0	d__Eukaryota; p__Ascomycota; c__Sordariomycetes; o__Hypocreales; f__norank; g__Fusariella; s__Fusariella hughesii
OTU459	0	0	1	0	2	0	0	1	0	0	0	0	0	0	0	2	2	3	d__Eukaryota; p__Ascomycota; c__Sordariomycetes; o__Hypocreales; f__Nectriaceae; g__Fusarium; s__Fusarium sp.
OTU460	0	0	0	0	0	0	1	8	0	0	1	0	0	0	2	5	2	0	d__Eukaryota; p__Ascomycota; c__Sordariomycetes; o__Hypocreales; f__Nectriaceae; g__Fusarium; s__Fusarium sp.
OTU461	0	0	0	0	0	0	0	0	0	0	0	0	0	0	0	0	0	0	d__Eukaryota; p__Ascomycota; c__Sordariomycetes; o__Hypocreales; f__Nectriaceae; g__Thyronectria; s__Thyronectria rhodochlora
OTU462	1	0	0	1	0	0	4	3	1	1	0	0	0	0	0	4	4	3	d__Eukaryota; p__Ascomycota; c__Sordariomycetes; o__Hypocreales; f__Nectriaceae; g__Fusarium; s__Fusarium sp.
OTU463	0	1	3	4	3	1	0	0	0	0	0	0	3	6	2	0	0	1	d__Eukaryota; p__Ascomycota; c__Sordariomycetes; o__Glomerellales; f__Plectosphaerellaceae; g__Plectosphaerella; s__Plectosphaerella cucumerina
OTU464	0	0	0	0	150	0	0	0	0	0	0	0	0	0	47	0	0	0	d__Eukaryota; p__Basidiomycota; c__Agaricomycetes; o__Cantharellales; f__Ceratobasidiaceae; g__Rhizoctonia; s__Rhizoctonia solani
OTU465	0	0	0	0	0	0	17	0	0	0	0	0	0	0	0	0	0	0	d__Eukaryota; p__Ascomycota; c__Sordariomycetes; o__Hypocreales; f__Nectriaceae; g__Ilyonectria; s__Ilyonectria liliigena
OTU466	1	5	0	1	0	0	4	2	0	0	1	2	0	0	0	1	3	2	d__Eukaryota; p__Ascomycota; c__Sordariomycetes; o__Hypocreales; f__Nectriaceae; g__Fusarium; s__Fusarium sp. P49
OTU467	0	0	0	0	1	0	0	4	10	1	1	0	37	26	1	0	0	0	d__Eukaryota; p__Ascomycota; c__Sordariomycetes; o__Hypocreales; f__Nectriaceae; g__Volutella; s__Volutella ciliata
OTU468	0	0	0	0	1	0	2	4	0	0	0	0	0	0	0	3	3	1	d__Eukaryota; p__Ascomycota; c__Sordariomycetes; o__Hypocreales; f__Nectriaceae; g__Fusarium; s__Fusarium sp.
OTU469	0	2	0	0	0	0	5	2	1	0	0	0	0	1	0	3	0	3	d__Eukaryota; p__Ascomycota; c__Sordariomycetes; o__Hypocreales; f__Nectriaceae; g__Fusarium; s__Fusarium sp.
OTU470	0	0	0	0	0	0	0	0	0	0	0	0	0	0	15	0	2	0	d__Eukaryota; p__Ascomycota; c__Sordariomycetes; o__Sordariales; f__norank; g__Ramophialophora; s__Ramophialophora humicola
OTU471	0	1	0	0	0	0	2	3	4	0	1	1	0	1	0	1	0	3	d__Eukaryota; p__Ascomycota; c__Sordariomycetes; o__Hypocreales; f__Nectriaceae; g__Fusarium; s__Fusarium sp.
OTU472	0	0	0	1	2	0	7	3	2	1	0	1	0	0	0	2	7	2	d__Eukaryota; p__Ascomycota; c__Sordariomycetes; o__Hypocreales; f__Nectriaceae; g__Fusarium; s__Fusarium sp.
OTU473	0	0	0	0	0	0	0	0	0	0	0	0	0	0	0	0	0	0	Unclassified
OTU474	0	1	0	0	0	0	2	0	0	0	0	0	6	4	1	0	0	0	d__Eukaryota; p__Ascomycota; c__Sordariomycetes; o__Glomerellales; f__Plectosphaerellaceae; g__Plectosphaerella; s__Plectosphaerella cucumerina
OTU475	0	0	0	0	0	0	0	0	0	0	0	0	0	0	0	0	0	0	d__Eukaryota; p__Ascomycota; c__Sordariomycetes; o__Glomerellales; f__Plectosphaerellaceae; g__Lectera; s__Lectera colletotrichoides
OTU477	0	1	0	0	2	1	2	1	2	0	1	0	0	0	0	1	2	2	d__Eukaryota; p__Ascomycota; c__Sordariomycetes; o__Hypocreales; f__Nectriaceae; g__Fusarium; s__Fusarium sp.
OTU478	0	0	0	0	0	0	0	0	0	0	0	0	0	0	2	0	0	0	d__Eukaryota; p__Zoopagomycota; c__Zoopagomycetes; o__Zoopagales; f__Piptocephalidaceae; g__Syncephalis; s__Syncephalis sp. 2 HMH-2016
OTU479	0	1	0	0	1	1	1	2	1	0	0	0	0	0	0	0	2	0	d__Eukaryota; p__Ascomycota; c__Sordariomycetes; o__Hypocreales; f__Nectriaceae; g__Fusarium; s__Fusarium sp.
OTU480	1	0	1	0	0	0	4	0	0	0	1	0	0	0	1	1	2	1	d__Eukaryota; p__Ascomycota; c__Sordariomycetes; o__Hypocreales; f__Nectriaceae; g__Fusarium; s__Fusarium sp.
OTU481	0	0	31	0	0	0	0	0	0	0	0	0	0	0	0	0	1	0	d__Eukaryota; p__Ascomycota; c__Dothideomycetes; o__Capnodiales; f__Mycosphaerellaceae; g__Mycocentrospora; s__Mycocentrospora acerina
OTU482	1	2	0	1	1	0	4	1	0	1	1	1	0	0	0	1	2	0	d__Eukaryota; p__Ascomycota; c__Sordariomycetes; o__Hypocreales; f__Nectriaceae; g__Fusarium; s__Fusarium sp.
OTU484	43	1	20	18	4	6	3	4	9	5	6	5	2	2	5	3	6	15	d__Eukaryota; p__Ascomycota; c__Dothideomycetes; o__Capnodiales; f__Cladosporiaceae; g__Cladosporium; s__Cladosporium sp.
OTU485	0	0	0	0	0	0	0	0	0	0	0	0	0	0	0	0	0	0	d__Eukaryota; p__Ascomycota; c__Dothideomycetes; o__Pleosporales; f__Coniothyriaceae; g__Coniothyrium; s__Coniothyrium crepinianum
OTU486	0	0	0	0	0	0	3	7	0	1	0	0	0	0	0	0	3	1	d__Eukaryota; p__Ascomycota; c__Sordariomycetes; o__Hypocreales; f__Nectriaceae; g__Fusarium; s__Fusarium sp.
OTU487	0	0	0	0	0	0	57	0	11	0	0	0	0	36	0	0	0	0	d__Eukaryota; p__Basidiomycota; c__Tremellomycetes; o__Cystofilobasidiales; f__Mrakiaceae; g__Tausonia; s__Tausonia pullulans
OTU489	0	3	1	0	2	1	0	1	1	0	0	0	15	13	10	0	0	0	d__Eukaryota; p__Ascomycota; c__Sordariomycetes; o__Glomerellales; f__Plectosphaerellaceae; g__Plectosphaerella; s__Plectosphaerella cucumerina
OTU490	0	0	0	0	0	0	0	0	0	1	1	0	0	0	0	0	0	0	d__Eukaryota; p__Ascomycota; c__Sordariomycetes; o__Glomerellales; f__Plectosphaerellaceae; g__Gibellulopsis; s__Gibellulopsis sp. OTU054 AN-2016
OTU491	2	0	0	0	0	0	0	3	0	0	0	0	1	1	0	3	1	4	d__Eukaryota; p__Ascomycota; c__Sordariomycetes; o__Hypocreales; f__Nectriaceae; g__Fusarium; s__Fusarium sp.
OTU492	0	0	0	0	0	0	0	0	0	0	0	0	0	0	0	0	0	0	Unclassified
OTU493	0	1	0	0	0	0	0	0	0	0	0	0	0	0	0	0	0	0	d__Eukaryota; p__Ascomycota; c__Sordariomycetes; o__Glomerellales; f__Plectosphaerellaceae; g__Plectosphaerella; s__Plectosphaerella cucumerina
OTU494	0	0	0	0	0	0	0	0	0	0	0	0	0	0	0	0	0	0	d__Eukaryota; p__Ascomycota; c__Sordariomycetes; o__Hypocreales; f__Cordycipitaceae; g__Beauveria; s__Beauveria tenella
OTU495	0	0	0	0	0	0	0	0	0	0	0	0	0	0	0	0	0	0	d__Eukaryota; p__Ascomycota; c__Sordariomycetes; o__Microascales; f__Microascaceae; g__Kernia; s__Kernia sp. 14PA07
OTU496	1	1	0	0	2	0	1	3	1	0	0	1	0	1	0	2	2	0	d__Eukaryota; p__Ascomycota; c__Sordariomycetes; o__Hypocreales; f__Nectriaceae; g__Fusarium; s__Fusarium sp.
OTU497	0	4	0	0	0	0	0	0	1	0	0	0	0	0	0	0	0	0	d__Eukaryota; p__Ascomycota; c__norank; o__norank; f__norank; g__Tetracladium; s__Tetracladium sp.
OTU498	0	0	0	0	3	0	3	3	0	0	0	0	0	0	0	1	1	0	d__Eukaryota; p__Ascomycota; c__Sordariomycetes; o__Hypocreales; f__Nectriaceae; g__Fusarium; s__Fusarium sp.
OTU499	0	0	0	0	0	0	0	0	0	0	0	0	0	0	0	0	0	0	d__Eukaryota; p__Ascomycota; c__Eurotiomycetes; o__Onygenales; f__Onygenaceae; g__Auxarthron; s__Auxarthron alboluteum
OTU500	0	0	0	0	0	0	0	0	0	0	0	0	0	0	0	0	0	0	d__Eukaryota; p__Basidiomycota; c__Agaricomycetes; o__Agaricales; f__Tricholomataceae; g__Omphalina; s__Omphalina rustica
OTU501	0	1	3	0	0	0	1	6	2	0	0	0	0	0	0	5	1	1	d__Eukaryota; p__Ascomycota; c__Sordariomycetes; o__Hypocreales; f__Nectriaceae; g__Fusarium; s__Fusarium sp.
OTU502	2	0	2	3	2	0	0	0	5	0	0	0	50	54	40	0	0	0	d__Eukaryota; p__Ascomycota; c__Dothideomycetes; o__Pleosporales; f__Phaeosphaeriaceae; g__Paraphoma; s__Paraphoma sp.
OTU503	0	0	0	0	0	0	0	0	0	0	0	0	0	0	2	0	0	0	Unclassified
OTU504	1	7	1	0	0	0	1	1	2	8	3	6	0	1	0	0	0	2	d__Eukaryota; p__Ascomycota; c__Sordariomycetes; o__Hypocreales; f__Nectriaceae; g__Fusarium; s__Fusarium solani
OTU505	0	0	0	0	0	0	0	0	0	0	0	0	0	0	0	0	0	0	d__Eukaryota; p__Ascomycota; c__Sordariomycetes; o__Microascales; f__Microascaceae; g__Lophotrichus; s__Lophotrichus sp. 1 RJ2014
OTU506	0	2	0	0	0	0	0	2	2	0	0	0	24	16	21	0	0	0	d__Eukaryota; p__Ascomycota; c__Sordariomycetes; o__Glomerellales; f__Plectosphaerellaceae; g__Plectosphaerella; s__Plectosphaerella cucumerina
OTU508	0	0	0	0	0	0	0	0	0	0	0	0	0	0	0	0	0	0	d__Eukaryota; p__Ascomycota; c__Dothideomycetes; o__Pleosporales; f__Sporormiaceae; g__Preussia; s__Preussia funiculata
OTU509	0	0	0	0	0	0	2	2	3	0	0	0	0	2	0	2	2	1	d__Eukaryota; p__Ascomycota; c__Sordariomycetes; o__Hypocreales; f__Nectriaceae; g__Fusarium; s__Fusarium sp.
OTU510	0	0	47	39	69	19	0	0	0	0	0	0	0	0	0	0	0	0	d__Eukaryota; p__Ascomycota; c__Eurotiomycetes; o__Chaetothyriales; f__Trichomeriaceae; g__Brycekendrickomyces; s__Brycekendrickomyces acaciae
OTU511	11	0	20	5	11	9	5	2	17	3	11	3	2	1	1	5	5	18	d__Eukaryota; p__Ascomycota; c__Dothideomycetes; o__Capnodiales; f__Cladosporiaceae; g__Cladosporium; s__Cladosporium sp.
OTU512	0	0	0	1	0	0	3	0	0	0	0	1	0	0	0	0	1	0	d__Eukaryota; p__Ascomycota; c__Sordariomycetes; o__Hypocreales; f__Nectriaceae; g__Fusarium; s__Fusarium sp.
OTU513	0	1	0	1	0	0	0	0	0	0	0	0	0	0	0	3	0	0	d__Eukaryota; p__Ascomycota; c__Sordariomycetes; o__Hypocreales; f__Nectriaceae; g__Fusarium; s__Fusarium sp.
OTU514	0	0	0	0	0	0	0	0	0	0	0	0	0	0	1	0	0	0	d__Eukaryota; p__Basidiomycota; c__Agaricomycetes; o__Agaricales; f__Psathyrellaceae; g__Coprinopsis; s__Coprinopsis stercorea
OTU515	0	0	0	0	0	0	0	0	0	0	0	0	0	0	0	0	0	0	d__Eukaryota; p__Basidiomycota; c__Tremellomycetes; o__Cystofilobasidiales; f__Mrakiaceae; g__Itersonilia; s__Itersonilia perplexans
OTU516	1	0	2	0	4	0	0	1	2	0	0	0	6	6	5	0	0	0	d__Eukaryota; p__Ascomycota; c__Dothideomycetes; o__Pleosporales; f__Phaeosphaeriaceae; g__Paraphoma; s__Paraphoma chrysanthemicola
OTU517	0	0	0	1	1	0	1	5	1	3	1	0	0	0	0	0	3	2	d__Eukaryota; p__Ascomycota; c__Sordariomycetes; o__Hypocreales; f__Nectriaceae; g__Fusarium; s__Fusarium sp.
OTU518	0	0	0	0	0	0	1	0	0	0	0	0	0	0	0	0	0	0	d__Eukaryota; p__Ascomycota; c__Dothideomycetes; o__Pleosporales; f__Phaeosphaeriaceae; g__Paraphoma; s__Paraphoma chrysanthemicola
OTU520	0	0	100	0	0	0	0	0	17	0	0	0	0	9	0	0	0	0	Unclassified
OTU521	0	11	0	0	0	0	0	0	0	0	0	0	1	0	0	5	5	1	d__Eukaryota; p__Ascomycota; c__Dothideomycetes; o__Pleosporales; f__Didymellaceae; g__Phoma; s__Phoma sp.
OTU522	0	0	0	0	0	0	0	0	0	0	0	0	0	0	0	0	0	0	d__Eukaryota; p__Ascomycota; c__Sordariomycetes; o__Hypocreales; f__Nectriaceae; g__Fusarium; s__Fusarium sp. CF13
OTU523	0	0	0	0	0	17	0	0	0	0	0	0	0	0	0	0	0	0	d__Eukaryota; p__Ascomycota; c__Dothideomycetes; o__Pleosporales; f__Massarinaceae; g__Stagonospora; s__Stagonospora sp. C3/13
OTU524	0	16	0	0	0	0	0	0	0	0	0	0	0	0	0	0	0	0	d__Eukaryota; p__Ascomycota; c__Sordariomycetes; o__Sordariales; f__norank; g__Ramophialophora; s__Ramophialophora humicola
OTU525	1	2	0	0	2	0	7	2	0	1	1	0	0	1	0	1	2	1	d__Eukaryota; p__Ascomycota; c__Sordariomycetes; o__Hypocreales; f__Nectriaceae; g__Fusarium; s__Fusarium sp.
OTU526	0	4	0	0	0	0	0	0	0	0	0	0	0	0	0	0	0	0	d__Eukaryota; p__Ascomycota; c__Eurotiomycetes; o__Eurotiales; f__Aspergillaceae; g__Aspergillus; s__Aspergillus sp. 3 AJC-2016
OTU527	23	1	35	43	16	7	2	2	6	2	2	3	0	0	0	4	2	2	d__Eukaryota; p__Ascomycota; c__Dothideomycetes; o__Capnodiales; f__Cladosporiaceae; g__Cladosporium; s__Cladosporium perangustum
OTU528	0	0	0	1	4	0	2	4	0	1	1	0	0	0	44	0	1	2	d__Eukaryota; p__Ascomycota; c__Sordariomycetes; o__Hypocreales; f__Nectriaceae; g__Fusarium; s__Fusarium sinensis
OTU529	0	0	0	0	0	0	0	0	0	0	0	0	0	0	0	0	0	0	d__Eukaryota; p__Basidiomycota; c__Agaricomycetes; o__Thelephorales; f__Typhulaceae; g__Tygervalleyomyces; s__Tygervalleyomyces podocarpi
OTU530	0	0	21	0	0	0	0	0	0	0	0	0	0	0	0	0	0	0	d__Eukaryota; p__Ascomycota; c__Sordariomycetes; o__Hypocreales; f__Nectriaceae; g__Thyronectria; s__Thyronectria rhodochlora
OTU531	1	1	1	0	1	1	1	2	1	1	0	1	0	1	0	0	6	0	d__Eukaryota; p__Ascomycota; c__Sordariomycetes; o__Hypocreales; f__Nectriaceae; g__Fusarium; s__Fusarium sp.
OTU532	0	0	0	0	0	0	0	0	0	0	0	0	0	0	0	0	0	0	d__Eukaryota; p__Ascomycota; c__Sordariomycetes; o__Sordariales; f__Lasiosphaeriaceae; g__Schizothecium; s__Schizothecium inaequale
OTU533	6	1	26	19	38	9	7	2	8	6	6	5	0	1	3	10	10	8	d__Eukaryota; p__Ascomycota; c__Dothideomycetes; o__Capnodiales; f__Cladosporiaceae; g__Cladosporium; s__Cladosporium sp.
OTU534	0	0	0	0	0	0	0	0	0	0	0	0	4	3	0	0	0	0	d__Eukaryota; p__Basidiomycota; c__Tremellomycetes; o__Filobasidiales; f__Piskurozymaceae; g__Solicoccozyma; s__Solicoccozyma aeria
OTU535	0	0	0	0	0	0	0	0	0	0	0	0	0	0	0	0	0	0	d__Eukaryota; p__Ascomycota; c__Sordariomycetes; o__Diaporthales; f__Stilbosporaceae; g__Stilbospora; s__Stilbospora sp. BRO-2013
OTU536	0	0	0	0	0	0	0	0	0	0	0	0	0	0	0	0	0	0	d__Eukaryota; p__Ascomycota; c__Eurotiomycetes; o__Chaetothyriales; f__Trichomeriaceae; g__Knufia; s__Knufia epidermidis
OTU537	0	0	0	0	0	0	0	0	0	0	0	0	0	13	0	0	0	0	d__Eukaryota; p__Ascomycota; c__Sordariomycetes; o__Hypocreales; f__Sarocladiaceae; g__Sarocladium; s__Sarocladium sp. YMH-2018a
OTU538	0	0	0	0	0	0	0	0	0	0	0	0	0	0	0	0	0	0	Unclassified
OTU539	17	0	81	40	71	15	0	0	0	0	0	0	0	0	0	0	0	0	d__Eukaryota; p__Basidiomycota; c__Tremellomycetes; o__Tremellales; f__Bulleribasidiaceae; g__Vishniacozyma; s__Vishniacozyma victoriae
OTU540	3	3	6	0	0	0	3	0	1	0	0	0	0	0	0	0	0	0	d__Eukaryota; p__Ascomycota; c__Sordariomycetes; o__Sordariales; f__Chaetomiaceae; g__Chaetomium; s__Chaetomium grande
OTU541	0	0	1	0	2	0	4	0	5	0	0	0	21	10	9	0	1	0	d__Eukaryota; p__Ascomycota; c__Sordariomycetes; o__Glomerellales; f__Plectosphaerellaceae; g__Plectosphaerella; s__Plectosphaerella cucumerina
OTU542	0	1	0	0	0	0	0	0	0	0	0	1	0	0	1	0	0	0	d__Eukaryota; p__Ascomycota; c__Leotiomycetes; o__Helotiales; f__Hyaloscyphaceae; g__Polyphilus; s__Polyphilus sieberi
OTU543	0	0	0	0	0	0	0	0	0	0	0	0	0	0	0	0	0	0	d__Eukaryota; p__Ascomycota; c__Dothideomycetes; o__Pleosporales; f__Pleosporaceae; g__Alternaria; s__Alternaria sp. IA305
OTU544	0	36	0	0	47	0	0	0	0	0	0	0	0	8	0	0	0	0	d__Eukaryota; p__Basidiomycota; c__Agaricomycetes; o__Cantharellales; f__Ceratobasidiaceae; g__Rhizoctonia; s__Rhizoctonia solani
OTU545	16	49	58	0	0	0	0	0	1	0	0	0	0	0	5	0	0	0	d__Eukaryota; p__Ascomycota; c__Saccharomycetes; o__Saccharomycetales; f__Phaffomycetaceae; g__Barnettozyma; s__Barnettozyma californica
OTU547	0	3	0	0	0	0	0	0	0	0	0	0	0	0	0	0	0	0	d__Eukaryota; p__Basidiomycota; c__Agaricomycetes; o__Agaricales; f__Entolomataceae; g__Entoloma; s__Entoloma graphitipes
OTU548	0	0	0	3	1	0	3	3	1	0	0	0	0	1	0	2	1	1	d__Eukaryota; p__Ascomycota; c__Sordariomycetes; o__Hypocreales; f__Nectriaceae; g__Fusarium; s__Fusarium sp.
OTU549	2	0	8	5	1	0	1	0	0	0	0	0	4	1	0	0	0	0	d__Eukaryota; p__Ascomycota; c__Sordariomycetes; o__Glomerellales; f__Plectosphaerellaceae; g__Plectosphaerella; s__Plectosphaerella cucumerina
OTU550	39	1	55	38	35	50	2	6	2	0	0	0	0	0	0	1	0	1	d__Eukaryota; p__Ascomycota; c__Dothideomycetes; o__Capnodiales; f__Cladosporiaceae; g__Cladosporium; s__Cladosporium perangustum
OTU551	0	0	44	0	0	0	9	0	19	1	0	0	0	0	0	0	1	0	d__Eukaryota; p__Ascomycota; c__Eurotiomycetes; o__Eurotiales; f__Trichocomaceae; g__Talaromyces; s__Talaromyces purpureogenus
OTU552	0	0	0	0	0	0	0	0	0	0	0	0	0	0	0	0	0	0	Unclassified
OTU553	0	2	0	0	0	0	0	0	0	0	0	0	0	0	0	0	0	0	d__Eukaryota; p__Ascomycota; c__Leotiomycetes; o__norank; f__Pseudeurotiaceae; g__Pseudogymnoascus; s__Pseudogymnoascus pannorum
OTU554	3	2	8	0	0	0	0	0	3	0	0	0	0	0	0	0	0	0	d__Eukaryota; p__Ascomycota; c__Sordariomycetes; o__Sordariales; f__Chaetomiaceae; g__Chaetomium; s__Chaetomium grande
OTU555	5	14	28	2	29	4	2	0	0	6	15	3	10	3	6	1	1	1	d__Eukaryota; p__Ascomycota; c__Dothideomycetes; o__Pleosporales; f__Didymellaceae; g__Phoma; s__Phoma sp.
OTU556	0	0	0	0	0	0	0	0	0	0	0	0	0	0	1	0	0	0	d__Eukaryota; p__Ascomycota; c__Sordariomycetes; o__Hypocreales; f__Nectriaceae; g__Dialonectria; s__Dialonectria episphaeria
OTU557	0	0	0	0	0	0	0	0	0	0	0	0	0	0	0	0	0	0	d__Eukaryota; p__Ascomycota; c__Sordariomycetes; o__Hypocreales; f__Nectriaceae; g__Fusarium; s__Fusarium fujikuroi
OTU558	5	0	1	0	0	1	2	3	2	0	0	1	0	0	0	4	1	1	d__Eukaryota; p__Ascomycota; c__Sordariomycetes; o__Hypocreales; f__Nectriaceae; g__Fusarium; s__Fusarium sp.
OTU559	2	0	0	0	0	0	0	0	3	0	0	0	0	0	0	0	0	0	d__Eukaryota; p__Mucoromycota; c__Mortierellomycetes; o__Mortierellales; f__Mortierellaceae; g__Mortierella; s__Mortierella alpina
OTU560	0	0	0	0	0	0	0	0	0	0	0	0	0	0	0	0	0	0	d__Eukaryota; p__Ascomycota; c__Sordariomycetes; o__Sordariales; f__norank; g__Remersonia; s__Remersonia sp.
OTU561	0	27	0	0	46	51	0	20	0	0	1	2	0	0	0	0	0	0	d__Eukaryota; p__Basidiomycota; c__Tremellomycetes; o__Tremellales; f__Bulleribasidiaceae; g__Vishniacozyma; s__Vishniacozyma victoriae
OTU562	3	0	1	5	4	1	0	0	0	0	0	0	1	4	0	0	0	0	d__Eukaryota; p__Ascomycota; c__Sordariomycetes; o__Glomerellales; f__Plectosphaerellaceae; g__Plectosphaerella; s__Plectosphaerella cucumerina
OTU563	0	0	0	0	0	0	5	0	16	0	0	0	0	0	1	0	0	0	d__Eukaryota; p__Ascomycota; c__Sordariomycetes; o__Sordariales; f__Lasiosphaeriaceae; g__Podospora; s__Podospora curvula
OTU564	0	0	0	0	0	0	0	0	0	0	0	0	0	0	0	0	0	0	d__Eukaryota; p__Ascomycota; c__Sordariomycetes; o__Glomerellales; f__Plectosphaerellaceae; g__Gibellulopsis; s__Gibellulopsis sp. OTU054 AN-2016
OTU565	11	11	0	0	0	0	0	0	0	0	0	0	0	20	15	1	2	0	d__Eukaryota; p__Basidiomycota; c__Agaricomycetes; o__Cantharellales; f__Ceratobasidiaceae; g__Thanatephorus; s__Thanatephorus sp.
OTU566	0	1	1	1	0	1	0	0	1	0	0	0	6	16	3	0	0	0	d__Eukaryota; p__Ascomycota; c__Sordariomycetes; o__Glomerellales; f__Plectosphaerellaceae; g__Plectosphaerella; s__Plectosphaerella cucumerina
OTU567	0	0	0	0	0	0	0	0	0	0	0	0	0	0	2	0	0	0	d__Eukaryota; p__Ascomycota; c__Eurotiomycetes; o__Onygenales; f__Ajellomycetaceae; g__Blastomyces; s__Blastomyces parvus
OTU568	0	3	1	0	0	0	0	0	0	0	1	1	0	0	0	1	0	0	d__Eukaryota; p__Ascomycota; c__Sordariomycetes; o__Hypocreales; f__Nectriaceae; g__Fusarium; s__Fusarium oxysporum
OTU569	9	5	15	11	14	9	4	4	19	33	28	44	10	10	6	23	29	28	d__Eukaryota; p__Ascomycota; c__Dothideomycetes; o__Pleosporales; f__Pleosporaceae; g__Alternaria; s__Alternaria sp.
OTU570	0	0	51	0	0	0	32	0	0	1	2	0	0	0	0	0	0	0	d__Eukaryota; p__Ascomycota; c__Sordariomycetes; o__Xylariales; f__Diatrypaceae; g__Eutypella; s__Eutypella citricola
OTU571	0	0	0	0	0	0	0	0	0	0	0	0	0	0	0	0	0	0	d__Eukaryota; p__Ascomycota; c__Dothideomycetes; o__Pleosporales; f__Sporormiaceae; g__Sporormia; s__Sporormia fimetaria
OTU573	0	0	0	58	0	0	0	3	0	0	1	0	0	36	7	1	0	0	d__Eukaryota; p__Ascomycota; c__Sordariomycetes; o__Xylariales; f__Diatrypaceae; g__Eutypella; s__Eutypella scoparia
OTU574	14	2	10	13	11	9	28	3	16	8	7	9	1	0	6	11	5	12	d__Eukaryota; p__Ascomycota; c__Dothideomycetes; o__Capnodiales; f__Cladosporiaceae; g__Cladosporium; s__Cladosporium sp.
OTU575	0	0	0	0	24	6	0	0	0	0	0	0	0	0	0	0	0	0	d__Eukaryota; p__Ascomycota; c__Eurotiomycetes; o__Verrucariales; f__Verrucariaceae; g__Placidiopsis; s__Placidiopsis poronioides
OTU576	1	0	0	0	1	0	1	3	3	0	0	0	0	0	0	1	1	1	d__Eukaryota; p__Ascomycota; c__Sordariomycetes; o__Hypocreales; f__Nectriaceae; g__Fusarium; s__Fusarium oxysporum
OTU577	3	1	0	0	0	0	3	2	1	0	1	0	0	0	0	1	0	1	d__Eukaryota; p__Ascomycota; c__Sordariomycetes; o__Hypocreales; f__Nectriaceae; g__Fusarium; s__Fusarium sp.
OTU578	8	3	7	12	6	46	3	4	22	10	6	10	3	3	6	5	4	14	d__Eukaryota; p__Ascomycota; c__Dothideomycetes; o__Capnodiales; f__Cladosporiaceae; g__Cladosporium; s__Cladosporium sp.
OTU579	0	18	0	1	0	1	0	0	0	9	7	7	0	0	0	16	17	17	d__Eukaryota; p__Ascomycota; c__Dothideomycetes; o__Capnodiales; f__Cladosporiaceae; g__Cladosporium; s__Cladosporium sp.
OTU580	0	0	0	0	1	0	0	2	0	0	1	0	0	0	0	1	1	1	d__Eukaryota; p__Ascomycota; c__Sordariomycetes; o__Hypocreales; f__Nectriaceae; g__Fusarium; s__Fusarium sp.
OTU581	0	0	0	0	0	0	0	0	0	0	0	1	0	0	0	0	0	0	d__Eukaryota; p__Ascomycota; c__Dothideomycetes; o__Capnodiales; f__Cladosporiaceae; g__Cladosporium; s__Cladosporium sp. FA-A2
OTU582	11	0	16	4	47	2	5	3	7	9	9	6	3	1	0	4	6	15	d__Eukaryota; p__Ascomycota; c__Dothideomycetes; o__Capnodiales; f__Cladosporiaceae; g__Cladosporium; s__Cladosporium sp.
OTU583	0	0	2	1	0	0	10	32	0	0	1	0	0	1	12	0	0	0	d__Eukaryota; p__Ascomycota; c__Sordariomycetes; o__Hypocreales; f__Nectriaceae; g__Fusidium; s__Fusidium griseum
OTU584	0	0	1	0	1	0	1	4	1	0	0	0	0	0	0	0	0	6	d__Eukaryota; p__Ascomycota; c__Sordariomycetes; o__Hypocreales; f__Nectriaceae; g__Fusarium; s__Fusarium sp.
OTU585	1	1	0	0	0	0	0	4	1	0	0	0	0	0	0	2	0	0	d__Eukaryota; p__Ascomycota; c__Sordariomycetes; o__Hypocreales; f__Nectriaceae; g__Fusarium; s__Fusarium sp.
OTU587	0	0	0	0	0	0	0	0	0	0	0	0	0	0	0	0	0	0	d__Eukaryota; p__Ascomycota; c__Sordariomycetes; o__Sordariales; f__Cephalothecaceae; g__Phialemonium; s__Phialemonium inflatum
OTU588	0	0	0	0	0	0	0	0	0	0	0	0	0	0	1	0	0	0	Unclassified
OTU589	0	0	0	0	1	2	0	0	1	0	0	0	18	15	12	0	0	0	d__Eukaryota; p__Ascomycota; c__Dothideomycetes; o__Pleosporales; f__Phaeosphaeriaceae; g__Paraphoma; s__Paraphoma sp.
OTU591	0	0	0	0	0	0	0	0	0	0	0	0	0	0	0	0	0	0	d__Eukaryota; p__Ascomycota; c__Sordariomycetes; o__Sordariales; f__Sordariaceae; g__Sordaria; s__Sordaria araneosa
OTU592	0	1	0	0	0	2	7	5	2	0	0	0	0	0	0	3	2	1	d__Eukaryota; p__Ascomycota; c__Sordariomycetes; o__Hypocreales; f__Nectriaceae; g__Fusarium; s__Fusarium sp.
OTU593	0	0	0	0	0	0	0	0	0	0	0	0	0	0	0	0	0	0	d__Eukaryota; p__Ascomycota; c__Sordariomycetes; o__Glomerellales; f__Plectosphaerellaceae; g__Gibellulopsis; s__Gibellulopsis sp. OTU054 AN-2016
OTU594	0	0	0	0	0	4	0	0	1	0	0	0	0	0	0	0	0	0	d__Eukaryota; p__Basidiomycota; c__Agaricomycetes; o__Cantharellales; f__Ceratobasidiaceae; g__Rhizoctonia; s__Rhizoctonia solani
OTU596	0	0	0	52	141	152	0	0	0	0	0	0	0	0	0	0	0	0	d__Eukaryota; p__Ascomycota; c__Dothideomycetes; o__Dothideales; f__Saccotheciaceae; g__Aureobasidium; s__Aureobasidium iranianum
OTU597	0	0	0	0	0	0	2	2	1	0	0	1	0	0	0	2	2	0	d__Eukaryota; p__Ascomycota; c__Sordariomycetes; o__Hypocreales; f__Nectriaceae; g__Fusarium; s__Fusarium sp.
OTU598	2	6	1	0	1	1	1	1	2	17	25	19	1	1	0	26	14	27	d__Eukaryota; p__Ascomycota; c__Dothideomycetes; o__Capnodiales; f__Cladosporiaceae; g__Cladosporium; s__Cladosporium sp.
OTU599	0	1	0	0	0	0	0	0	0	0	0	0	0	0	0	0	0	0	d__Eukaryota; p__Ascomycota; c__norank; o__norank; f__norank; g__Tetracladium; s__Tetracladium sp.
OTU600	0	0	0	0	0	0	0	0	1	0	0	0	5	2	7	0	0	0	d__Eukaryota; p__Ascomycota; c__Dothideomycetes; o__Pleosporales; f__Phaeosphaeriaceae; g__Paraphoma; s__Paraphoma sp.
OTU601	0	0	6	5	0	0	5	41	0	1	0	0	0	3	10	0	0	0	d__Eukaryota; p__Ascomycota; c__Sordariomycetes; o__Hypocreales; f__Nectriaceae; g__Fusidium; s__Fusidium griseum
OTU602	0	2	1	1	0	1	1	2	1	0	0	0	1	0	0	0	2	0	d__Eukaryota; p__Ascomycota; c__Sordariomycetes; o__Hypocreales; f__Nectriaceae; g__Fusarium; s__Fusarium sp.
OTU603	0	0	0	0	0	0	0	0	0	0	0	0	0	0	0	0	0	0	d__Eukaryota; p__Ascomycota; c__norank; o__norank; f__norank; g__Acremonium; s__Acremonium sp. (in: Ascomycota)
OTU604	0	10	5	0	31	0	0	0	15	1	0	0	0	31	12	0	0	0	d__Eukaryota; p__Ascomycota; c__Eurotiomycetes; o__Eurotiales; f__Aspergillaceae; g__Penicillium; s__Penicillium sp.
OTU605	0	0	0	0	0	0	0	0	0	0	0	0	0	0	0	0	0	0	Unclassified
OTU606	1	1	2	0	1	1	0	1	1	0	0	0	22	9	13	0	0	0	d__Eukaryota; p__Ascomycota; c__Sordariomycetes; o__Glomerellales; f__Plectosphaerellaceae; g__Plectosphaerella; s__Plectosphaerella cucumerina
OTU607	0	0	0	0	0	0	0	0	0	0	0	0	0	0	0	0	0	0	d__Eukaryota; p__Ascomycota; c__Orbiliomycetes; o__Orbiliales; f__Orbiliaceae; g__Dactylaria; s__Dactylaria dimorphospora
OTU609	0	0	2	0	0	1	1	0	0	0	0	0	0	1	0	0	3	1	d__Eukaryota; p__Ascomycota; c__Sordariomycetes; o__Hypocreales; f__Nectriaceae; g__Fusarium; s__Fusarium sp.
OTU610	57	4	0	46	22	74	10	0	11	2	0	6	6	0	0	0	0	0	d__Eukaryota; p__Basidiomycota; c__Microbotryomycetes; o__Sporidiobolales; f__Sporidiobolaceae; g__Sporobolomyces; s__Sporobolomyces beijingensis
OTU611	0	0	0	0	0	0	0	0	0	0	0	0	0	0	0	0	0	0	d__Eukaryota; p__Ascomycota; c__Sordariomycetes; o__Microascales; f__Microascaceae; g__Cephalotrichum; s__Cephalotrichum stemonitis
OTU612	0	0	0	0	0	0	0	0	0	0	0	0	0	0	1	0	0	0	d__Eukaryota; p__Ascomycota; c__Sordariomycetes; o__Sordariales; f__Lasiosphaeriaceae; g__Cladorrhinum; s__Cladorrhinum flexuosum
OTU613	0	6	0	0	0	0	0	0	0	0	0	0	0	0	0	0	0	0	d__Eukaryota; p__Ascomycota; c__norank; o__norank; f__norank; g__Tetracladium; s__Tetracladium sp.
OTU614	0	0	0	1	10	0	2	0	0	0	0	0	0	0	0	0	0	0	d__Eukaryota; p__Ascomycota; c__Sordariomycetes; o__Hypocreales; f__Bionectriaceae; g__Clonostachys; s__Clonostachys sp.
OTU615	25	0	0	0	0	0	0	0	0	0	0	0	0	0	0	0	0	0	d__Eukaryota; p__Basidiomycota; c__Cystobasidiomycetes; o__Cystobasidiales; f__norank; g__Occultifur; s__Occultifur externus
OTU616	17	0	0	0	100	8	0	0	0	0	0	0	0	0	0	0	0	0	d__Eukaryota; p__Basidiomycota; c__Tremellomycetes; o__Tremellales; f__Bulleribasidiaceae; g__Vishniacozyma; s__Vishniacozyma victoriae
OTU617	0	0	0	0	0	4	0	0	0	0	0	0	0	0	10	0	0	0	d__Eukaryota; p__Ascomycota; c__Leotiomycetes; o__norank; f__Pseudeurotiaceae; g__Geomyces; s__Geomyces sp. APA-2013
OTU618	0	0	0	0	0	0	0	2	0	0	0	0	0	0	0	0	0	0	d__Eukaryota; p__Ascomycota; c__Sordariomycetes; o__Glomerellales; f__Plectosphaerellaceae; g__Plectosphaerella; s__Plectosphaerella cucumerina
OTU619	0	0	0	0	0	0	0	0	0	0	0	0	0	0	0	0	0	0	Unclassified
OTU620	0	0	0	0	0	0	29	0	0	0	0	0	0	0	0	0	0	0	Unclassified
OTU621	0	0	0	0	0	0	0	0	1	0	0	0	0	0	0	0	0	0	d__Eukaryota; p__Ascomycota; c__Sordariomycetes; o__Sordariales; f__Lasiosphaeriaceae; g__Cercophora; s__Cercophora sp. CIM1_17
OTU623	0	0	1	0	0	0	0	0	0	0	0	0	0	0	0	0	0	0	d__Eukaryota; p__Ascomycota; c__Sordariomycetes; o__Glomerellales; f__Plectosphaerellaceae; g__Gibellulopsis; s__Gibellulopsis sp. OTU054 AN-2016
OTU625	10	32	42	1	0	0	22	9	0	1	4	0	31	8	0	0	2	0	d__Eukaryota; p__Ascomycota; c__Dothideomycetes; o__Pleosporales; f__Leptosphaeriaceae; g__Leptosphaeria; s__Leptosphaeria sp.
OTU626	1	0	1	3	1	0	0	3	0	0	0	0	0	0	0	0	0	0	d__Eukaryota; p__Ascomycota; c__Sordariomycetes; o__Hypocreales; f__Nectriaceae; g__Fusarium; s__Fusarium sp.
OTU627	0	1	0	1	2	1	1	0	0	0	0	0	45	35	38	0	0	0	d__Eukaryota; p__Ascomycota; c__Dothideomycetes; o__Pleosporales; f__Phaeosphaeriaceae; g__Paraphoma; s__Paraphoma sp.
OTU628	0	0	0	0	0	0	0	0	0	0	0	0	0	0	0	0	0	0	d__Eukaryota; p__Ascomycota; c__Pezizomycetes; o__Pezizales; f__Ascobolaceae; g__Ascobolus; s__Ascobolus crenulatus
OTU629	0	1	0	0	8	0	0	0	0	0	0	0	0	0	0	0	0	0	d__Eukaryota; p__Ascomycota; c__Sordariomycetes; o__Hypocreales; f__Bionectriaceae; g__Clonostachys; s__Clonostachys sp.
OTU630	0	0	0	0	0	0	0	0	0	0	0	0	0	0	1	0	0	0	Unclassified
OTU632	0	0	0	0	0	0	1	0	0	0	0	0	0	0	1	0	0	0	d__Eukaryota; p__Ascomycota; c__Sordariomycetes; o__norank; f__norank; g__Trichocladium; s__Trichocladium asperum
OTU633	0	0	0	0	0	0	0	0	0	0	0	0	0	0	0	0	0	0	d__Eukaryota; p__Mucoromycota; c__Mortierellomycetes; o__Mortierellales; f__Mortierellaceae; g__Mortierella; s__Mortierella sp. D3Wa
OTU635	0	0	0	0	0	0	0	0	0	0	0	0	0	0	0	0	0	0	d__Eukaryota; p__Ascomycota; c__Dothideomycetes; o__Pleosporales; f__Sporormiaceae; g__Preussia; s__Preussia funiculata
OTU636	0	0	0	0	58	0	0	0	0	0	0	0	0	0	0	0	0	0	d__Eukaryota; p__Ascomycota; c__Eurotiomycetes; o__Eurotiales; f__Trichocomaceae; g__Talaromyces; s__Talaromyces macrosporus
OTU637	0	1	0	0	2	0	7	0	1	0	0	0	0	0	0	0	0	0	d__Eukaryota; p__Ascomycota; c__Dothideomycetes; o__Pleosporales; f__Cucurbitariaceae; g__Pyrenochaeta; s__Pyrenochaeta sp.
OTU638	0	0	0	0	0	0	0	0	0	0	0	0	0	0	0	0	0	0	d__Eukaryota; p__Ascomycota; c__Dothideomycetes; o__Pleosporales; f__Phaeosphaeriaceae; g__Phaeosphaeriopsis; s__Phaeosphaeriopsis sp. TMS-2011
OTU639	0	0	1	0	0	0	1	2	1	1	0	0	7	15	14	0	0	0	d__Eukaryota; p__Ascomycota; c__Sordariomycetes; o__Glomerellales; f__Plectosphaerellaceae; g__Plectosphaerella; s__Plectosphaerella cucumerina
OTU640	0	2	1	1	0	0	0	0	2	20	19	11	2	0	0	2	0	1	d__Eukaryota; p__Ascomycota; c__Sordariomycetes; o__Hypocreales; f__Nectriaceae; g__Fusarium; s__Fusarium solani
OTU641	0	0	1	0	0	0	2	2	0	0	0	1	0	0	0	2	1	0	d__Eukaryota; p__Ascomycota; c__Sordariomycetes; o__Hypocreales; f__Nectriaceae; g__Fusarium; s__Fusarium oxysporum
OTU642	0	0	0	0	0	0	0	0	0	0	0	0	0	0	0	0	0	0	d__Eukaryota; p__Ascomycota; c__Sordariomycetes; o__Myrmecridiales; f__Myrmecridiaceae; g__Myrmecridium; s__Myrmecridium schulzeri
OTU643	0	4	0	0	0	0	0	0	0	0	0	0	0	0	0	0	0	0	Unclassified
OTU644	0	0	0	0	0	0	0	0	0	0	0	1	0	0	0	0	0	0	d__Eukaryota; p__Ascomycota; c__Dothideomycetes; o__Pleosporales; f__Sporormiaceae; g__Preussia; s__Preussia funiculata
OTU645	0	0	0	0	0	0	0	0	1	0	0	0	0	1	0	0	0	0	d__Eukaryota; p__Ascomycota; c__Sordariomycetes; o__Glomerellales; f__Plectosphaerellaceae; g__Plectosphaerella; s__Plectosphaerella sp.
OTU647	1	2	0	0	0	1	1	1	0	0	0	1	1	0	0	2	1	2	d__Eukaryota; p__Ascomycota; c__Sordariomycetes; o__Hypocreales; f__Nectriaceae; g__Fusarium; s__Fusarium sp.
OTU648	0	0	0	0	0	0	1	0	0	0	0	0	0	0	0	0	3	2	d__Eukaryota; p__Ascomycota; c__Sordariomycetes; o__Hypocreales; f__Nectriaceae; g__Fusarium; s__Fusarium sp.
OTU649	28	0	0	0	0	52	0	0	0	0	0	0	0	0	0	0	0	0	d__Eukaryota; p__Ascomycota; c__Eurotiomycetes; o__Chaetothyriales; f__Herpotrichiellaceae; g__Rhinocladiella; s__Rhinocladiella sp. 01001b
OTU651	0	1	0	0	2	1	0	4	1	0	0	0	0	0	0	3	2	1	d__Eukaryota; p__Ascomycota; c__Sordariomycetes; o__Hypocreales; f__Nectriaceae; g__Fusarium; s__Fusarium sp.
OTU652	0	0	0	0	0	0	17	0	8	0	0	0	0	0	0	0	0	0	d__Eukaryota; p__Ascomycota; c__Eurotiomycetes; o__Chaetothyriales; f__Herpotrichiellaceae; g__Phialophora; s__Phialophora sp. AX146
OTU653	0	43	60	0	0	0	0	0	0	0	0	3	8	0	0	0	0	0	d__Eukaryota; p__Basidiomycota; c__Microbotryomycetes; o__Sporidiobolales; f__Sporidiobolaceae; g__Rhodotorula; s__Rhodotorula glutinis
OTU654	0	2	0	0	0	1	3	3	0	0	0	1	0	0	0	1	0	1	d__Eukaryota; p__Ascomycota; c__Sordariomycetes; o__Hypocreales; f__Nectriaceae; g__Fusarium; s__Fusarium sp.
OTU655	0	0	0	0	0	0	0	0	0	0	0	0	0	0	0	0	0	0	d__Eukaryota; p__Ascomycota; c__norank; o__norank; f__norank; g__Tetracladium; s__Tetracladium sp. S-16
OTU656	1	1	1	0	0	0	0	2	1	0	0	0	0	0	0	0	1	2	d__Eukaryota; p__Ascomycota; c__Sordariomycetes; o__Hypocreales; f__Nectriaceae; g__Fusarium; s__Fusarium sp.
OTU657	0	0	0	0	0	0	0	0	0	0	0	0	0	0	0	0	0	0	d__Eukaryota; p__Ascomycota; c__Sordariomycetes; o__Hypocreales; f__norank; g__Stanjemonium; s__Stanjemonium ochroroseum
OTU658	1	3	0	0	0	0	1	5	8	4	5	8	3	1	0	0	0	0	d__Eukaryota; p__Ascomycota; c__Sordariomycetes; o__Hypocreales; f__Nectriaceae; g__Fusarium; s__Fusarium solani
OTU659	0	0	0	0	0	0	0	0	0	0	0	0	0	0	2	0	0	0	Unclassified
OTU660	0	0	0	2	0	0	0	0	0	0	0	0	1	0	2	0	0	0	d__Eukaryota; p__Ascomycota; c__norank; o__norank; f__norank; g__Tetracladium; s__Tetracladium sp. S-16
OTU661	0	0	0	0	0	0	0	0	0	0	0	0	0	0	0	0	0	0	Unclassified
OTU662	0	101	0	0	0	0	0	0	0	0	2	0	0	0	0	0	0	0	Unclassified
OTU663	0	0	0	0	0	0	1	5	0	0	0	0	0	0	0	0	2	0	d__Eukaryota; p__Ascomycota; c__Sordariomycetes; o__Hypocreales; f__Nectriaceae; g__Fusarium; s__Fusarium sp.
OTU664	38	0	2	2	4	2	0	0	0	0	0	0	3	4	2	0	0	0	d__Eukaryota; p__Ascomycota; c__Sordariomycetes; o__Glomerellales; f__Plectosphaerellaceae; g__Plectosphaerella; s__Plectosphaerella cucumerina
OTU665	0	0	0	0	0	0	0	0	0	0	0	0	0	0	1	0	0	0	d__Eukaryota; p__Ascomycota; c__Sordariomycetes; o__Hypocreales; f__Clavicipitaceae; g__Paecilomyces; s__[Diploospora] longispora
OTU666	0	0	0	0	0	0	0	0	0	0	0	0	0	0	0	0	0	0	d__Eukaryota; p__Ascomycota; c__Eurotiomycetes; o__Eurotiales; f__Aspergillaceae; g__Aspergillus; s__Aspergillus penicillioides
OTU667	0	0	0	0	0	0	0	0	0	0	0	0	0	0	0	0	0	0	d__Eukaryota; p__Ascomycota; c__Sordariomycetes; o__Glomerellales; f__Plectosphaerellaceae; g__Plectosphaerella; s__Plectosphaerella cucumerina
OTU668	1	1	0	1	1	0	2	3	0	0	0	0	0	0	0	1	2	2	d__Eukaryota; p__Ascomycota; c__Sordariomycetes; o__Hypocreales; f__Nectriaceae; g__Fusarium; s__Fusarium sp.
OTU669	0	4	0	0	0	0	0	0	0	0	0	0	0	1	0	0	0	0	d__Eukaryota; p__Ascomycota; c__Sordariomycetes; o__Glomerellales; f__Plectosphaerellaceae; g__Plectosphaerella; s__Plectosphaerella cucumerina
OTU670	0	0	0	0	0	0	0	0	0	0	0	0	0	0	0	0	0	0	d__Eukaryota; p__Ascomycota; c__Sordariomycetes; o__Hypocreales; f__norank; g__Acremonium; s__Acremonium sp. KUC21262
OTU671	1	14	7	3	2	0	2	0	2	12	13	7	9	4	1	37	44	21	d__Eukaryota; p__Ascomycota; c__Dothideomycetes; o__Pleosporales; f__Didymellaceae; g__Phoma; s__Phoma sp.
OTU672	0	0	0	0	0	0	0	0	0	0	0	0	0	0	0	0	0	0	d__Eukaryota; p__Ascomycota; c__Dothideomycetes; o__Pleosporales; f__Phaeosphaeriaceae; g__Paraphoma; s__Paraphoma sp.
OTU673	0	0	13	0	0	0	0	0	0	0	0	0	1	0	0	0	0	0	d__Eukaryota; p__Ascomycota; c__Dothideomycetes; o__Dothideales; f__Saccotheciaceae; g__Aureobasidium; s__Aureobasidium sp.
OTU674	0	0	1	0	0	0	1	1	1	0	0	0	0	0	0	0	0	0	d__Eukaryota; p__Ascomycota; c__Sordariomycetes; o__Sordariales; f__Chaetomiaceae; g__Chaetomium; s__Chaetomium grande
OTU675	0	0	0	0	0	0	0	0	0	0	0	0	0	0	0	0	0	0	d__Eukaryota; p__Basidiomycota; c__Tremellomycetes; o__Tremellales; f__Cuniculitremaceae; g__Kockovaella; s__Kockovaella sichuanensis
OTU676	0	1	0	0	0	0	1	0	0	0	0	0	0	1	0	0	0	0	d__Eukaryota; p__Ascomycota; c__Sordariomycetes; o__Glomerellales; f__Plectosphaerellaceae; g__Plectosphaerella; s__Plectosphaerella cucumerina
OTU677	0	0	0	0	0	0	0	0	0	0	0	0	0	0	0	0	0	0	d__Eukaryota; p__Ascomycota; c__Pezizomycetes; o__Pezizales; f__Pezizaceae; g__Terfezia; s__Terfezia sp. JTO309
OTU678	0	0	1	0	0	0	1	1	1	1	0	1	1	0	0	0	1	0	d__Eukaryota; p__Ascomycota; c__Sordariomycetes; o__Hypocreales; f__Nectriaceae; g__Fusarium; s__Fusarium sp.
OTU679	0	0	0	0	0	0	48	176	10	0	0	0	0	0	0	0	0	0	d__Eukaryota; p__Basidiomycota; c__Agaricomycetes; o__Agaricales; f__Agaricaceae; g__Coprinus; s__Coprinus sp. r072
OTU681	0	6	0	0	0	0	0	0	0	0	0	0	22	8	6	0	1	0	d__Eukaryota; p__Ascomycota; c__Dothideomycetes; o__Capnodiales; f__Cladosporiaceae; g__Cladosporium; s__Cladosporium cladosporioides
OTU682	0	0	0	0	0	0	0	0	0	0	0	0	0	0	0	0	0	0	d__Eukaryota; p__Mucoromycota; c__Mortierellomycetes; o__Mortierellales; f__Mortierellaceae; g__Mortierella; s__Mortierella gamsii
OTU683	0	1	0	1	1	0	3	3	0	0	1	1	1	0	0	1	0	0	d__Eukaryota; p__Ascomycota; c__Sordariomycetes; o__Hypocreales; f__Nectriaceae; g__Fusarium; s__Fusarium sp.
OTU684	0	0	0	42	38	0	0	0	0	0	0	0	0	0	0	0	0	0	d__Eukaryota; p__Ascomycota; c__Dothideomycetes; o__Capnodiales; f__Mycosphaerellaceae; g__Pseudocercospora; s__Pseudocercospora sp. ZJUM 11
OTU685	0	1	0	0	0	0	3	5	1	0	0	0	0	1	0	0	1	1	d__Eukaryota; p__Ascomycota; c__Sordariomycetes; o__Hypocreales; f__Nectriaceae; g__Fusarium; s__Fusarium sp.
OTU686	0	0	0	0	0	0	0	0	0	0	0	0	0	0	0	0	0	0	d__Eukaryota; p__Ascomycota; c__Sordariomycetes; o__Glomerellales; f__Plectosphaerellaceae; g__Plectosphaerella; s__Plectosphaerella cucumerina
OTU687	69	60	53	0	0	0	0	0	0	0	0	0	0	0	0	0	0	0	d__Eukaryota; p__Ascomycota; c__Dothideomycetes; o__Pleosporales; f__Didymellaceae; g__Didymella; s__Didymella hellebori
OTU688	19	2	94	0	0	0	6	0	38	0	0	0	15	6	0	0	0	0	d__Eukaryota; p__Ascomycota; c__Eurotiomycetes; o__Eurotiales; f__Aspergillaceae; g__Aspergillus; s__Aspergillus ruber
OTU689	0	0	0	0	0	0	0	0	0	0	0	0	0	0	0	0	0	0	d__Eukaryota; p__Ascomycota; c__Dothideomycetes; o__Pleosporales; f__Pleosporaceae; g__Neocamarosporium; s__Neocamarosporium chichastianum
OTU690	0	0	0	0	3	0	1	1	3	0	0	0	10	7	5	0	0	0	d__Eukaryota; p__Ascomycota; c__Sordariomycetes; o__Glomerellales; f__Plectosphaerellaceae; g__Plectosphaerella; s__Plectosphaerella cucumerina
OTU691	0	0	0	0	0	0	0	0	0	0	0	0	0	0	0	0	0	0	d__Eukaryota; p__Ascomycota; c__Leotiomycetes; o__Helotiales; f__Hyaloscyphaceae; g__Cistella; s__Cistella sp.
OTU692	0	0	0	0	0	0	0	0	0	0	0	0	0	0	0	0	0	0	d__Eukaryota; p__Ascomycota; c__Sordariomycetes; o__Glomerellales; f__Plectosphaerellaceae; g__Verticillium; s__Verticillium albo-atrum
OTU694	0	0	1	0	0	1	2	6	0	0	0	0	0	0	0	2	2	0	d__Eukaryota; p__Ascomycota; c__Sordariomycetes; o__Hypocreales; f__Nectriaceae; g__Fusarium; s__Fusarium sp.
OTU695	24	1	64	0	0	0	0	15	0	3	0	4	0	0	0	0	0	0	d__Eukaryota; p__Basidiomycota; c__Tremellomycetes; o__Filobasidiales; f__Filobasidiaceae; g__Naganishia; s__Naganishia uzbekistanensis
OTU697	1	0	0	0	0	0	0	1	2	0	1	0	0	0	0	1	0	0	d__Eukaryota; p__Ascomycota; c__Sordariomycetes; o__Hypocreales; f__Nectriaceae; g__Fusarium; s__Fusarium sp.
OTU698	0	0	0	0	0	0	0	0	0	0	0	0	0	0	0	0	0	0	d__Eukaryota; p__Ascomycota; c__Eurotiomycetes; o__Onygenales; f__Gymnoascaceae; g__Leucothecium; s__Leucothecium emdenii
OTU699	0	0	0	0	0	0	0	0	0	0	0	0	0	0	0	0	0	0	d__Eukaryota; p__Ascomycota; c__Leotiomycetes; o__Helotiales; f__Hyaloscyphaceae; g__Cistella; s__Cistella sp.
OTU700	0	0	0	2	0	0	2	0	2	0	0	0	1	0	0	2	0	0	d__Eukaryota; p__Ascomycota; c__Sordariomycetes; o__Hypocreales; f__Nectriaceae; g__Fusarium; s__Fusarium sp.
OTU701	1	0	0	0	0	0	1	2	0	0	1	0	0	0	0	3	0	0	d__Eukaryota; p__Ascomycota; c__Sordariomycetes; o__Hypocreales; f__Nectriaceae; g__Fusarium; s__Fusarium sp.
OTU702	0	2	0	0	0	0	0	0	0	0	0	0	0	0	0	0	0	0	d__Eukaryota; p__Ascomycota; c__norank; o__norank; f__norank; g__Tetracladium; s__Tetracladium sp.
OTU703	0	0	0	0	0	0	1	0	0	0	0	1	1	0	0	1	3	0	d__Eukaryota; p__Ascomycota; c__Sordariomycetes; o__Hypocreales; f__Nectriaceae; g__Fusarium; s__Fusarium sp.
OTU704	0	0	1	0	0	0	3	2	0	0	0	1	0	0	0	1	0	2	d__Eukaryota; p__Ascomycota; c__Sordariomycetes; o__Hypocreales; f__Nectriaceae; g__Fusarium; s__Fusarium oxysporum
OTU706	0	0	0	0	0	0	0	0	0	0	0	0	0	0	0	0	0	3	d__Eukaryota; p__Ascomycota; c__Dothideomycetes; o__Pleosporales; f__Torulaceae; g__Dendryphion; s__Dendryphion nanum
OTU708	0	0	0	0	0	0	2	2	0	0	0	0	0	0	0	3	0	0	d__Eukaryota; p__Ascomycota; c__Sordariomycetes; o__Hypocreales; f__Nectriaceae; g__Fusarium; s__Fusarium sp.
OTU709	0	0	0	0	0	0	0	0	0	0	0	0	0	0	0	0	0	0	d__Eukaryota; p__Ascomycota; c__Sordariomycetes; o__Glomerellales; f__Glomerellaceae; g__Colletotrichum; s__Colletotrichum gloeosporioides
OTU710	0	4	0	0	0	0	0	0	0	0	0	0	3	2	0	0	0	0	d__Eukaryota; p__Ascomycota; c__Dothideomycetes; o__Pleosporales; f__Phaeosphaeriaceae; g__Paraphoma; s__Paraphoma chrysanthemicola
OTU711	0	2	0	2	1	0	2	0	1	0	0	0	10	1	1	0	0	0	d__Eukaryota; p__Ascomycota; c__Sordariomycetes; o__Glomerellales; f__Plectosphaerellaceae; g__Plectosphaerella; s__Plectosphaerella cucumerina
OTU712	32	0	0	28	0	110	0	0	8	0	0	0	0	0	0	0	0	0	Unclassified
OTU713	0	0	1	0	0	0	2	1	0	0	0	0	1	0	0	2	1	0	d__Eukaryota; p__Ascomycota; c__Sordariomycetes; o__Hypocreales; f__Nectriaceae; g__Fusarium; s__Fusarium sp.
OTU714	0	0	0	0	0	0	0	0	0	0	0	0	0	0	0	0	0	0	d__Eukaryota; p__Mucoromycota; c__Mortierellomycetes; o__Mortierellales; f__Mortierellaceae; g__Mortierella; s__Mortierella sp. 02NH02
OTU715	0	0	0	0	0	0	0	0	0	0	0	0	0	0	0	0	0	0	d__Eukaryota; p__Ascomycota; c__Leotiomycetes; o__Helotiales; f__Hyaloscyphaceae; g__Glutinomyces; s__Glutinomyces takaragaikensis
OTU716	0	0	3	0	0	0	8	25	0	1	0	0	0	0	3	0	0	0	d__Eukaryota; p__Ascomycota; c__Sordariomycetes; o__Hypocreales; f__Nectriaceae; g__Fusidium; s__Fusidium griseum
OTU717	0	0	0	0	77	28	0	0	0	0	0	0	0	0	0	0	0	0	d__Eukaryota; p__Ascomycota; c__Eurotiomycetes; o__Verrucariales; f__Verrucariaceae; g__Placidiopsis; s__Placidiopsis poronioides
OTU718	0	0	0	0	0	0	0	0	0	0	0	0	0	0	1	0	0	0	d__Eukaryota; p__Mucoromycota; c__Mortierellomycetes; o__Mortierellales; f__Mortierellaceae; g__Mortierella; s__Mortierella alpina
OTU719	0	0	0	0	0	0	0	0	0	0	0	0	0	0	1	0	0	0	d__Eukaryota; p__Basidiomycota; c__Agaricomycetes; o__Agaricales; f__Tricholomataceae; g__Omphalina; s__Omphalina rustica
OTU720	0	0	0	0	0	0	0	0	0	1	0	0	0	2	0	0	0	0	d__Eukaryota; p__Ascomycota; c__Sordariomycetes; o__Hypocreales; f__Nectriaceae; g__Neonectria; s__Neonectria sp. 1 RJ2015
OTU721	0	1	0	1	0	0	1	1	0	0	0	0	0	0	0	0	1	1	d__Eukaryota; p__Ascomycota; c__Sordariomycetes; o__Hypocreales; f__Nectriaceae; g__Fusarium; s__Fusarium sp.
OTU724	224	0	37	0	0	0	0	2	0	0	0	0	0	0	0	0	0	0	d__Eukaryota; p__Basidiomycota; c__Malasseziomycetes; o__Malasseziales; f__Malasseziaceae; g__Malassezia; s__Malassezia globosa
OTU725	0	0	0	0	0	0	0	0	0	0	0	0	1	1	0	0	0	0	d__Eukaryota; p__Basidiomycota; c__Tremellomycetes; o__Filobasidiales; f__Piskurozymaceae; g__Solicoccozyma; s__Solicoccozyma aeria
OTU726	0	0	0	0	0	0	0	0	0	0	0	0	0	0	0	0	0	0	d__Eukaryota; p__Basidiomycota; c__Agaricomycetes; o__norank; f__norank; g__Akenomyces; s__Akenomyces costatus
OTU727	0	1	0	0	1	0	1	1	0	0	0	0	0	0	0	1	1	0	d__Eukaryota; p__Ascomycota; c__Sordariomycetes; o__Hypocreales; f__Nectriaceae; g__Fusarium; s__Fusarium sp.
OTU728	2	6	1	7	0	0	16	0	4	0	0	0	0	1	0	0	0	0	d__Eukaryota; p__Ascomycota; c__Sordariomycetes; o__Hypocreales; f__Nectriaceae; g__Fusarium; s__Fusarium cf. solani
OTU729	0	0	0	0	0	0	0	0	0	0	0	0	0	0	0	0	0	0	d__Eukaryota; p__Mucoromycota; c__Mortierellomycetes; o__Mortierellales; f__Mortierellaceae; g__Mortierella; s__Mortierella alpina
OTU730	0	0	0	0	0	0	0	0	0	0	0	0	0	0	4	0	0	0	d__Eukaryota; p__Basidiomycota; c__Tremellomycetes; o__Cystofilobasidiales; f__Mrakiaceae; g__Tausonia; s__Tausonia pullulans
OTU731	94	2	10	1	0	1	8	0	25	2	7	0	1	0	0	1	0	0	d__Eukaryota; p__Ascomycota; c__Dothideomycetes; o__Pleosporales; f__Didymellaceae; g__Leptosphaerulina; s__Leptosphaerulina argentinensis
OTU732	37	0	0	0	0	0	0	0	0	0	0	0	0	0	0	0	0	0	d__Eukaryota; p__Ascomycota; c__Dothideomycetes; o__Pleosporales; f__Phaeosphaeriaceae; g__Setophaeosphaeria; s__Setophaeosphaeria citricola
OTU733	0	0	0	0	0	0	0	5	0	0	0	0	0	0	0	1	0	3	d__Eukaryota; p__Ascomycota; c__Sordariomycetes; o__Hypocreales; f__Nectriaceae; g__Fusarium; s__Fusarium sp.
OTU735	0	0	0	0	0	0	0	0	0	0	0	0	0	0	1	0	0	0	d__Eukaryota; p__Ascomycota; c__Sordariomycetes; o__norank; f__norank; g__Trichocladium; s__Trichocladium asperum
OTU737	0	2	0	0	0	1	1	0	0	6	2	3	0	0	0	4	8	4	d__Eukaryota; p__Ascomycota; c__Dothideomycetes; o__Capnodiales; f__Cladosporiaceae; g__Cladosporium; s__Cladosporium sp.
OTU739	5	0	7	6	7	5	3	0	5	3	4	4	0	0	2	9	6	3	d__Eukaryota; p__Ascomycota; c__Dothideomycetes; o__Capnodiales; f__Cladosporiaceae; g__Cladosporium; s__Cladosporium sp.
OTU740	1	0	0	0	0	0	1	0	0	0	0	0	0	0	0	0	2	0	d__Eukaryota; p__Ascomycota; c__Sordariomycetes; o__Hypocreales; f__Nectriaceae; g__Fusarium; s__Fusarium oxysporum
OTU741	0	0	15	31	0	0	25	0	0	0	2	0	0	0	24	0	0	0	d__Eukaryota; p__Basidiomycota; c__Microbotryomycetes; o__Sporidiobolales; f__Sporidiobolaceae; g__Rhodotorula; s__Rhodotorula mucilaginosa
OTU742	0	0	0	0	0	1	0	0	3	0	0	0	26	24	22	0	0	0	d__Eukaryota; p__Ascomycota; c__Dothideomycetes; o__Pleosporales; f__Phaeosphaeriaceae; g__Paraphoma; s__Paraphoma sp.
OTU743	0	0	0	0	0	0	0	0	0	0	0	0	0	0	0	0	0	0	d__Eukaryota; p__Basidiomycota; c__Tremellomycetes; o__Filobasidiales; f__Filobasidiaceae; g__Naganishia; s__Naganishia albida
OTU745	2	0	8	1	1	0	0	4	6	0	0	0	1	0	2	0	0	0	d__Eukaryota; p__Ascomycota; c__norank; o__norank; f__norank; g__Tetracladium; s__Tetracladium sp.
OTU746	0	0	0	0	0	2	3	1	3	0	0	0	0	0	0	1	1	0	d__Eukaryota; p__Ascomycota; c__Sordariomycetes; o__Hypocreales; f__Nectriaceae; g__Fusarium; s__Fusarium sp.
OTU747	0	0	0	0	0	0	0	0	0	0	0	0	0	0	2	0	0	0	d__Eukaryota; p__Basidiomycota; c__Agaricostilbomycetes; o__Agaricostilbales; f__Chionosphaeraceae; g__Kurtzmanomyces; s__Kurtzmanomyces tardus
OTU748	0	0	0	0	0	0	0	8	0	0	0	0	0	4	0	0	0	0	d__Eukaryota; p__Ascomycota; c__Eurotiomycetes; o__Eurotiales; f__Aspergillaceae; g__Aspergillus; s__Aspergillus penicillioides
OTU749	0	0	0	0	0	0	0	0	0	0	0	0	0	0	0	0	0	0	d__Eukaryota; p__Basidiomycota; c__Tremellomycetes; o__Filobasidiales; f__Piskurozymaceae; g__Solicoccozyma; s__Solicoccozyma aeria
OTU750	0	0	0	0	0	0	0	0	0	0	0	0	0	0	0	0	0	0	d__Eukaryota; p__Ascomycota; c__Sordariomycetes; o__Hypocreales; f__Nectriaceae; g__Fusarium; s__Fusarium polyphialidicum
OTU751	7	0	6	28	7	4	5	1	2	1	1	1	0	0	0	0	3	0	d__Eukaryota; p__Ascomycota; c__Dothideomycetes; o__Capnodiales; f__Cladosporiaceae; g__Cladosporium; s__Cladosporium perangustum
OTU752	0	0	0	0	1	0	1	0	0	0	0	0	0	0	0	0	0	0	d__Eukaryota; p__Ascomycota; c__Sordariomycetes; o__Hypocreales; f__Nectriaceae; g__Fusarium; s__Fusarium sp.
OTU753	36	12	33	3	80	0	4	9	7	0	0	0	0	0	0	0	0	0	Unclassified
OTU754	0	3	2	0	0	0	1	3	2	5	2	6	1	4	0	0	1	0	d__Eukaryota; p__Ascomycota; c__Sordariomycetes; o__Hypocreales; f__Nectriaceae; g__Fusarium; s__Fusarium solani
OTU755	2	0	1	0	0	0	22	29	6	0	0	0	0	0	0	0	0	0	Unclassified
OTU757	0	0	0	0	0	22	0	0	0	0	0	0	0	0	0	0	0	0	d__Eukaryota; p__Basidiomycota; c__Agaricomycetes; o__Sebacinales; f__Sebacinaceae; g__Sebacina; s__Sebacina sp. Rr35
OTU759	0	0	0	0	0	0	0	0	0	0	0	0	0	0	0	0	0	0	Unclassified
OTU760	0	0	0	0	0	0	0	0	0	0	0	0	0	0	0	0	0	0	d__Eukaryota; p__Ascomycota; c__Dothideomycetes; o__Capnodiales; f__Teratosphaeriaceae; g__Acrodontium; s__Acrodontium crateriforme
OTU761	0	0	0	0	0	0	0	0	17	0	0	0	0	0	0	0	0	0	d__Eukaryota; p__Ascomycota; c__Sordariomycetes; o__Hypocreales; f__Stachybotryaceae; g__Paramyrothecium; s__Paramyrothecium roridum
OTU762	0	0	0	0	0	0	0	0	0	0	0	0	0	0	0	0	0	0	Unclassified
OTU763	0	0	1	0	0	0	0	1	0	0	0	0	7	7	9	0	0	0	d__Eukaryota; p__Ascomycota; c__Sordariomycetes; o__Glomerellales; f__Plectosphaerellaceae; g__Plectosphaerella; s__Plectosphaerella cucumerina
OTU764	0	0	0	0	0	0	0	0	0	0	0	0	0	0	0	0	0	0	d__Eukaryota; p__Ascomycota; c__Leotiomycetes; o__Helotiales; f__norank; g__Dendrostilbella; s__Dendrostilbella macrospora
OTU765	0	2	0	0	0	0	0	0	0	0	0	0	0	0	0	0	0	0	d__Eukaryota; p__Ascomycota; c__norank; o__norank; f__norank; g__Tetracladium; s__Tetracladium sp.
OTU766	0	1	1	0	0	0	0	2	0	0	1	0	0	0	0	0	2	0	d__Eukaryota; p__Ascomycota; c__Sordariomycetes; o__Hypocreales; f__Nectriaceae; g__Fusarium; s__Fusarium sp.
OTU767	0	0	0	14	0	27	0	0	0	0	0	0	0	0	0	0	0	0	Unclassified
OTU770	0	0	0	0	0	0	0	0	0	0	0	0	0	0	0	0	0	0	d__Eukaryota; p__Ascomycota; c__Sordariomycetes; o__Ophiostomatales; f__Ophiostomataceae; g__Ophiostoma; s__Ophiostoma piceae
OTU771	0	0	0	0	0	0	0	0	0	0	0	0	0	0	0	0	0	0	d__Eukaryota; p__Ascomycota; c__Sordariomycetes; o__Hypocreales; f__Nectriaceae; g__Dactylonectria; s__Dactylonectria alcacerensis
OTU772	0	0	0	0	0	0	0	0	0	0	0	0	9	0	0	0	0	0	Unclassified
OTU774	1	1	0	0	0	0	4	0	1	2	2	4	0	1	13	0	2	0	d__Eukaryota; p__Ascomycota; c__Sordariomycetes; o__Hypocreales; f__Nectriaceae; g__Fusarium; s__Fusarium solani
OTU776	0	0	0	0	0	0	0	0	0	0	0	0	0	0	0	0	0	0	d__Eukaryota; p__Ascomycota; c__Leotiomycetes; o__Helotiales; f__norank; g__Cadophora; s__Cadophora sp.
OTU777	0	0	0	0	0	0	0	0	0	0	0	0	0	0	0	0	0	1	d__Eukaryota; p__Ascomycota; c__Sordariomycetes; o__norank; f__norank; g__Trichocladium; s__Trichocladium asperum
OTU778	0	0	0	0	0	0	0	0	1	0	0	0	0	0	1	0	0	0	d__Eukaryota; p__Ascomycota; c__Dothideomycetes; o__Pleosporales; f__Phaeosphaeriaceae; g__Paraphoma; s__Paraphoma sp.
OTU780	0	0	1	1	0	0	1	3	0	0	0	0	0	0	0	1	1	3	d__Eukaryota; p__Ascomycota; c__Sordariomycetes; o__Hypocreales; f__Nectriaceae; g__Fusarium; s__Fusarium sp.
OTU781	0	0	0	0	0	0	2	3	3	0	0	0	4	5	3	0	0	0	d__Eukaryota; p__Ascomycota; c__norank; o__norank; f__norank; g__Tetracladium; s__Tetracladium sp. S-16
OTU783	0	90	0	0	0	0	43	0	50	0	0	0	0	0	0	0	0	0	d__Eukaryota; p__Ascomycota; c__Sordariomycetes; o__Hypocreales; f__Nectriaceae; g__Fusarium; s__Fusarium cuneirostrum
OTU784	0	1	69	0	0	0	5	0	0	0	0	0	0	0	0	0	0	0	d__Eukaryota; p__Ascomycota; c__Dothideomycetes; o__Pleosporales; f__Didymellaceae; g__Didymella; s__Didymella tanaceti
OTU785	0	0	0	0	0	0	7	0	14	0	0	0	0	0	0	0	1	0	d__Eukaryota; p__Ascomycota; c__Dothideomycetes; o__Pleosporales; f__norank; g__Dokmaia; s__Dokmaia sp. TS-2016
OTU786	0	0	0	0	0	0	0	0	0	0	0	0	0	0	0	0	0	0	d__Eukaryota; p__Ascomycota; c__Dothideomycetes; o__Pleosporales; f__Astrosphaeriellaceae; g__Pithomyces; s__Pithomyces chartarum
OTU791	0	2	0	0	0	0	0	0	1	0	0	0	0	0	0	5	1	1	d__Eukaryota; p__Ascomycota; c__Sordariomycetes; o__Hypocreales; f__Nectriaceae; g__Fusarium; s__Fusarium sp.
OTU792	0	0	0	0	2	0	4	0	1	0	0	0	6	4	6	0	0	0	d__Eukaryota; p__Ascomycota; c__Sordariomycetes; o__Glomerellales; f__Plectosphaerellaceae; g__Plectosphaerella; s__Plectosphaerella cucumerina
OTU793	0	2	2	1	0	0	1	0	1	0	0	0	1	0	0	1	1	1	d__Eukaryota; p__Ascomycota; c__Sordariomycetes; o__Hypocreales; f__Nectriaceae; g__Fusarium; s__Fusarium sp.
OTU794	0	0	0	0	0	0	0	2	0	0	1	0	0	0	0	2	0	0	d__Eukaryota; p__Ascomycota; c__Sordariomycetes; o__Hypocreales; f__Nectriaceae; g__Fusarium; s__Fusarium sp.
OTU795	0	1	0	0	0	0	0	0	0	0	0	0	0	0	0	0	0	0	d__Eukaryota; p__Ascomycota; c__Sordariomycetes; o__Glomerellales; f__Plectosphaerellaceae; g__Plectosphaerella; s__Plectosphaerella cucumerina
OTU796	0	3	0	0	0	0	0	0	0	0	0	1	0	0	0	0	0	0	d__Eukaryota; p__Mucoromycota; c__Mortierellomycetes; o__Mortierellales; f__Mortierellaceae; g__Mortierella; s__Mortierella sp. D3Wa
OTU797	0	0	47	0	0	0	0	0	0	0	0	0	0	0	0	0	0	0	Unclassified
OTU798	0	0	0	0	0	1	0	0	0	0	0	0	0	2	0	0	0	0	d__Eukaryota; p__Ascomycota; c__Dothideomycetes; o__Pleosporales; f__Phaeosphaeriaceae; g__Paraphoma; s__Paraphoma sp.
OTU799	0	2	26	6	5	4	7	3	6	8	2	3	1	1	0	4	0	5	d__Eukaryota; p__Ascomycota; c__Dothideomycetes; o__Capnodiales; f__Cladosporiaceae; g__Cladosporium; s__Cladosporium sp.
OTU801	25	11	0	0	0	31	0	11	0	0	1	0	5	0	0	0	0	0	d__Eukaryota; p__Basidiomycota; c__Agaricomycetes; o__Polyporales; f__Irpicaceae; g__Irpex; s__Irpex lacteus
OTU802	0	0	0	0	0	0	0	0	0	0	0	0	0	0	0	0	0	0	d__Eukaryota; p__Mucoromycota; c__Mortierellomycetes; o__Mortierellales; f__Mortierellaceae; g__Mortierella; s__Mortierella sp. D3Wa
OTU803	0	0	0	0	0	0	0	0	0	0	0	0	0	0	0	0	0	0	d__Eukaryota; p__Basidiomycota; c__Agaricomycetes; o__Cantharellales; f__Ceratobasidiaceae; g__Rhizoctonia; s__Rhizoctonia solani
OTU804	0	0	0	5	0	0	17	5	27	0	0	0	0	0	0	0	0	0	d__Eukaryota; p__Ascomycota; c__Sordariomycetes; o__Glomerellales; f__Plectosphaerellaceae; g__Plectosphaerella; s__Plectosphaerella cucumerina
OTU805	0	12	0	0	0	0	0	0	0	0	0	0	0	0	0	0	0	0	d__Eukaryota; p__Ascomycota; c__Sordariomycetes; o__Sordariales; f__Lasiosphaeriaceae; g__Podospora; s__Podospora decidua
OTU807	0	0	0	0	0	0	0	0	0	0	0	0	0	51	108	0	0	0	d__Eukaryota; p__Ascomycota; c__Dothideomycetes; o__Pleosporales; f__Pleosporaceae; g__Curvularia; s__Curvularia americana
OTU808	0	0	0	0	0	0	0	0	0	0	0	0	0	0	0	0	0	0	d__Eukaryota; p__Ascomycota; c__Dothideomycetes; o__Capnodiales; f__Mycosphaerellaceae; g__Trochophora; s__Trochophora fasciculata
OTU809	0	0	0	0	2	0	0	2	2	0	0	1	0	0	0	2	2	0	d__Eukaryota; p__Ascomycota; c__Sordariomycetes; o__Hypocreales; f__Nectriaceae; g__Fusarium; s__Fusarium sp.
OTU810	0	0	0	0	0	0	0	0	0	0	0	0	3	1	0	0	0	0	d__Eukaryota; p__Basidiomycota; c__Tremellomycetes; o__Filobasidiales; f__Piskurozymaceae; g__Solicoccozyma; s__Solicoccozyma aeria
OTU811	0	22	53	0	38	0	0	8	0	0	1	0	0	0	0	0	0	0	d__Eukaryota; p__Basidiomycota; c__Agaricomycetes; o__Polyporales; f__Polyporaceae; g__Trametes; s__Trametes hirsuta
OTU812	0	0	0	0	0	190	0	0	0	0	0	0	0	0	0	0	0	0	d__Eukaryota; p__Ascomycota; c__Dothideomycetes; o__Capnodiales; f__Teratosphaeriaceae; g__Teratosphaeria; s__Teratosphaeria encephalarti
OTU813	0	1	0	0	0	0	0	0	0	0	0	0	0	0	0	0	0	0	d__Eukaryota; p__Mucoromycota; c__Mortierellomycetes; o__Mortierellales; f__Mortierellaceae; g__Mortierella; s__Mortierella sp.
OTU814	1	0	0	0	0	0	2	1	3	0	0	0	0	2	0	0	0	0	d__Eukaryota; p__Ascomycota; c__norank; o__norank; f__norank; g__Tetracladium; s__Tetracladium sp.
OTU815	0	0	0	1	1	0	0	0	0	0	0	0	3	5	4	0	0	0	d__Eukaryota; p__Ascomycota; c__Sordariomycetes; o__Glomerellales; f__Plectosphaerellaceae; g__Plectosphaerella; s__Plectosphaerella cucumerina
OTU816	0	0	0	0	0	0	0	0	0	0	0	0	0	0	0	0	0	0	Unclassified
OTU817	0	0	0	1	0	0	1	1	1	0	0	0	0	0	0	0	0	0	d__Eukaryota; p__Ascomycota; c__Sordariomycetes; o__Hypocreales; f__Nectriaceae; g__Fusarium; s__Fusarium sp. 459
OTU819	0	0	0	0	0	63	0	0	0	0	0	0	0	0	0	0	0	0	d__Eukaryota; p__Ascomycota; c__Dothideomycetes; o__Capnodiales; f__Teratosphaeriaceae; g__Teratosphaericola; s__Teratosphaericola pseudafricana
OTU820	4	0	4	6	8	3	4	0	8	2	5	5	1	0	2	3	3	10	d__Eukaryota; p__Ascomycota; c__Dothideomycetes; o__Capnodiales; f__Cladosporiaceae; g__Cladosporium; s__Cladosporium sp.
OTU822	2	6	4	0	2	0	1	0	0	11	5	8	1	4	0	28	31	17	d__Eukaryota; p__Ascomycota; c__Dothideomycetes; o__Pleosporales; f__Didymellaceae; g__Phoma; s__Phoma sp.
OTU823	0	0	0	0	0	0	0	0	0	0	0	0	0	0	0	0	0	0	d__Eukaryota; p__Ascomycota; c__Sordariomycetes; o__Hypocreales; f__Nectriaceae; g__Fusarium; s__Fusarium sp.
OTU824	0	0	0	23	0	0	0	0	0	0	0	0	0	0	0	0	0	0	d__Eukaryota; p__Basidiomycota; c__Tremellomycetes; o__Tremellales; f__Cuniculitremaceae; g__Kockovaella; s__Kockovaella lichenicola
OTU825	0	0	0	0	0	0	0	0	0	0	0	0	0	0	0	0	0	0	d__Eukaryota; p__Ascomycota; c__Dothideomycetes; o__Capnodiales; f__Cladosporiaceae; g__Cladosporium; s__Cladosporium sp.
OTU826	0	0	0	0	0	0	0	0	0	0	0	0	0	0	0	0	0	0	d__Eukaryota; p__Ascomycota; c__Sordariomycetes; o__Xylariales; f__Xylariaceae; g__Xylaria; s__Xylaria sp. JDA1
OTU827	0	4	0	0	0	23	0	0	0	0	0	0	0	0	0	0	0	0	d__Eukaryota; p__Ascomycota; c__Sordariomycetes; o__Sordariales; f__Chaetomiaceae; g__Zopfiella; s__Zopfiella erostrata
OTU828	0	1	0	0	0	0	0	0	0	0	0	0	0	0	0	0	0	0	d__Eukaryota; p__Ascomycota; c__Eurotiomycetes; o__Eurotiales; f__Aspergillaceae; g__Aspergillus; s__Aspergillus sp.
OTU829	0	0	0	0	0	0	0	0	0	0	0	0	0	0	1	0	0	0	d__Eukaryota; p__Ascomycota; c__Eurotiomycetes; o__Onygenales; f__Gymnoascaceae; g__Leucothecium; s__Leucothecium emdenii
OTU831	0	0	0	0	1	0	0	0	0	0	0	1	0	0	0	1	0	0	d__Eukaryota; p__Ascomycota; c__Sordariomycetes; o__Hypocreales; f__Nectriaceae; g__Fusarium; s__Fusarium sp.
OTU832	0	1	0	0	0	0	0	0	0	0	0	0	0	0	0	0	0	0	d__Eukaryota; p__Ascomycota; c__norank; o__norank; f__norank; g__Tetracladium; s__Tetracladium sp. MKOTU71
OTU833	0	0	0	0	0	0	0	0	0	0	0	0	0	0	1	0	0	0	d__Eukaryota; p__Ascomycota; c__Sordariomycetes; o__Hypocreales; f__Clavicipitaceae; g__Metarhizium; s__Metarhizium marquandii
OTU834	1	1	1	0	1	0	1	1	1	0	0	0	0	1	0	0	0	0	d__Eukaryota; p__Ascomycota; c__norank; o__norank; f__norank; g__Tetracladium; s__Tetracladium sp.
OTU835	0	0	0	0	0	0	0	0	0	0	0	0	0	0	0	0	0	0	d__Eukaryota; p__Ascomycota; c__Sordariomycetes; o__Hypocreales; f__Stachybotryaceae; g__Stachybotrys; s__Stachybotrys chlorohalonata
OTU836	0	21	39	0	0	0	19	0	12	0	0	1	0	0	0	0	0	0	d__Eukaryota; p__Ascomycota; c__Sordariomycetes; o__Hypocreales; f__Hypocreaceae; g__Trichoderma; s__Trichoderma viride
OTU838	0	0	0	0	150	0	0	0	0	0	0	0	0	0	0	0	0	0	d__Eukaryota; p__Ascomycota; c__Dothideomycetes; o__Capnodiales; f__Mycosphaerellaceae; g__Pallidocercospora; s__Pallidocercospora crystallina
OTU839	1	1	0	2	0	2	1	1	6	0	0	0	1	0	0	0	0	0	d__Eukaryota; p__Ascomycota; c__Sordariomycetes; o__Hypocreales; f__Nectriaceae; g__Fusarium; s__Fusarium cf. solani
OTU840	0	0	0	0	1	0	0	0	0	0	0	0	0	0	0	0	0	0	d__Eukaryota; p__Ascomycota; c__Sordariomycetes; o__norank; f__norank; g__Trichocladium; s__Trichocladium asperum
OTU844	1	1	0	0	0	0	0	0	0	0	0	0	0	0	0	0	0	0	d__Eukaryota; p__Ascomycota; c__Sordariomycetes; o__Sordariales; f__Chaetomiaceae; g__Chaetomium; s__Chaetomium grande
OTU845	0	3	0	0	0	0	0	0	3	2	1	0	1	0	0	0	0	0	d__Eukaryota; p__Ascomycota; c__Sordariomycetes; o__Hypocreales; f__Nectriaceae; g__Fusarium; s__Fusarium cf. solani
OTU846	0	0	0	0	0	0	0	0	0	0	0	0	0	0	0	0	0	0	d__Eukaryota; p__Ascomycota; c__Dothideomycetes; o__Pleosporales; f__Didymellaceae; g__Similiphoma; s__Similiphoma crystallifera
OTU847	0	1	0	0	0	0	1	1	1	0	0	0	5	2	0	0	0	0	d__Eukaryota; p__Ascomycota; c__Sordariomycetes; o__Hypocreales; f__Nectriaceae; g__Volutella; s__Volutella ciliata
OTU848	0	40	0	0	0	0	0	0	0	0	0	0	0	0	0	0	0	0	d__Eukaryota; p__Ascomycota; c__Sordariomycetes; o__Hypocreales; f__Nectriaceae; g__Fusarium; s__Fusarium poae
OTU849	0	0	0	0	0	0	0	0	0	0	0	0	0	0	0	0	0	0	d__Eukaryota; p__Ascomycota; c__Sordariomycetes; o__Glomerellales; f__Plectosphaerellaceae; g__Gibellulopsis; s__Gibellulopsis sp. OTU054 AN-2016
OTU850	2	0	0	0	0	0	0	0	0	0	0	0	0	0	0	0	0	0	d__Eukaryota; p__Mucoromycota; c__Mortierellomycetes; o__Mortierellales; f__Mortierellaceae; g__Mortierella; s__Mortierella sp.
OTU851	1	3	0	0	3	2	0	0	1	0	0	0	0	0	0	1	0	1	d__Eukaryota; p__Ascomycota; c__Sordariomycetes; o__Hypocreales; f__Nectriaceae; g__Cylindrocarpon; s__Cylindrocarpon sp.
OTU852	65	0	0	0	0	0	0	0	0	0	0	0	0	0	0	0	0	0	d__Eukaryota; p__Ascomycota; c__Sordariomycetes; o__Hypocreales; f__Sarocladiaceae; g__Sarocladium; s__Sarocladium bacillisporum
OTU853	0	0	0	0	0	0	0	0	0	0	0	0	0	0	0	0	0	0	d__Eukaryota; p__Ascomycota; c__Sordariomycetes; o__Sordariales; f__Chaetomiaceae; g__Chaetomium; s__Chaetomium subspirale
OTU854	0	0	0	37	44	0	0	0	0	0	0	0	0	0	0	0	0	0	d__Eukaryota; p__Ascomycota; c__Pezizomycetes; o__Pezizales; f__Pyronemataceae; g__Pseudaleuria; s__Pseudaleuria sp. MF-3
OTU855	0	2	0	0	0	0	0	0	0	0	0	0	0	0	0	0	0	0	d__Eukaryota; p__Ascomycota; c__Sordariomycetes; o__Glomerellales; f__Plectosphaerellaceae; g__Plectosphaerella; s__Plectosphaerella cucumerina
OTU856	0	0	0	0	0	0	0	0	0	0	0	0	0	0	0	0	0	0	d__Eukaryota; p__Ascomycota; c__norank; o__norank; f__norank; g__Leptodiscella; s__Leptodiscella sp. F277786
OTU857	0	0	0	0	2	0	0	2	0	0	0	0	0	0	0	0	0	1	d__Eukaryota; p__Ascomycota; c__Sordariomycetes; o__Hypocreales; f__Nectriaceae; g__Fusarium; s__Fusarium sp.
OTU858	0	0	0	0	0	0	28	0	0	0	0	0	0	0	0	0	0	0	Unclassified
OTU861	0	0	0	0	0	0	0	0	0	0	0	0	1	1	4	0	0	0	d__Eukaryota; p__Ascomycota; c__Sordariomycetes; o__Glomerellales; f__Plectosphaerellaceae; g__Plectosphaerella; s__Plectosphaerella cucumerina
OTU862	0	0	0	0	0	0	3	1	0	0	0	0	0	0	0	0	0	1	d__Eukaryota; p__Ascomycota; c__Sordariomycetes; o__Hypocreales; f__Nectriaceae; g__Fusarium; s__Fusarium sp.
OTU863	0	0	0	0	0	0	47	17	43	0	0	0	0	0	0	0	0	0	d__Eukaryota; p__Basidiomycota; c__Agaricomycetes; o__Cantharellales; f__Ceratobasidiaceae; g__Rhizoctonia; s__Rhizoctonia solani
OTU864	2	0	4	1	2	0	2	0	0	0	0	0	1	0	0	0	0	0	d__Eukaryota; p__Ascomycota; c__Sordariomycetes; o__Glomerellales; f__Plectosphaerellaceae; g__Plectosphaerella; s__Plectosphaerella cucumerina
OTU865	0	0	0	0	0	0	0	0	0	0	0	2	0	0	0	0	0	0	d__Eukaryota; p__Ascomycota; c__Sordariomycetes; o__Hypocreales; f__Nectriaceae; g__Corinectria; s__Corinectria fuckeliana
OTU866	0	0	0	0	0	0	0	0	0	0	0	0	0	0	0	0	0	0	d__Eukaryota; p__Mucoromycota; c__Mortierellomycetes; o__Mortierellales; f__Mortierellaceae; g__Mortierella; s__Mortierella sp. SA1-3
OTU867	0	11	0	0	0	0	0	0	0	0	0	0	0	0	0	0	0	0	d__Eukaryota; p__Ascomycota; c__Orbiliomycetes; o__Orbiliales; f__Orbiliaceae; g__Monacrosporium; s__Monacrosporium megalosporum
OTU868	0	19	0	0	26	0	0	0	0	0	0	0	0	0	21	0	0	0	d__Eukaryota; p__Ascomycota; c__Eurotiomycetes; o__Eurotiales; f__Aspergillaceae; g__Penicillium; s__Penicillium citrinum
OTU869	0	0	0	0	0	0	0	0	0	0	0	0	0	0	0	0	0	0	d__Eukaryota; p__Ascomycota; c__Leotiomycetes; o__Helotiales; f__norank; g__Cadophora; s__Cadophora sp.
OTU870	0	0	0	0	0	0	0	0	0	0	0	0	0	0	0	1	1	2	d__Eukaryota; p__Ascomycota; c__Sordariomycetes; o__Hypocreales; f__norank; g__Cephalosporium; s__Cephalosporium sp. JS1167
OTU871	2	0	0	62	0	0	0	0	0	0	0	5	0	0	0	0	0	0	d__Eukaryota; p__Ascomycota; c__Dothideomycetes; o__Pleosporales; f__Didymellaceae; g__Vacuiphoma; s__Vacuiphoma bulgarica
OTU872	0	0	0	0	0	0	0	0	0	0	0	0	0	0	0	0	0	1	d__Eukaryota; p__Ascomycota; c__Sordariomycetes; o__Hypocreales; f__Nectriaceae; g__Fusicolla; s__Fusicolla aquaeductuum
OTU873	0	0	0	0	0	0	0	0	0	0	0	0	0	0	0	0	0	0	d__Eukaryota; p__Ascomycota; c__Sordariomycetes; o__Hypocreales; f__Nectriaceae; g__Ilyonectria; s__Ilyonectria robusta
OTU874	0	0	26	0	0	0	6	0	0	0	0	2	0	0	0	0	0	0	d__Eukaryota; p__Basidiomycota; c__Tremellomycetes; o__Filobasidiales; f__Filobasidiaceae; g__Filobasidium; s__Filobasidium chernovii
OTU876	3	27	10	1	0	0	1	0	5	0	0	0	0	1	2	3	6	0	d__Eukaryota; p__Ascomycota; c__Dothideomycetes; o__Pleosporales; f__Didymellaceae; g__Epicoccum; s__Epicoccum nigrum
OTU877	0	16	0	22	0	0	0	0	0	0	0	0	12	6	25	0	0	0	d__Eukaryota; p__Basidiomycota; c__Cystobasidiomycetes; o__Cystobasidiales; f__Cystobasidiaceae; g__Cystobasidium; s__Cystobasidium minutum
OTU878	0	0	0	0	0	0	0	0	0	0	0	0	0	0	0	0	0	0	d__Eukaryota; p__Basidiomycota; c__Agaricomycetes; o__Agaricales; f__Tricholomataceae; g__Omphalina; s__Omphalina rustica
OTU880	0	0	0	0	0	0	0	2	0	0	0	0	0	0	0	0	0	0	d__Eukaryota; p__Ascomycota; c__Sordariomycetes; o__Trichosphaeriales; f__Trichosphaeriaceae; g__Nigrospora; s__Nigrospora sp.
OTU881	0	0	0	0	0	0	0	3	0	0	0	0	0	0	0	0	1	0	d__Eukaryota; p__Ascomycota; c__Sordariomycetes; o__Hypocreales; f__Nectriaceae; g__Fusarium; s__Fusarium sp.
OTU882	0	0	0	0	0	0	0	0	0	0	0	0	0	0	0	0	0	0	d__Eukaryota; p__Ascomycota; c__Dothideomycetes; o__Pleosporales; f__Pleosporaceae; g__Alternaria; s__[Ulocladium] sp.
OTU885	0	0	0	0	0	0	0	0	0	0	0	0	0	0	0	0	2	0	d__Eukaryota; p__Ascomycota; c__Sordariomycetes; o__Hypocreales; f__Nectriaceae; g__Fusarium; s__Fusarium sp.
OTU886	8	4	5	2	3	1	3	6	2	13	15	8	2	0	2	11	7	14	d__Eukaryota; p__Ascomycota; c__Dothideomycetes; o__Pleosporales; f__Pleosporaceae; g__Alternaria; s__Alternaria sp.
OTU888	0	0	0	0	0	0	0	0	0	0	0	0	0	0	0	0	0	0	d__Eukaryota; p__Ascomycota; c__Eurotiomycetes; o__Eurotiales; f__Aspergillaceae; g__Penicillium; s__Penicillium arenicola
OTU889	0	13	0	0	0	0	27	0	0	0	2	1	13	28	0	0	0	1	d__Eukaryota; p__Ascomycota; c__Dothideomycetes; o__Capnodiales; f__Cladosporiaceae; g__Cladosporium; s__Cladosporium sp.
OTU890	2	1	0	0	0	0	1	2	0	0	1	0	0	0	1	0	0	0	d__Eukaryota; p__Ascomycota; c__Sordariomycetes; o__Hypocreales; f__Nectriaceae; g__Fusarium; s__Fusarium sp.
OTU891	0	0	0	0	0	0	0	0	0	0	0	0	3	1	0	0	0	0	d__Eukaryota; p__Ascomycota; c__Sordariomycetes; o__Glomerellales; f__Plectosphaerellaceae; g__Plectosphaerella; s__Plectosphaerella cucumerina
OTU892	0	1	0	0	0	0	0	0	0	0	0	0	0	0	0	0	0	0	d__Eukaryota; p__Ascomycota; c__Sordariomycetes; o__Glomerellales; f__Plectosphaerellaceae; g__Gibellulopsis; s__Gibellulopsis sp. OTU054 AN-2016
OTU893	0	0	0	0	0	0	0	0	0	0	0	0	0	0	1	0	0	0	Unclassified
OTU894	0	0	0	0	0	1	0	0	0	0	0	0	0	0	0	0	0	0	d__Eukaryota; p__Basidiomycota; c__Tremellomycetes; o__Tremellales; f__Bulleribasidiaceae; g__Vishniacozyma; s__Vishniacozyma victoriae
OTU895	32	3	0	0	0	5	17	5	6	0	0	0	1	6	6	0	0	0	Unclassified
OTU896	0	0	0	0	0	0	0	0	0	0	0	0	0	0	0	0	0	0	d__Eukaryota; p__Ascomycota; c__Sordariomycetes; o__Sordariales; f__Lasiosphaeriaceae; g__Podospora; s__Podospora sp. 1 RJ2014
OTU897	0	0	0	77	0	0	0	0	0	0	0	0	0	0	0	0	0	0	d__Eukaryota; p__Ascomycota; c__Sordariomycetes; o__Hypocreales; f__Nectriaceae; g__Cylindrocarpon; s__Cylindrocarpon sp. PB1-R8-A Fr
OTU898	6	6	4	13	0	0	2	1	0	0	0	1	2	0	0	0	0	0	d__Eukaryota; p__Ascomycota; c__Eurotiomycetes; o__Eurotiales; f__Aspergillaceae; g__Aspergillus; s__Aspergillus versicolor
OTU899	0	0	1	0	0	0	0	1	0	0	0	0	0	0	1	0	0	0	d__Eukaryota; p__Ascomycota; c__norank; o__norank; f__norank; g__Tetracladium; s__Tetracladium furcatum
OTU900	0	0	0	0	0	0	0	0	0	0	0	0	0	0	0	0	0	0	d__Eukaryota; p__Ascomycota; c__Sordariomycetes; o__Glomerellales; f__Plectosphaerellaceae; g__Gibellulopsis; s__Gibellulopsis sp. OTU054 AN-2016
OTU901	1	1	0	0	0	0	1	1	1	3	2	4	1	0	0	0	0	0	d__Eukaryota; p__Ascomycota; c__Sordariomycetes; o__Hypocreales; f__Nectriaceae; g__Fusarium; s__Fusarium solani
OTU903	0	0	0	0	0	0	0	0	0	0	0	0	0	0	0	0	0	0	d__Eukaryota; p__Ascomycota; c__Sordariomycetes; o__Hypocreales; f__Nectriaceae; g__Fusicolla; s__Fusicolla acetilerea
OTU904	0	0	0	0	0	0	0	0	0	0	0	0	0	0	0	0	0	0	d__Eukaryota; p__Ascomycota; c__Eurotiomycetes; o__Onygenales; f__Onygenaceae; g__Xanthothecium; s__Xanthothecium peruvianum
OTU905	0	0	0	0	0	0	0	0	0	0	0	0	0	0	2	0	0	0	d__Eukaryota; p__Ascomycota; c__norank; o__norank; f__norank; g__Acremonium; s__Acremonium luzulae
OTU906	0	2	0	0	0	9	0	0	0	0	0	0	0	0	0	0	0	0	d__Eukaryota; p__Mucoromycota; c__Mortierellomycetes; o__Mortierellales; f__Mortierellaceae; g__Mortierella; s__Mortierella sp. MEL 2385001
OTU907	0	0	0	0	0	0	0	0	0	0	0	0	0	0	1	0	0	0	d__Eukaryota; p__Ascomycota; c__Eurotiomycetes; o__Onygenales; f__Ajellomycetaceae; g__Blastomyces; s__Blastomyces helicus
OTU908	0	0	0	0	0	0	0	0	0	10	6	1	0	0	0	0	0	0	d__Eukaryota; p__Ascomycota; c__Dothideomycetes; o__Pleosporales; f__Didymellaceae; g__Juxtiphoma; s__Juxtiphoma eupyrena
OTU909	0	0	0	2	0	1	0	0	1	1	0	0	3	2	5	0	0	0	d__Eukaryota; p__Ascomycota; c__Sordariomycetes; o__Glomerellales; f__Plectosphaerellaceae; g__Plectosphaerella; s__Plectosphaerella cucumerina
OTU910	0	0	1	0	0	0	0	1	1	0	0	0	0	0	0	1	0	0	d__Eukaryota; p__Ascomycota; c__Sordariomycetes; o__Hypocreales; f__Nectriaceae; g__Fusarium; s__Fusarium sp.
OTU911	0	0	0	2	0	0	13	2	25	0	0	0	0	0	0	0	0	0	d__Eukaryota; p__Ascomycota; c__Sordariomycetes; o__Glomerellales; f__Plectosphaerellaceae; g__Plectosphaerella; s__Plectosphaerella cucumerina
OTU912	0	0	0	0	0	0	0	0	0	0	0	0	0	0	0	0	0	0	d__Eukaryota; p__Basidiomycota; c__Cystobasidiomycetes; o__Erythrobasidiales; f__Erythrobasidiaceae; g__Erythrobasidium; s__Erythrobasidium sp. UFMG-ABT330
OTU913	0	0	0	0	0	0	0	0	0	0	0	0	0	0	0	0	0	0	d__Eukaryota; p__Basidiomycota; c__Tremellomycetes; o__Tremellales; f__Bulleribasidiaceae; g__Vishniacozyma; s__Vishniacozyma victoriae
OTU914	0	0	0	0	0	0	0	0	0	0	0	0	0	0	0	0	0	0	d__Eukaryota; p__Ascomycota; c__Dothideomycetes; o__Pleosporales; f__Phaeosphaeriaceae; g__Dematiopleospora; s__Dematiopleospora salsolae
OTU915	0	0	0	0	0	0	0	0	0	0	0	0	1	2	0	0	0	0	d__Eukaryota; p__Ascomycota; c__Dothideomycetes; o__Pleosporales; f__Phaeosphaeriaceae; g__Paraphoma; s__Paraphoma chrysanthemicola
OTU916	102	0	0	0	0	0	0	0	35	0	0	0	0	0	0	0	0	0	d__Eukaryota; p__Ascomycota; c__Sordariomycetes; o__Hypocreales; f__Nectriaceae; g__Fusarium; s__Fusarium graminearum
OTU917	0	3	0	1	0	0	0	0	0	0	0	0	5	5	1	0	0	0	d__Eukaryota; p__Ascomycota; c__Dothideomycetes; o__Pleosporales; f__Phaeosphaeriaceae; g__Paraphoma; s__Paraphoma chrysanthemicola
OTU918	0	4	0	0	0	0	1	0	0	0	0	0	0	0	0	1	0	0	d__Eukaryota; p__Ascomycota; c__Sordariomycetes; o__Hypocreales; f__Nectriaceae; g__Fusarium; s__Fusarium sp.
OTU919	0	1	0	0	1	0	0	0	0	0	0	0	0	0	0	0	0	0	d__Eukaryota; p__Ascomycota; c__norank; o__norank; f__norank; g__Tetracladium; s__Tetracladium sp.
OTU920	140	0	0	0	0	0	0	0	0	1	0	0	0	0	0	1	0	0	d__Eukaryota; p__Ascomycota; c__Dothideomycetes; o__Pleosporales; f__Pleosporaceae; g__Alternaria; s__Alternaria cf. infectoria
OTU921	0	0	0	1	0	0	18	0	1	0	0	0	0	0	0	0	0	0	d__Eukaryota; p__Ascomycota; c__Sordariomycetes; o__Hypocreales; f__Nectriaceae; g__Dactylonectria; s__Dactylonectria alcacerensis
OTU923	0	0	0	0	0	0	0	0	0	0	0	0	0	0	0	0	0	0	d__Eukaryota; p__Ascomycota; c__norank; o__norank; f__norank; g__Tricellula; s__Tricellula sp. DV-2018a
OTU924	0	0	0	0	47	0	0	0	0	0	0	0	0	0	0	0	0	0	d__Eukaryota; p__Basidiomycota; c__Tremellomycetes; o__Tremellales; f__Bulleribasidiaceae; g__Vishniacozyma; s__Vishniacozyma heimaeyensis
OTU926	0	0	0	1	0	0	1	2	0	0	0	0	0	0	0	0	0	0	d__Eukaryota; p__Ascomycota; c__Sordariomycetes; o__Hypocreales; f__Nectriaceae; g__Fusarium; s__Fusarium oxysporum
OTU927	0	0	0	0	0	0	0	0	0	0	0	0	0	1	0	0	0	0	d__Eukaryota; p__Ascomycota; c__Sordariomycetes; o__Hypocreales; f__Nectriaceae; g__Fusarium; s__Fusarium sp.
OTU928	0	0	0	0	0	0	0	0	0	0	0	0	0	0	0	0	0	0	d__Eukaryota; p__Ascomycota; c__Sordariomycetes; o__Sordariales; f__Lasiosphaeriaceae; g__Schizothecium; s__Schizothecium glutinans
OTU929	0	0	0	0	0	0	4	0	0	0	0	0	0	0	0	0	0	0	d__Eukaryota; p__Basidiomycota; c__Agaricomycetes; o__Agaricales; f__Psathyrellaceae; g__Coprinopsis; s__Coprinopsis cinerea
OTU931	10	4	1	0	0	1	2	10	4	0	0	0	1	4	3	0	0	0	Unclassified
OTU932	0	0	0	0	0	0	0	0	0	0	0	0	0	0	0	1	0	0	d__Eukaryota; p__Ascomycota; c__Sordariomycetes; o__Microascales; f__Microascaceae; g__Scopulariopsis; s__Scopulariopsis candida
OTU933	0	0	0	0	0	0	0	0	0	0	0	0	0	0	1	0	0	0	d__Eukaryota; p__Ascomycota; c__Sordariomycetes; o__Hypocreales; f__norank; g__Acremonium; s__Acremonium rutilum
OTU934	0	10	0	0	0	0	0	0	0	0	0	0	0	0	0	0	0	0	d__Eukaryota; p__Ascomycota; c__Dothideomycetes; o__Pleosporales; f__Cucurbitariaceae; g__Neocucurbitaria; s__Neocucurbitaria unguis-hominis
OTU935	0	0	1	1	0	0	0	1	0	0	0	0	0	0	0	0	0	0	d__Eukaryota; p__Ascomycota; c__Sordariomycetes; o__Hypocreales; f__Nectriaceae; g__Fusarium; s__Fusarium sp.
OTU937	1	1	2	0	0	0	1	0	0	0	0	0	1	1	1	0	0	0	d__Eukaryota; p__Ascomycota; c__norank; o__norank; f__norank; g__Tetracladium; s__Tetracladium sp.
OTU938	7	0	2	2	0	4	3	0	1	4	0	1	3	0	0	1	0	2	d__Eukaryota; p__Ascomycota; c__Dothideomycetes; o__Capnodiales; f__Cladosporiaceae; g__Cladosporium; s__Cladosporium sp.
OTU939	0	0	0	0	0	0	0	0	0	0	0	0	0	0	0	0	0	0	d__Eukaryota; p__Ascomycota; c__Leotiomycetes; o__Helotiales; f__Sclerotiniaceae; g__Amerosporium; s__Amerosporium atrum
OTU941	0	0	0	0	0	0	0	0	0	0	0	0	0	0	0	0	0	0	d__Eukaryota; p__Ascomycota; c__Sordariomycetes; o__Hypocreales; f__Nectriaceae; g__Fusarium; s__Fusarium sp.
OTU942	0	1	0	0	0	0	0	0	0	0	0	0	0	0	0	0	0	0	d__Eukaryota; p__Ascomycota; c__norank; o__norank; f__norank; g__Tetracladium; s__Tetracladium sp.
OTU943	0	0	0	1	0	0	0	0	0	0	0	0	0	0	0	0	1	0	d__Eukaryota; p__Ascomycota; c__Sordariomycetes; o__Hypocreales; f__Nectriaceae; g__Fusarium; s__Fusarium sp.
OTU944	0	0	0	0	52	0	0	0	0	0	0	0	0	0	0	0	0	0	d__Eukaryota; p__Ascomycota; c__Dothideomycetes; o__Capnodiales; f__Teratosphaeriaceae; g__Penidiella; s__Penidiella columbiana
OTU945	0	0	0	0	0	0	0	2	0	0	0	1	0	0	0	0	1	0	d__Eukaryota; p__Ascomycota; c__Sordariomycetes; o__Hypocreales; f__Nectriaceae; g__Fusarium; s__Fusarium sp.
OTU947	0	0	0	0	1	0	1	0	0	0	0	0	0	0	0	0	0	0	d__Eukaryota; p__Ascomycota; c__Sordariomycetes; o__Hypocreales; f__Nectriaceae; g__Fusarium; s__Fusarium sp.
OTU948	1	0	0	0	0	0	8	6	3	0	0	0	0	0	0	0	0	0	Unclassified
OTU949	0	0	0	0	1	0	0	1	0	0	0	1	1	0	0	0	0	0	d__Eukaryota; p__Ascomycota; c__Sordariomycetes; o__Hypocreales; f__Nectriaceae; g__Fusarium; s__Fusarium sp.
OTU950	0	0	0	0	0	0	0	0	0	0	0	0	0	0	0	0	0	0	d__Eukaryota; p__Ascomycota; c__Dothideomycetes; o__Capnodiales; f__norank; g__Pseudoramichloridium; s__Pseudoramichloridium henryi
OTU951	0	0	0	0	0	0	0	0	0	0	0	0	0	0	0	0	0	0	d__Eukaryota; p__Ascomycota; c__Sordariomycetes; o__Hypocreales; f__Nectriaceae; g__Fusarium; s__Fusarium sp.
OTU952	0	0	0	0	0	0	0	0	0	0	0	0	0	0	0	0	0	0	d__Eukaryota; p__Ascomycota; c__Leotiomycetes; o__Helotiales; f__norank; g__Dendrostilbella; s__Dendrostilbella macrospora
OTU953	0	12	0	0	0	0	0	0	0	0	0	0	0	0	0	0	0	0	d__Eukaryota; p__Ascomycota; c__norank; o__norank; f__norank; g__Acremonium; s__Acremonium sp. (in: Ascomycota)
OTU956	0	1	0	0	0	0	0	0	0	0	0	0	0	0	0	0	0	0	d__Eukaryota; p__Basidiomycota; c__Agaricomycetes; o__Cantharellales; f__Ceratobasidiaceae; g__Rhizoctonia; s__Rhizoctonia solani
OTU957	0	1	0	0	0	0	0	0	0	0	0	0	0	0	1	0	0	0	d__Eukaryota; p__Ascomycota; c__Sordariomycetes; o__Glomerellales; f__Plectosphaerellaceae; g__Gibellulopsis; s__Gibellulopsis sp. OTU054 AN-2016
OTU958	0	0	0	0	0	0	0	0	0	0	0	0	0	0	0	0	0	0	d__Eukaryota; p__Ascomycota; c__Sordariomycetes; o__Sordariales; f__Chaetomiaceae; g__Chaetomium; s__Chaetomium sp. 11 JAS-2013
OTU960	0	0	0	0	0	0	0	0	51	0	0	0	14	0	0	1	0	0	Unclassified
OTU961	0	0	0	0	0	0	0	0	0	0	0	0	0	0	0	0	0	0	d__Eukaryota; p__Ascomycota; c__norank; o__norank; f__norank; g__Tetracladium; s__Tetracladium sp.
OTU964	0	0	0	0	0	0	0	0	0	0	0	0	0	0	0	0	0	0	d__Eukaryota; p__Ascomycota; c__Sordariomycetes; o__Sordariales; f__Chaetomiaceae; g__Chaetomium; s__Chaetomium grande
OTU966	0	0	0	0	0	0	0	0	0	0	0	0	0	0	0	0	0	0	d__Eukaryota; p__Ascomycota; c__Sordariomycetes; o__Sordariales; f__Lasiosphaeriaceae; g__Schizothecium; s__Schizothecium inaequale
OTU967	0	0	0	0	0	0	0	0	0	0	0	0	0	0	0	0	0	0	d__Eukaryota; p__Ascomycota; c__Sordariomycetes; o__Hypocreales; f__Nectriaceae; g__Fusarium; s__Fusarium fujikuroi
OTU968	4	3	1	1	0	0	1	10	0	0	0	0	3	5	4	0	0	0	d__Eukaryota; p__Ascomycota; c__Eurotiomycetes; o__Chaetothyriales; f__Herpotrichiellaceae; g__Exophiala; s__Exophiala sp. Ppf18
OTU969	0	0	0	0	0	0	1	0	0	0	0	0	0	0	0	0	0	0	d__Eukaryota; p__Ascomycota; c__Sordariomycetes; o__Hypocreales; f__Nectriaceae; g__Fusarium; s__Fusarium oxysporum
OTU971	0	0	0	0	0	0	0	0	0	0	0	0	9	0	0	0	0	0	d__Eukaryota; p__Ascomycota; c__Dothideomycetes; o__Pleosporales; f__Torulaceae; g__Torula; s__Torula sp.
OTU972	0	0	0	0	0	0	0	0	0	0	0	0	0	0	0	0	0	0	d__Eukaryota; p__Ascomycota; c__Sordariomycetes; o__Sordariales; f__Lasiosphaeriaceae; g__Cercophora; s__Cercophora caudata
OTU973	0	0	0	0	0	0	0	0	0	0	0	0	0	0	0	0	0	0	d__Eukaryota; p__Ascomycota; c__Sordariomycetes; o__Glomerellales; f__Plectosphaerellaceae; g__Gibellulopsis; s__Gibellulopsis sp. OTU054 AN-2016
OTU974	0	0	0	0	0	0	0	0	0	0	0	1	1	70	0	0	0	0	d__Eukaryota; p__Basidiomycota; c__Agaricomycetes; o__Polyporales; f__Polyporaceae; g__Trametes; s__Trametes suaveolens
OTU975	0	0	0	0	0	0	0	0	0	1	0	0	0	0	0	0	0	0	d__Eukaryota; p__Ascomycota; c__Sordariomycetes; o__Glomerellales; f__Plectosphaerellaceae; g__Gibellulopsis; s__Gibellulopsis sp. OTU054 AN-2016
OTU976	0	0	0	0	0	0	0	0	0	0	0	0	0	0	0	0	0	0	d__Eukaryota; p__Ascomycota; c__Sordariomycetes; o__Hypocreales; f__Nectriaceae; g__Fusarium; s__Fusarium fujikuroi
OTU978	0	0	0	1	0	1	0	0	2	0	0	1	0	0	0	5	4	7	d__Eukaryota; p__Ascomycota; c__Dothideomycetes; o__Capnodiales; f__Cladosporiaceae; g__Cladosporium; s__Cladosporium sp.
OTU979	8	0	8	7	1	0	2	2	2	0	2	0	1	0	2	0	0	0	d__Eukaryota; p__Ascomycota; c__Dothideomycetes; o__Capnodiales; f__Cladosporiaceae; g__Cladosporium; s__Cladosporium perangustum
OTU980	0	0	60	0	0	0	0	0	0	0	0	0	0	0	0	0	0	0	d__Eukaryota; p__Ascomycota; c__Eurotiomycetes; o__Eurotiales; f__Trichocomaceae; g__Talaromyces; s__Talaromyces funiculosus
OTU981	0	0	0	0	0	0	0	3	0	0	0	0	0	0	0	0	0	0	d__Eukaryota; p__Ascomycota; c__Dothideomycetes; o__Pleosporales; f__Neopyrenochaetaceae; g__Neopyrenochaeta; s__Neopyrenochaeta inflorescentiae
OTU983	0	0	0	0	0	0	0	0	0	0	0	0	0	0	0	0	0	0	d__Eukaryota; p__Ascomycota; c__Dothideomycetes; o__Pleosporales; f__Pleosporaceae; g__Curvularia; s__Curvularia hawaiiensis
OTU984	0	0	0	0	0	0	0	0	0	0	0	0	0	0	0	0	0	0	d__Eukaryota; p__Ascomycota; c__norank; o__norank; f__norank; g__Tetracladium; s__Tetracladium sp.
OTU987	0	0	0	0	0	0	0	0	0	0	0	0	0	0	0	0	0	0	d__Eukaryota; p__Ascomycota; c__Eurotiomycetes; o__Eurotiales; f__Aspergillaceae; g__Aspergillus; s__Aspergillus sp.
OTU988	0	0	0	0	0	0	1	0	0	0	0	0	0	0	0	0	0	0	d__Eukaryota; p__Ascomycota; c__Sordariomycetes; o__Hypocreales; f__Clavicipitaceae; g__Metarhizium; s__Metarhizium anisopliae
OTU990	0	0	0	0	2	0	0	40	0	0	0	0	0	0	0	0	0	0	d__Eukaryota; p__Ascomycota; c__Sordariomycetes; o__Trichosphaeriales; f__Trichosphaeriaceae; g__Nigrospora; s__Nigrospora oryzae
OTU991	0	0	0	0	0	0	0	0	0	0	0	0	0	0	0	0	0	0	d__Eukaryota; p__Ascomycota; c__Sordariomycetes; o__Hypocreales; f__Cordycipitaceae; g__Beauveria; s__Beauveria bassiana
OTU992	0	20	0	0	0	0	0	0	0	0	0	0	0	10	0	0	0	0	d__Eukaryota; p__Ascomycota; c__Sordariomycetes; o__Hypocreales; f__Cordycipitaceae; g__Lecanicillium; s__Lecanicillium fungicola
OTU994	1	4	0	0	0	0	4	2	4	0	0	1	2	0	2	0	0	0	Unclassified
OTU995	44	0	71	0	0	0	0	0	0	0	0	0	0	0	0	0	0	0	d__Eukaryota; p__Ascomycota; c__Leotiomycetes; o__Erysiphales; f__Erysiphaceae; g__Podosphaera; s__Podosphaera leucotricha
OTU996	0	0	0	0	0	0	0	0	0	4	3	1	0	0	0	0	0	0	d__Eukaryota; p__Ascomycota; c__Sordariomycetes; o__Hypocreales; f__Nectriaceae; g__Fusarium; s__Fusarium oxysporum
OTU997	8	0	0	0	0	2	1	10	3	0	0	0	3	3	3	0	0	0	Unclassified
OTU999	0	0	0	0	0	0	0	0	2	0	0	0	7	2	0	0	1	0	d__Eukaryota; p__Ascomycota; c__Sordariomycetes; o__Hypocreales; f__Nectriaceae; g__Volutella; s__Volutella ciliata
OTU1000	0	0	0	0	0	0	0	1	0	0	0	0	0	0	0	0	0	0	d__Eukaryota; p__Ascomycota; c__Sordariomycetes; o__Hypocreales; f__Nectriaceae; g__Fusarium; s__Fusarium oxysporum
OTU1001	0	0	0	0	0	0	0	0	0	0	0	0	0	0	0	0	0	0	d__Eukaryota; p__Basidiomycota; c__Tremellomycetes; o__Tremellales; f__Bulleribasidiaceae; g__Vishniacozyma; s__Vishniacozyma sp.
OTU1002	95	13	0	0	0	0	0	0	0	0	0	0	0	0	0	0	0	0	d__Eukaryota; p__Ascomycota; c__Sordariomycetes; o__Hypocreales; f__Nectriaceae; g__Pseudocosmospora; s__Pseudocosmospora rogersonii
OTU1003	0	1	0	0	0	0	1	1	0	0	0	0	0	0	0	0	0	0	d__Eukaryota; p__Ascomycota; c__Sordariomycetes; o__Hypocreales; f__Nectriaceae; g__Fusarium; s__Fusarium verticillioides
OTU1004	0	0	1	0	0	0	0	1	0	0	0	0	6	1	3	0	0	0	d__Eukaryota; p__Ascomycota; c__Sordariomycetes; o__Glomerellales; f__Plectosphaerellaceae; g__Plectosphaerella; s__Plectosphaerella cucumerina
OTU1005	3	0	48	4	2	4	1	0	2	0	1	0	0	0	0	0	0	2	d__Eukaryota; p__Ascomycota; c__Dothideomycetes; o__Capnodiales; f__Cladosporiaceae; g__Cladosporium; s__Cladosporium perangustum
OTU1006	0	0	0	0	0	0	0	0	0	0	0	0	0	0	0	0	0	0	d__Eukaryota; p__Ascomycota; c__Sordariomycetes; o__Glomerellales; f__Plectosphaerellaceae; g__Gibellulopsis; s__Gibellulopsis sp. OTU054 AN-2016
OTU1007	50	0	0	0	0	0	0	0	0	0	0	0	0	0	0	0	0	0	d__Eukaryota; p__Basidiomycota; c__Tremellomycetes; o__Cystofilobasidiales; f__Mrakiaceae; g__Mrakia; s__Mrakia frigida
OTU1008	0	0	0	0	0	0	0	0	0	0	0	0	0	0	0	0	0	0	d__Eukaryota; p__Ascomycota; c__Dothideomycetes; o__Strigulales; f__Strigulaceae; g__Strigula; s__Strigula orbicularis
OTU1010	0	0	0	0	0	0	0	0	0	0	0	0	0	0	0	0	3	0	d__Eukaryota; p__Ascomycota; c__Dothideomycetes; o__Pleosporales; f__Paradictyoarthriniaceae; g__Paradictyoarthrinium; s__Paradictyoarthrinium diffractum
OTU1011	0	0	0	0	0	0	0	0	0	0	3	0	0	0	0	0	0	0	d__Eukaryota; p__Ascomycota; c__Dothideomycetes; o__Pleosporales; f__Melanommataceae; g__Pleotrichocladium; s__Pleotrichocladium opacum
OTU1012	5	0	18	3	7	1	1	1	5	0	1	0	0	0	0	0	1	0	d__Eukaryota; p__Ascomycota; c__Dothideomycetes; o__Capnodiales; f__Cladosporiaceae; g__Cladosporium; s__Cladosporium perangustum
OTU1013	0	0	0	0	0	0	0	0	0	0	0	0	0	0	0	0	0	0	d__Eukaryota; p__Ascomycota; c__Sordariomycetes; o__Glomerellales; f__Plectosphaerellaceae; g__Plectosphaerella; s__Plectosphaerella cucumerina
OTU1014	0	0	1	3	1	0	0	0	1	0	0	0	1	1	1	0	0	0	d__Eukaryota; p__Ascomycota; c__Sordariomycetes; o__Glomerellales; f__Plectosphaerellaceae; g__Plectosphaerella; s__Plectosphaerella cucumerina
OTU1015	0	2	3	1	1	1	4	0	0	0	1	0	0	2	2	0	0	0	d__Eukaryota; p__Ascomycota; c__Dothideomycetes; o__Pleosporales; f__Didymellaceae; g__Phoma; s__Phoma sp.
OTU1016	0	0	1	0	0	0	0	0	3	1	1	1	2	1	0	0	0	0	d__Eukaryota; p__Ascomycota; c__Sordariomycetes; o__Hypocreales; f__Nectriaceae; g__Fusarium; s__Fusarium solani
OTU1017	0	1	0	0	0	0	0	0	1	0	1	0	0	0	0	0	0	0	d__Eukaryota; p__Ascomycota; c__Sordariomycetes; o__Hypocreales; f__Nectriaceae; g__Fusarium; s__Fusarium sp.
OTU1018	0	0	0	0	0	0	0	0	0	0	0	0	0	0	0	0	0	0	d__Eukaryota; p__Basidiomycota; c__Agaricomycetes; o__Cantharellales; f__Ceratobasidiaceae; g__Rhizoctonia; s__Rhizoctonia solani
OTU1019	0	0	0	0	102	0	0	0	0	0	0	0	0	0	0	0	0	0	d__Eukaryota; p__Ascomycota; c__Dothideomycetes; o__Pleosporales; f__Pleosporaceae; g__Alternaria; s__Alternaria sp. FF
OTU1021	0	0	0	0	0	0	0	0	0	0	0	0	0	0	0	0	0	0	d__Eukaryota; p__Basidiomycota; c__Agaricomycetes; o__Cantharellales; f__Ceratobasidiaceae; g__Rhizoctonia; s__Rhizoctonia solani
OTU1023	0	1	0	0	0	0	0	0	0	0	0	0	0	0	0	0	0	0	d__Eukaryota; p__Ascomycota; c__norank; o__norank; f__norank; g__Tetracladium; s__Tetracladium sp.
OTU1024	0	0	0	35	0	0	0	0	0	0	0	0	0	0	0	0	0	0	d__Eukaryota; p__Ascomycota; c__Eurotiomycetes; o__Eurotiales; f__Aspergillaceae; g__Penicillium; s__Penicillium glabrum
OTU1025	0	0	0	0	0	0	0	0	0	0	0	0	0	0	0	0	0	0	Unclassified
OTU1027	0	0	0	0	0	0	0	0	0	0	0	0	0	0	1	0	0	0	d__Eukaryota; p__Ascomycota; c__Sordariomycetes; o__Glomerellales; f__Plectosphaerellaceae; g__Plectosphaerella; s__Plectosphaerella cucumerina
OTU1028	0	0	0	58	0	0	0	0	0	0	0	0	0	0	0	0	0	0	d__Eukaryota; p__Basidiomycota; c__Agaricomycetes; o__Polyporales; f__Dacryobolaceae; g__Oligoporus; s__Oligoporus balsameus
OTU1029	0	0	0	0	0	0	0	0	0	0	0	0	0	0	0	0	0	0	d__Eukaryota; p__Ascomycota; c__Eurotiomycetes; o__Eurotiales; f__Aspergillaceae; g__Penicillium; s__Penicillium ochrochloron
OTU1030	0	0	0	0	0	0	0	0	0	0	0	0	0	0	1	0	0	0	d__Eukaryota; p__Ascomycota; c__Sordariomycetes; o__Hypocreales; f__Nectriaceae; g__Fusarium; s__Fusarium oxysporum
OTU1031	0	0	0	0	0	0	0	0	0	0	0	0	1	4	3	0	0	0	d__Eukaryota; p__Ascomycota; c__Sordariomycetes; o__Glomerellales; f__Plectosphaerellaceae; g__Plectosphaerella; s__Plectosphaerella cucumerina
OTU1032	2	2	0	0	0	0	1	0	0	0	0	0	0	0	2	0	0	0	d__Eukaryota; p__Ascomycota; c__norank; o__norank; f__norank; g__Tetracladium; s__Tetracladium sp.
OTU1034	0	0	0	0	0	0	0	0	0	0	0	0	0	0	0	0	0	0	d__Eukaryota; p__Ascomycota; c__Sordariomycetes; o__Hypocreales; f__Clavicipitaceae; g__Metarhizium; s__Metarhizium marquandii
OTU1035	0	0	0	0	0	0	0	0	0	0	0	0	0	0	0	0	0	0	Unclassified
OTU1036	0	0	0	0	11	0	0	0	0	0	0	0	0	0	0	0	0	0	d__Eukaryota; p__Ascomycota; c__Leotiomycetes; o__Helotiales; f__Dermateaceae; g__Trichosporiella; s__Trichosporiella cerebriformis
OTU1037	0	0	0	0	0	0	0	1	0	0	0	0	0	0	0	0	1	0	d__Eukaryota; p__Ascomycota; c__Sordariomycetes; o__Hypocreales; f__Nectriaceae; g__Fusarium; s__Fusarium sp. 459
OTU1038	21	0	3	0	2	1	0	1	0	1	0	0	0	0	0	0	0	0	d__Eukaryota; p__Ascomycota; c__Dothideomycetes; o__Pleosporales; f__Periconiaceae; g__Periconia; s__Periconia pseudobyssoides
OTU1039	0	0	0	1	0	3	0	0	0	0	0	0	0	4	1	0	0	0	d__Eukaryota; p__Ascomycota; c__norank; o__norank; f__norank; g__Tetracladium; s__Tetracladium sp. S-16
OTU1040	0	2	1	0	1	0	1	0	0	0	0	0	0	0	2	0	1	1	d__Eukaryota; p__Ascomycota; c__Sordariomycetes; o__Hypocreales; f__Nectriaceae; g__Fusarium; s__Fusarium sp.
OTU1041	0	0	0	0	0	0	0	0	0	0	0	0	0	0	0	0	0	0	d__Eukaryota; p__Ascomycota; c__norank; o__norank; f__norank; g__Acremonium; s__Acremonium sp. (in: Ascomycota)
OTU1042	0	1	0	0	0	0	2	0	0	0	1	0	0	0	0	1	1	1	d__Eukaryota; p__Ascomycota; c__Sordariomycetes; o__Hypocreales; f__Nectriaceae; g__Fusarium; s__Fusarium sp.
OTU1043	0	1	0	1	4	0	0	0	0	1	0	1	0	1	1	0	0	2	d__Eukaryota; p__Ascomycota; c__Dothideomycetes; o__Capnodiales; f__Cladosporiaceae; g__Cladosporium; s__Cladosporium sp.
OTU1044	0	0	0	0	0	0	0	2	0	0	0	0	0	0	0	2	0	0	d__Eukaryota; p__Ascomycota; c__Sordariomycetes; o__Hypocreales; f__Nectriaceae; g__Fusarium; s__Fusarium sp.
OTU1046	0	0	0	0	0	0	0	0	0	0	0	0	0	0	0	0	0	0	d__Eukaryota; p__Ascomycota; c__norank; o__norank; f__norank; g__Tetracladium; s__Tetracladium furcatum
OTU1047	0	0	0	0	0	0	0	0	0	0	0	0	3	0	0	0	0	0	d__Eukaryota; p__Ascomycota; c__Sordariomycetes; o__Glomerellales; f__Plectosphaerellaceae; g__Plectosphaerella; s__Plectosphaerella cucumerina
OTU1049	0	85	0	0	0	0	0	0	0	0	0	0	26	0	0	0	0	0	d__Eukaryota; p__Ascomycota; c__Dothideomycetes; o__Pleosporales; f__Cucurbitariaceae; g__Seltsamia; s__Seltsamia ulmi
OTU1050	0	0	1	2	0	0	0	0	0	0	0	0	0	0	1	0	0	0	d__Eukaryota; p__Ascomycota; c__norank; o__norank; f__norank; g__Tetracladium; s__Tetracladium sp.
OTU1051	29	0	0	0	0	8	0	0	0	4	0	3	3	1	0	0	0	0	d__Eukaryota; p__Ascomycota; c__Dothideomycetes; o__Dothideales; f__Saccotheciaceae; g__Aureobasidium; s__Aureobasidium leucospermi
OTU1052	0	0	48	0	0	0	0	0	0	0	0	0	0	0	0	0	0	0	d__Eukaryota; p__Ascomycota; c__Sordariomycetes; o__Hypocreales; f__Cordycipitaceae; g__Simplicillium; s__Simplicillium chinense
OTU1053	0	0	0	0	0	0	0	0	0	0	0	0	0	0	0	0	0	0	Unclassified
OTU1055	0	0	0	0	0	0	0	0	0	0	0	0	0	0	0	0	0	0	d__Eukaryota; p__Basidiomycota; c__Agaricomycetes; o__Sebacinales; f__Sebacinaceae; g__Sebacina; s__Sebacina sp.
OTU1061	0	0	0	0	0	0	0	0	0	0	0	0	0	0	0	0	0	0	d__Eukaryota; p__Ascomycota; c__Leotiomycetes; o__Thelebolales; f__Thelebolaceae; g__Thelebolus; s__Thelebolus globosus
OTU1062	0	0	0	0	0	0	1	0	0	0	0	0	0	0	0	1	0	0	d__Eukaryota; p__Ascomycota; c__Sordariomycetes; o__Hypocreales; f__Nectriaceae; g__Fusarium; s__Fusarium sp.
OTU1063	1	0	1	0	2	0	0	0	0	0	0	0	0	0	0	0	0	0	d__Eukaryota; p__Ascomycota; c__Sordariomycetes; o__Hypocreales; f__Nectriaceae; g__Fusarium; s__Fusarium sp.
OTU1064	0	0	0	0	0	0	0	0	0	0	0	0	0	0	0	0	0	0	d__Eukaryota; p__Basidiomycota; c__Agaricomycetes; o__Agaricales; f__Agaricaceae; g__Coprinus; s__Coprinus patouillardii
OTU1065	0	0	0	1	0	0	0	1	0	0	0	0	0	0	0	0	0	0	d__Eukaryota; p__Ascomycota; c__Sordariomycetes; o__Hypocreales; f__Nectriaceae; g__Fusarium; s__Fusarium sp.
OTU1069	29	5	0	0	0	0	0	0	0	3	4	3	0	0	0	0	0	0	d__Eukaryota; p__Basidiomycota; c__Microbotryomycetes; o__Sporidiobolales; f__Sporidiobolaceae; g__Sporidiobolus; s__Sporidiobolus sp.
OTU1071	0	1	0	0	0	0	0	0	0	0	0	0	0	0	0	0	0	0	d__Eukaryota; p__Ascomycota; c__Sordariomycetes; o__Hypocreales; f__Nectriaceae; g__Fusarium; s__Fusarium sp.
OTU1073	0	0	0	0	0	0	0	0	0	0	0	0	0	0	0	0	0	0	Unclassified
OTU1074	3	1	2	7	0	5	1	0	1	1	2	1	0	0	0	0	0	0	d__Eukaryota; p__Ascomycota; c__Dothideomycetes; o__Capnodiales; f__Cladosporiaceae; g__Cladosporium; s__Cladosporium sp.
OTU1075	0	0	0	0	53	0	0	0	0	0	0	0	0	0	0	0	0	0	d__Eukaryota; p__Ascomycota; c__Eurotiomycetes; o__Chaetothyriales; f__Cyphellophoraceae; g__Cyphellophora; s__Cyphellophora sessilis
OTU1076	0	0	0	1	0	0	0	0	0	0	0	2	0	0	0	7	3	9	d__Eukaryota; p__Ascomycota; c__Eurotiomycetes; o__Eurotiales; f__Aspergillaceae; g__Penicillium; s__Penicillium olsonii
OTU1078	0	0	0	0	1	0	1	0	0	0	0	0	0	0	0	0	0	0	d__Eukaryota; p__Ascomycota; c__Sordariomycetes; o__Hypocreales; f__Nectriaceae; g__Fusarium; s__Fusarium verticillioides
OTU1079	0	0	0	0	0	0	0	0	0	0	0	0	0	0	0	0	0	0	d__Eukaryota; p__Mucoromycota; c__Mortierellomycetes; o__Mortierellales; f__Mortierellaceae; g__Mortierella; s__Mortierella sp.
OTU1080	0	0	0	0	0	0	0	1	1	0	0	0	0	1	0	0	0	0	d__Eukaryota; p__Ascomycota; c__norank; o__norank; f__norank; g__Tetracladium; s__Tetracladium sp.
OTU1081	0	3	0	0	0	0	0	0	0	1	0	0	0	0	0	0	0	0	d__Eukaryota; p__Ascomycota; c__Sordariomycetes; o__Hypocreales; f__Nectriaceae; g__Fusarium; s__Fusarium sp.
OTU1082	8	0	0	0	0	1	0	4	2	0	0	0	2	0	3	0	0	0	Unclassified
OTU1085	0	0	0	50	0	0	0	10	0	0	0	0	0	0	0	0	0	0	d__Eukaryota; p__Ascomycota; c__Dothideomycetes; o__Capnodiales; f__Teratosphaeriaceae; g__Xenoteratosphaeria; s__Xenoteratosphaeria jonkershoekensis
OTU1086	0	0	1	0	0	0	0	1	0	0	0	0	0	0	0	3	2	3	d__Eukaryota; p__Ascomycota; c__Dothideomycetes; o__Capnodiales; f__Cladosporiaceae; g__Cladosporium; s__Cladosporium sp.
OTU1087	0	0	0	2	0	0	0	1	0	0	0	0	0	0	0	0	0	0	d__Eukaryota; p__Ascomycota; c__Sordariomycetes; o__Hypocreales; f__Nectriaceae; g__Fusarium; s__Fusarium sp.
OTU1088	0	0	0	0	0	0	1	0	0	0	1	0	0	0	0	0	1	1	d__Eukaryota; p__Ascomycota; c__Sordariomycetes; o__Hypocreales; f__Nectriaceae; g__Fusarium; s__Fusarium sp.
OTU1089	0	0	53	0	0	0	0	0	0	0	0	0	0	7	0	0	0	0	d__Eukaryota; p__Basidiomycota; c__Agaricomycetes; o__Agaricales; f__Psathyrellaceae; g__Coprinellus; s__Coprinellus radians
OTU1090	0	0	0	0	0	0	0	0	0	0	0	0	0	0	0	0	0	0	d__Eukaryota; p__Ascomycota; c__Sordariomycetes; o__Hypocreales; f__Nectriaceae; g__Dactylonectria; s__Dactylonectria alcacerensis
OTU1091	2	1	0	0	0	0	0	0	0	11	12	11	0	1	0	20	23	29	d__Eukaryota; p__Ascomycota; c__Dothideomycetes; o__Pleosporales; f__Coniothyriaceae; g__Coniothyrium; s__Coniothyrium insitivum
OTU1092	0	1	0	0	0	0	1	0	2	0	0	2	0	0	0	0	0	0	d__Eukaryota; p__Ascomycota; c__Dothideomycetes; o__Capnodiales; f__Cladosporiaceae; g__Cladosporium; s__Cladosporium sp.
OTU1093	0	0	92	0	0	0	0	0	0	0	0	0	0	0	0	0	0	0	d__Eukaryota; p__Ascomycota; c__Dothideomycetes; o__Pleosporales; f__Coniothyriaceae; g__Coniothyrium; s__Coniothyrium chiangmaiense
OTU1094	0	0	1	0	0	0	0	0	0	0	0	0	0	0	0	0	0	0	d__Eukaryota; p__Ascomycota; c__Sordariomycetes; o__Hypocreales; f__Nectriaceae; g__Fusarium; s__Fusarium sp.
OTU1095	0	0	0	0	0	0	0	0	0	0	0	0	0	0	0	0	0	0	d__Eukaryota; p__Zoopagomycota; c__Zoopagomycetes; o__Zoopagales; f__Piptocephalidaceae; g__Syncephalis; s__Syncephalis sp. 2 HMH-2016
OTU1096	0	0	0	1	1	0	0	1	0	0	0	0	0	0	0	0	0	0	d__Eukaryota; p__Ascomycota; c__Sordariomycetes; o__Hypocreales; f__Nectriaceae; g__Fusarium; s__Fusarium sp.
OTU1097	0	0	0	0	0	0	18	55	0	0	0	0	0	0	0	0	0	0	d__Eukaryota; p__Ascomycota; c__Sordariomycetes; o__Sordariales; f__Chaetomiaceae; g__Humicola; s__Humicola brunnea
OTU1098	0	0	1	0	0	0	1	1	0	2	0	2	2	0	0	0	1	0	d__Eukaryota; p__Ascomycota; c__Sordariomycetes; o__Hypocreales; f__Nectriaceae; g__Fusarium; s__Fusarium solani
OTU1099	1	2	0	0	0	0	0	1	3	1	0	3	0	0	3	0	0	0	d__Eukaryota; p__Ascomycota; c__Sordariomycetes; o__Hypocreales; f__Nectriaceae; g__Fusarium; s__Fusarium solani
OTU1100	0	0	0	0	0	0	0	0	0	0	0	0	0	0	25	0	0	0	d__Eukaryota; p__Ascomycota; c__Dothideomycetes; o__Capnodiales; f__Mycosphaerellaceae; g__Cercospora; s__Cercospora dichondrae
OTU1101	1	0	2	1	1	1	1	0	2	0	1	1	3	0	1	2	1	4	d__Eukaryota; p__Ascomycota; c__Dothideomycetes; o__Capnodiales; f__Cladosporiaceae; g__Cladosporium; s__Cladosporium sp.
OTU1102	0	0	0	0	0	0	0	0	0	0	0	0	0	0	0	0	0	0	d__Eukaryota; p__Basidiomycota; c__Cystobasidiomycetes; o__Erythrobasidiales; f__Erythrobasidiaceae; g__Erythrobasidium; s__Erythrobasidium hasegawianum
OTU1103	0	1	0	0	2	0	0	0	0	0	0	0	1	0	0	0	0	0	d__Eukaryota; p__Ascomycota; c__Dothideomycetes; o__Pleosporales; f__Didymellaceae; g__Phoma; s__Phoma sp.
OTU1104	0	1	0	0	0	0	51	0	0	9	0	0	0	0	0	1	0	0	d__Eukaryota; p__Ascomycota; c__Dothideomycetes; o__norank; f__Eremomycetaceae; g__Arthrographis; s__Arthrographis kalrae
OTU1105	0	0	0	0	0	0	0	0	0	0	0	0	0	0	0	0	0	0	d__Eukaryota; p__Ascomycota; c__Dothideomycetes; o__norank; f__norank; g__Spissiomyces; s__Spissiomyces sp. SDBR-CMU319
OTU1106	0	0	0	63	0	0	0	0	0	2	3	0	0	0	0	0	0	0	d__Eukaryota; p__Ascomycota; c__Pezizomycetes; o__Pezizales; f__Ascodesmidaceae; g__Ascodesmis; s__Ascodesmis nigricans
OTU1107	0	0	0	0	0	0	0	2	0	0	0	0	0	0	0	0	0	0	d__Eukaryota; p__Ascomycota; c__Sordariomycetes; o__Hypocreales; f__Nectriaceae; g__Fusarium; s__Fusarium sp.
OTU1111	0	0	0	0	0	0	0	0	0	0	0	0	0	0	0	0	0	0	d__Eukaryota; p__Ascomycota; c__Sordariomycetes; o__Microascales; f__Microascaceae; g__Lophotrichus; s__Lophotrichus sp. 1 RJ2014
OTU1112	0	0	0	0	0	0	0	0	0	0	0	0	0	0	1	0	1	0	d__Eukaryota; p__Ascomycota; c__Dothideomycetes; o__Pleosporales; f__Phaeosphaeriaceae; g__Paraphoma; s__Paraphoma sp.
OTU1113	3	0	14	8	5	8	0	2	1	0	0	0	0	0	2	0	0	0	d__Eukaryota; p__Ascomycota; c__Dothideomycetes; o__Capnodiales; f__Cladosporiaceae; g__Cladosporium; s__Cladosporium perangustum
OTU1115	0	1	0	0	0	0	0	0	0	0	0	0	0	0	0	0	0	0	d__Eukaryota; p__Ascomycota; c__Sordariomycetes; o__Sordariales; f__norank; g__Ramophialophora; s__Ramophialophora humicola
OTU1116	0	0	1	0	0	0	0	0	0	0	0	0	0	0	1	0	0	0	d__Eukaryota; p__Ascomycota; c__Sordariomycetes; o__Glomerellales; f__Plectosphaerellaceae; g__Plectosphaerella; s__Plectosphaerella cucumerina
OTU1118	0	0	0	0	0	0	0	0	0	0	0	0	0	0	0	0	0	0	d__Eukaryota; p__Ascomycota; c__Sordariomycetes; o__Glomerellales; f__Plectosphaerellaceae; g__Plectosphaerella; s__Plectosphaerella cucumerina
OTU1119	0	0	0	0	0	0	0	0	0	0	0	0	0	0	0	0	0	0	d__Eukaryota; p__Ascomycota; c__Eurotiomycetes; o__Eurotiales; f__Aspergillaceae; g__Penicillium; s__Penicillium janthinellum
OTU1120	0	0	0	0	0	1	0	2	1	0	0	0	0	1	2	0	0	0	d__Eukaryota; p__Ascomycota; c__norank; o__norank; f__norank; g__Tetracladium; s__Tetracladium sp. S-16
OTU1122	0	0	2	1	1	2	1	0	0	0	0	0	0	0	1	0	0	1	d__Eukaryota; p__Ascomycota; c__Dothideomycetes; o__Capnodiales; f__Cladosporiaceae; g__Cladosporium; s__Cladosporium sp.
OTU1123	0	0	0	0	0	0	0	0	0	0	0	0	0	0	0	0	0	0	d__Eukaryota; p__Ascomycota; c__Sordariomycetes; o__Glomerellales; f__Plectosphaerellaceae; g__Gibellulopsis; s__Gibellulopsis sp. OTU054 AN-2016
OTU1125	0	0	0	0	0	0	0	0	0	0	0	0	0	0	0	0	0	0	d__Eukaryota; p__Ascomycota; c__Dothideomycetes; o__Pleosporales; f__Pleosporaceae; g__Curvularia; s__Curvularia verruculosa
OTU1126	0	0	0	0	0	0	0	0	0	0	0	0	0	0	0	0	0	0	Unclassified
OTU1127	0	0	0	0	0	0	0	0	0	0	0	0	0	0	0	0	1	0	d__Eukaryota; p__Ascomycota; c__Sordariomycetes; o__Hypocreales; f__Nectriaceae; g__Fusarium; s__Fusarium sp.
OTU1132	0	0	0	1	0	0	0	1	0	0	0	0	0	0	0	0	0	0	d__Eukaryota; p__Ascomycota; c__Sordariomycetes; o__Hypocreales; f__Nectriaceae; g__Fusarium; s__Fusarium sp.
OTU1133	0	0	0	0	0	0	0	0	0	0	0	0	0	0	0	0	1	0	d__Eukaryota; p__Ascomycota; c__Sordariomycetes; o__Hypocreales; f__Nectriaceae; g__Fusarium; s__Fusarium sp.
OTU1135	0	0	0	0	0	0	0	0	0	0	0	0	0	0	0	0	0	0	d__Eukaryota; p__Ascomycota; c__Eurotiomycetes; o__Onygenales; f__norank; g__Chrysosporium; s__Chrysosporium sp.
OTU1136	2	0	0	0	0	0	1	0	0	0	0	0	0	0	0	1	0	0	d__Eukaryota; p__Ascomycota; c__Sordariomycetes; o__Hypocreales; f__Nectriaceae; g__Fusarium; s__Fusarium sp.
OTU1137	0	1	0	0	0	0	0	0	0	0	0	0	0	0	0	0	0	0	d__Eukaryota; p__Ascomycota; c__Sordariomycetes; o__Glomerellales; f__Plectosphaerellaceae; g__Gibellulopsis; s__Gibellulopsis sp. OTU054 AN-2016
OTU1138	0	0	0	0	0	0	0	0	0	1	0	1	0	1	0	0	0	0	d__Eukaryota; p__Ascomycota; c__Leotiomycetes; o__Erysiphales; f__Erysiphaceae; g__Podosphaera; s__Podosphaera xanthii
OTU1139	0	0	0	0	0	0	0	2	0	0	0	0	0	0	0	0	0	0	d__Eukaryota; p__Ascomycota; c__Sordariomycetes; o__Hypocreales; f__Nectriaceae; g__Fusarium; s__Fusarium sp.
OTU1141	0	0	0	0	0	0	0	0	0	0	0	0	0	0	0	0	0	0	d__Eukaryota; p__Mucoromycota; c__Mortierellomycetes; o__Mortierellales; f__Mortierellaceae; g__Mortierella; s__Mortierella sp. D3Wa
OTU1142	0	0	0	0	0	0	0	1	1	0	0	0	0	0	1	0	0	1	d__Eukaryota; p__Ascomycota; c__Sordariomycetes; o__Hypocreales; f__Nectriaceae; g__Fusarium; s__Fusarium sp.
OTU1143	0	0	0	0	0	0	0	0	0	0	0	0	0	0	0	0	0	0	d__Eukaryota; p__Ascomycota; c__Sordariomycetes; o__Hypocreales; f__norank; g__Acremonium; s__Acremonium persicinum
OTU1144	0	0	0	1	0	0	0	0	6	0	0	0	0	0	0	0	0	0	d__Eukaryota; p__Ascomycota; c__Sordariomycetes; o__Glomerellales; f__Plectosphaerellaceae; g__Plectosphaerella; s__Plectosphaerella cucumerina
OTU1145	0	0	0	0	0	0	0	0	0	0	0	0	0	0	0	0	0	0	d__Eukaryota; p__Basidiomycota; c__Agaricomycetes; o__Polyporales; f__Polyporaceae; g__Ganoderma; s__Ganoderma applanatum
OTU1146	0	0	25	0	2	11	0	0	0	0	0	0	0	0	0	0	0	0	d__Eukaryota; p__Basidiomycota; c__Tremellomycetes; o__Tremellales; f__Bulleribasidiaceae; g__Vishniacozyma; s__Vishniacozyma cf. taibaiensis
OTU1147	0	0	1	87	0	0	0	0	0	0	0	1	0	0	0	0	0	0	d__Eukaryota; p__Ascomycota; c__Dothideomycetes; o__Pleosporales; f__Didymellaceae; g__Epicoccum; s__Epicoccum sp.
OTU1148	1	0	0	0	0	0	0	0	2	0	0	0	0	0	0	0	0	0	d__Eukaryota; p__Ascomycota; c__Sordariomycetes; o__Hypocreales; f__Nectriaceae; g__Fusarium; s__Fusarium cf. solani
OTU1149	0	0	0	0	0	0	0	0	0	0	0	0	0	0	0	0	0	0	d__Eukaryota; p__Ascomycota; c__Sordariomycetes; o__Sordariales; f__Lasiosphaeriaceae; g__Podospora; s__Podospora pyriformis
OTU1150	0	0	0	0	0	0	0	0	0	0	0	0	0	1	0	0	0	0	d__Eukaryota; p__Ascomycota; c__norank; o__norank; f__norank; g__Tetracladium; s__Tetracladium sp.
OTU1151	0	1	1	0	2	0	0	0	0	0	0	0	0	0	0	2	1	1	d__Eukaryota; p__Ascomycota; c__Dothideomycetes; o__Capnodiales; f__Cladosporiaceae; g__Cladosporium; s__Cladosporium sp.
OTU1152	74	0	0	0	0	0	0	0	0	1	0	0	0	0	0	0	0	0	d__Eukaryota; p__Ascomycota; c__Eurotiomycetes; o__Eurotiales; f__Aspergillaceae; g__Penicillium; s__Penicillium brasilianum
OTU1153	0	0	0	0	0	0	0	0	0	0	0	0	0	0	0	0	0	0	d__Eukaryota; p__Ascomycota; c__Sordariomycetes; o__Sordariales; f__Chaetomiaceae; g__Chaetomium; s__Chaetomium grande
OTU1155	0	1	0	0	0	0	0	0	1	2	0	0	0	0	0	0	0	0	d__Eukaryota; p__Ascomycota; c__Sordariomycetes; o__Hypocreales; f__Nectriaceae; g__Fusarium; s__Fusarium solani
OTU1158	2	0	0	0	0	0	0	1	0	1	0	0	0	0	0	0	0	0	d__Eukaryota; p__Ascomycota; c__Sordariomycetes; o__Hypocreales; f__Nectriaceae; g__Fusarium; s__Fusarium sp.
OTU1159	12	2	0	0	0	0	1	0	8	0	0	0	3	3	1	0	0	0	Unclassified
OTU1160	0	0	0	0	0	0	0	0	0	0	0	0	0	0	0	0	0	0	d__Eukaryota; p__Basidiomycota; c__Agaricomycetes; o__Cantharellales; f__Ceratobasidiaceae; g__Rhizoctonia; s__Rhizoctonia sp. AG-K
OTU1161	0	0	0	0	0	0	0	0	0	0	0	0	0	0	0	0	1	0	d__Eukaryota; p__Ascomycota; c__Sordariomycetes; o__Hypocreales; f__Nectriaceae; g__Fusarium; s__Fusarium sp.
OTU1163	0	11	51	0	0	0	0	0	0	0	0	0	0	0	0	0	0	0	d__Eukaryota; p__Basidiomycota; c__Tremellomycetes; o__Filobasidiales; f__Filobasidiaceae; g__Filobasidium; s__Filobasidium oeirense
OTU1164	0	0	0	2	0	0	0	0	0	0	0	0	0	0	0	0	0	0	d__Eukaryota; p__Basidiomycota; c__Cystobasidiomycetes; o__Cystobasidiales; f__Cystobasidiaceae; g__Cystobasidium; s__Cystobasidium benthicum
OTU1167	0	1	0	0	0	0	1	1	0	0	0	0	0	0	0	0	2	0	d__Eukaryota; p__Ascomycota; c__Sordariomycetes; o__Hypocreales; f__Nectriaceae; g__Fusarium; s__Fusarium sp.
OTU1168	0	0	0	44	0	0	0	0	0	0	0	1	16	10	0	0	0	0	d__Eukaryota; p__Ascomycota; c__Dothideomycetes; o__Pleosporales; f__Pleosporaceae; g__Exserohilum; s__Exserohilum mcginnisii
OTU1169	0	0	86	0	0	0	0	0	0	0	0	0	0	0	0	0	0	0	d__Eukaryota; p__Ascomycota; c__Dothideomycetes; o__Pleosporales; f__Pleosporaceae; g__Comoclathris; s__Comoclathris permunda
OTU1170	0	0	0	0	0	0	0	0	0	0	1	0	0	0	0	0	0	0	d__Eukaryota; p__Ascomycota; c__Sordariomycetes; o__Hypocreales; f__Nectriaceae; g__Fusarium; s__Fusarium sp.
OTU1171	0	0	0	0	57	25	0	0	0	0	0	0	0	0	0	0	0	0	d__Eukaryota; p__Basidiomycota; c__Tremellomycetes; o__Tremellales; f__Bulleraceae; g__Bullera; s__Bullera penniseticola
OTU1173	0	0	0	0	0	0	0	0	0	0	0	0	0	0	0	0	0	0	d__Eukaryota; p__Ascomycota; c__Sordariomycetes; o__Sordariales; f__Chaetomiaceae; g__Zopfiella; s__Zopfiella erostrata
OTU1174	0	0	0	0	72	0	0	0	0	0	0	0	0	0	0	0	0	0	d__Eukaryota; p__Ascomycota; c__Sordariomycetes; o__Hypocreales; f__Nectriaceae; g__Fusarium; s__Fusarium delphinoides
OTU1175	0	0	0	0	0	0	0	0	0	0	0	0	0	0	0	0	0	0	d__Eukaryota; p__Ascomycota; c__norank; o__norank; f__norank; g__Tetracladium; s__Tetracladium sp. ANTCW08-156
OTU1177	0	0	0	0	0	0	0	0	0	0	0	0	0	0	0	0	0	0	d__Eukaryota; p__Ascomycota; c__Sordariomycetes; o__Hypocreales; f__Nectriaceae; g__Fusarium; s__Fusarium sp.
OTU1178	0	1	0	0	0	0	0	0	0	0	0	0	0	0	0	0	0	0	d__Eukaryota; p__Ascomycota; c__Leotiomycetes; o__Helotiales; f__Hyaloscyphaceae; g__Polyphilus; s__Polyphilus sieberi
OTU1180	0	0	0	0	0	0	0	0	0	0	0	0	0	0	0	0	0	0	Unclassified
OTU1181	0	0	0	0	0	0	0	0	0	0	0	0	0	0	0	0	0	0	d__Eukaryota; p__Ascomycota; c__Dothideomycetes; o__Pleosporales; f__Neopyrenochaetaceae; g__Neopyrenochaeta; s__Neopyrenochaeta acicola
OTU1183	0	0	0	0	0	0	0	0	0	0	0	0	0	0	0	0	0	0	d__Eukaryota; p__Ascomycota; c__Sordariomycetes; o__Hypocreales; f__Nectriaceae; g__Fusarium; s__Fusarium sp.
OTU1184	0	0	0	57	0	0	8	0	0	0	0	0	0	15	0	0	0	0	d__Eukaryota; p__Ascomycota; c__Saccharomycetes; o__Saccharomycetales; f__Debaryomycetaceae; g__Debaryomyces; s__Debaryomyces nepalensis
OTU1185	0	5	1	1	0	4	3	0	3	2	1	0	0	0	0	1	0	0	d__Eukaryota; p__Ascomycota; c__Dothideomycetes; o__Capnodiales; f__Cladosporiaceae; g__Cladosporium; s__Cladosporium sp.
OTU1186	0	0	0	0	0	0	0	0	0	0	0	0	0	0	0	0	0	0	Unclassified
OTU1187	89	0	0	0	0	0	0	0	0	0	0	0	0	0	0	0	0	0	d__Eukaryota; p__Basidiomycota; c__Tremellomycetes; o__Tremellales; f__Cryptococcaceae; g__Cryptococcus; s__Cryptococcus sp. R133
OTU1188	0	0	0	0	0	0	0	1	0	0	0	0	0	0	0	0	0	0	d__Eukaryota; p__Ascomycota; c__norank; o__norank; f__norank; g__Tetracladium; s__Tetracladium sp.
OTU1189	0	0	0	0	0	0	0	0	0	0	0	0	0	0	0	0	0	0	d__Eukaryota; p__Ascomycota; c__Dothideomycetes; o__Pleosporales; f__Didymellaceae; g__Phoma; s__aff. Phoma sp.
OTU1190	1	0	0	0	0	0	0	0	0	0	0	0	0	0	0	0	0	0	d__Eukaryota; p__Ascomycota; c__Sordariomycetes; o__Hypocreales; f__Nectriaceae; g__Fusarium; s__Fusarium incarnatum
OTU1192	1	1	10	0	0	1	2	3	1	0	0	3	5	1	1	1	0	2	Unclassified
OTU1193	0	0	0	0	0	0	0	0	0	0	0	0	0	0	31	0	0	0	Unclassified
OTU1194	0	0	0	0	0	0	0	0	0	0	0	0	0	0	0	0	0	0	d__Eukaryota; p__Mucoromycota; c__Mortierellomycetes; o__Mortierellales; f__Mortierellaceae; g__Mortierella; s__Mortierella hyalina
OTU1195	0	0	11	0	0	0	0	0	0	0	0	0	0	0	0	0	0	0	Unclassified
OTU1196	1	0	1	1	2	0	0	0	0	0	0	0	1	1	0	0	0	0	d__Eukaryota; p__Ascomycota; c__Sordariomycetes; o__Glomerellales; f__Plectosphaerellaceae; g__Plectosphaerella; s__Plectosphaerella cucumerina
OTU1197	0	2	1	0	0	1	1	0	0	0	1	1	0	1	0	1	2	0	d__Eukaryota; p__Ascomycota; c__Dothideomycetes; o__Pleosporales; f__Didymellaceae; g__Phoma; s__Phoma sp.
OTU1198	86	0	0	0	0	0	0	0	0	0	0	0	0	0	0	0	0	0	d__Eukaryota; p__Ascomycota; c__Sordariomycetes; o__Magnaporthales; f__Magnaporthaceae; g__Pyricularia; s__Pyricularia parasitica
OTU1199	0	0	0	0	0	0	0	0	0	0	0	0	0	0	0	0	0	2	d__Eukaryota; p__Ascomycota; c__Sordariomycetes; o__Hypocreales; f__Nectriaceae; g__Fusarium; s__Fusarium sp.
OTU1200	0	0	0	0	0	0	0	0	0	0	0	0	0	0	0	0	0	0	d__Eukaryota; p__Ascomycota; c__Sordariomycetes; o__Hypocreales; f__Stachybotryaceae; g__Myrothecium; s__Myrothecium sp. F129
OTU1201	0	0	0	0	0	0	0	0	0	0	0	0	0	0	0	0	0	0	d__Eukaryota; p__Ascomycota; c__Dothideomycetes; o__Myriangiales; f__Elsinoaceae; g__Elsinoe; s__Elsinoe piri
OTU1202	0	0	0	0	0	0	0	0	0	0	0	0	0	1	0	0	0	0	d__Eukaryota; p__Ascomycota; c__Sordariomycetes; o__Hypocreales; f__Nectriaceae; g__Fusarium; s__Fusarium sp.
OTU1203	0	0	0	0	0	0	0	0	0	0	0	0	0	0	0	0	0	0	Unclassified
OTU1204	0	0	0	0	0	0	2	1	0	0	0	0	0	0	0	0	0	0	d__Eukaryota; p__Ascomycota; c__Sordariomycetes; o__Hypocreales; f__Nectriaceae; g__Fusarium; s__Fusarium oxysporum
OTU1205	0	0	0	0	0	0	2	0	0	0	0	0	0	0	0	0	0	0	d__Eukaryota; p__Ascomycota; c__Sordariomycetes; o__Hypocreales; f__Nectriaceae; g__Dactylonectria; s__Dactylonectria alcacerensis
OTU1207	0	0	0	1	0	0	0	0	0	0	0	0	4	5	1	0	0	0	d__Eukaryota; p__Ascomycota; c__Sordariomycetes; o__Glomerellales; f__Plectosphaerellaceae; g__Plectosphaerella; s__Plectosphaerella cucumerina
OTU1208	2	0	6	3	2	1	0	1	0	0	0	0	0	0	0	0	0	1	d__Eukaryota; p__Ascomycota; c__Dothideomycetes; o__Capnodiales; f__Cladosporiaceae; g__Cladosporium; s__Cladosporium perangustum
OTU1209	0	0	1	0	0	0	0	1	1	0	0	0	0	0	0	0	0	0	d__Eukaryota; p__Ascomycota; c__Sordariomycetes; o__Hypocreales; f__Nectriaceae; g__Fusarium; s__Fusarium sp.
OTU1210	0	0	0	0	0	0	3	0	1	2	0	0	0	0	2	0	0	0	d__Eukaryota; p__Basidiomycota; c__Malasseziomycetes; o__Malasseziales; f__Malasseziaceae; g__Malassezia; s__Malassezia restricta
OTU1211	0	0	0	0	0	0	0	0	0	0	0	0	0	0	0	0	1	0	d__Eukaryota; p__Ascomycota; c__Sordariomycetes; o__Hypocreales; f__Nectriaceae; g__Fusarium; s__Fusarium sp.
OTU1214	0	0	0	0	0	0	15	0	0	0	0	0	0	18	0	0	0	0	Unclassified
OTU1217	0	0	0	0	0	0	10	0	0	0	0	0	0	18	0	0	0	0	d__Eukaryota; p__Ascomycota; c__Eurotiomycetes; o__Eurotiales; f__Aspergillaceae; g__Aspergillus; s__Aspergillus penicillioides
OTU1218	1	1	0	0	0	21	0	2	0	0	0	0	0	1	2	0	0	0	Unclassified
OTU1220	0	0	0	0	0	0	0	0	0	0	0	0	0	0	0	0	0	0	Unclassified
OTU1221	0	0	0	0	0	91	0	0	0	0	0	0	0	0	0	0	0	0	d__Eukaryota; p__Ascomycota; c__Eurotiomycetes; o__Chaetothyriales; f__Cyphellophoraceae; g__Cyphellophora; s__Cyphellophora eucalypti
OTU1222	0	0	0	0	0	0	0	0	0	0	0	0	0	0	0	0	0	0	d__Eukaryota; p__Ascomycota; c__Eurotiomycetes; o__Chaetothyriales; f__Herpotrichiellaceae; g__Exophiala; s__Exophiala alcalophila
OTU1223	0	0	0	0	0	0	1	0	0	0	0	0	0	0	0	0	0	0	d__Eukaryota; p__Ascomycota; c__Sordariomycetes; o__Hypocreales; f__Nectriaceae; g__Fusarium; s__Fusarium sp.
OTU1224	0	0	0	67	1	0	0	0	0	0	0	0	1	0	0	0	0	0	d__Eukaryota; p__Ascomycota; c__Dothideomycetes; o__Pleosporales; f__Didymellaceae; g__Phoma; s__Phoma sp.
OTU1225	0	0	0	0	0	0	0	0	0	0	0	0	0	0	0	0	0	0	d__Eukaryota; p__Ascomycota; c__Pezizomycetes; o__Pezizales; f__Ascodesmidaceae; g__Cephaliophora; s__Cephaliophora tropica
OTU1227	1	1	0	0	0	0	0	0	0	0	0	0	0	0	0	0	0	0	d__Eukaryota; p__Ascomycota; c__Dothideomycetes; o__Pleosporales; f__Leptosphaeriaceae; g__Plenodomus; s__Plenodomus meliloti
OTU1229	0	0	0	0	0	0	0	0	0	0	0	0	0	0	0	0	0	0	d__Eukaryota; p__Ascomycota; c__Sordariomycetes; o__Hypocreales; f__Nectriaceae; g__Fusarium; s__Fusarium sp.
OTU1230	0	0	0	0	1	0	0	1	0	0	0	0	0	0	0	1	0	0	d__Eukaryota; p__Ascomycota; c__Sordariomycetes; o__Hypocreales; f__Nectriaceae; g__Fusarium; s__Fusarium sp.
OTU1232	0	0	0	0	0	0	0	0	0	0	0	0	0	0	0	0	0	0	d__Eukaryota; p__Basidiomycota; c__Agaricomycetes; o__Cantharellales; f__Ceratobasidiaceae; g__Rhizoctonia; s__Rhizoctonia solani
OTU1233	0	0	0	0	0	0	0	0	0	0	0	0	0	0	0	0	0	0	d__Eukaryota; p__Ascomycota; c__Sordariomycetes; o__Hypocreales; f__Cordycipitaceae; g__Parengyodontium; s__Parengyodontium album
OTU1236	0	0	0	0	0	0	0	0	0	0	0	0	0	0	0	0	0	0	d__Eukaryota; p__Ascomycota; c__Sordariomycetes; o__Hypocreales; f__norank; g__Emericellopsis; s__Emericellopsis mirabilis
OTU1237	0	0	0	0	0	0	0	0	0	0	0	0	0	0	0	0	0	0	d__Eukaryota; p__Ascomycota; c__Sordariomycetes; o__Hypocreales; f__Nectriaceae; g__Fusarium; s__Fusarium sp.
OTU1238	0	0	61	0	1	3	0	0	0	0	0	0	0	0	0	0	0	0	d__Eukaryota; p__Basidiomycota; c__Tremellomycetes; o__Tremellales; f__Bulleribasidiaceae; g__Vishniacozyma; s__Vishniacozyma cf. taibaiensis
OTU1239	1	0	0	1	1	0	0	0	0	0	0	0	4	1	2	0	0	0	d__Eukaryota; p__Ascomycota; c__Sordariomycetes; o__Glomerellales; f__Plectosphaerellaceae; g__Plectosphaerella; s__Plectosphaerella cucumerina
OTU1240	0	0	0	0	42	0	0	0	0	0	5	0	0	0	0	0	0	0	d__Eukaryota; p__Ascomycota; c__Pezizomycetes; o__Pezizales; f__Ascodesmidaceae; g__Ascodesmis; s__Ascodesmis sphaerospora
OTU1242	0	1	0	0	0	0	0	0	0	0	0	0	0	0	1	0	0	0	d__Eukaryota; p__Ascomycota; c__Sordariomycetes; o__Sordariales; f__Chaetomiaceae; g__Chaetomium; s__Chaetomium grande
OTU1243	0	0	0	0	0	0	0	0	0	0	0	0	0	0	0	0	0	0	d__Eukaryota; p__Ascomycota; c__Sordariomycetes; o__Glomerellales; f__Plectosphaerellaceae; g__Gibellulopsis; s__Gibellulopsis sp. OTU054 AN-2016
OTU1245	0	0	1	0	0	0	1	0	3	0	0	1	0	0	0	1	1	0	d__Eukaryota; p__Ascomycota; c__Dothideomycetes; o__Capnodiales; f__Cladosporiaceae; g__Cladosporium; s__Cladosporium sp.
OTU1248	0	5	0	0	0	0	0	0	0	0	0	0	0	0	0	0	0	0	d__Eukaryota; p__Ascomycota; c__Sordariomycetes; o__Sordariales; f__Chaetomiaceae; g__Chaetomium; s__Chaetomium grande
OTU1249	0	0	0	0	0	0	0	0	0	0	0	0	0	15	0	0	0	0	d__Eukaryota; p__Ascomycota; c__Sordariomycetes; o__Hypocreales; f__Hypocreaceae; g__Trichoderma; s__Trichoderma harzianum
OTU1251	0	0	0	0	0	0	0	0	1	0	0	0	3	3	0	0	0	0	d__Eukaryota; p__Ascomycota; c__Sordariomycetes; o__Glomerellales; f__Plectosphaerellaceae; g__Plectosphaerella; s__Plectosphaerella cucumerina
OTU1252	0	0	0	0	0	0	0	0	0	0	0	0	3	0	45	0	0	0	d__Eukaryota; p__Ascomycota; c__Saccharomycetes; o__Saccharomycetales; f__Debaryomycetaceae; g__Candida; s__Candida parapsilosis
OTU1253	0	0	1	0	0	0	1	0	0	0	0	0	0	0	0	0	1	0	d__Eukaryota; p__Ascomycota; c__Sordariomycetes; o__Hypocreales; f__Nectriaceae; g__Fusarium; s__Fusarium sp.
OTU1256	1	0	0	0	0	0	0	0	0	0	0	0	0	0	0	0	0	0	d__Eukaryota; p__Ascomycota; c__Sordariomycetes; o__Hypocreales; f__Nectriaceae; g__Fusarium; s__Fusarium sp.
OTU1257	0	0	7	0	0	0	0	0	0	0	0	0	0	0	0	0	0	0	d__Eukaryota; p__Ascomycota; c__Sordariomycetes; o__Hypocreales; f__Nectriaceae; g__Fusarium; s__Fusarium incarnatum
OTU1259	82	0	0	0	0	0	0	0	0	0	0	0	0	0	0	0	0	0	d__Eukaryota; p__Ascomycota; c__Eurotiomycetes; o__Eurotiales; f__Aspergillaceae; g__Aspergillus; s__Aspergillus penicillioides
OTU1262	0	0	0	0	0	42	0	0	0	0	0	0	0	0	26	0	0	0	d__Eukaryota; p__Ascomycota; c__Sordariomycetes; o__Glomerellales; f__Glomerellaceae; g__Colletotrichum; s__Colletotrichum sp.
OTU1263	0	0	0	0	0	0	0	0	0	0	0	0	0	0	0	0	0	2	d__Eukaryota; p__Ascomycota; c__Sordariomycetes; o__Hypocreales; f__Nectriaceae; g__Fusarium; s__Fusarium sp.
OTU1266	0	0	0	0	0	1	1	0	0	0	0	0	2	1	2	0	0	0	d__Eukaryota; p__Ascomycota; c__Dothideomycetes; o__Pleosporales; f__Phaeosphaeriaceae; g__Paraphoma; s__Paraphoma sp.
OTU1268	0	0	0	0	1	0	0	0	0	0	0	0	0	0	0	0	0	0	d__Eukaryota; p__Ascomycota; c__norank; o__norank; f__norank; g__Tetracladium; s__Tetracladium sp.
OTU1269	0	0	0	0	0	0	0	1	0	0	0	0	0	0	0	0	0	0	d__Eukaryota; p__Ascomycota; c__Sordariomycetes; o__Hypocreales; f__Nectriaceae; g__Fusarium; s__Fusarium sp.
OTU1270	0	0	0	0	0	0	0	0	0	0	0	0	0	0	0	0	0	0	d__Eukaryota; p__Ascomycota; c__Sordariomycetes; o__Trichosphaeriales; f__Trichosphaeriaceae; g__Nigrospora; s__Nigrospora oryzae
OTU1274	0	0	0	65	0	0	0	0	0	0	0	0	0	0	0	0	0	0	d__Eukaryota; p__Ascomycota; c__Dothideomycetes; o__Capnodiales; f__Mycosphaerellaceae; g__Xenomycosphaerella; s__Xenomycosphaerella diplazii
OTU1277	0	9	0	0	0	0	0	0	0	0	0	0	0	0	0	0	0	0	d__Eukaryota; p__Ascomycota; c__Dothideomycetes; o__Pleosporales; f__Leptosphaeriaceae; g__Leptosphaeria; s__Leptosphaeria sclerotioides
OTU1278	0	0	0	0	0	0	0	0	1	0	0	0	3	1	2	0	0	0	d__Eukaryota; p__Ascomycota; c__Sordariomycetes; o__Glomerellales; f__Plectosphaerellaceae; g__Plectosphaerella; s__Plectosphaerella cucumerina
OTU1279	0	0	0	0	0	0	0	0	0	0	0	0	0	0	0	1	2	0	d__Eukaryota; p__Ascomycota; c__Sordariomycetes; o__Hypocreales; f__Nectriaceae; g__Fusarium; s__Fusarium sp.
OTU1280	0	0	0	1	0	0	1	1	0	0	1	0	0	0	1	0	0	0	d__Eukaryota; p__Ascomycota; c__norank; o__norank; f__norank; g__Tetracladium; s__Tetracladium sp. S-16
OTU1282	0	9	0	0	0	0	0	0	0	0	0	0	0	0	0	0	0	0	Unclassified
OTU1283	0	0	0	0	0	0	0	0	0	0	0	0	0	0	0	0	0	0	Unclassified
OTU1284	0	0	1	0	0	0	0	0	0	1	0	0	0	0	0	3	5	2	d__Eukaryota; p__Ascomycota; c__Dothideomycetes; o__Pleosporales; f__Didymellaceae; g__Epicoccum; s__Epicoccum nigrum
OTU1285	0	0	0	0	34	0	0	0	0	0	0	0	0	0	0	0	0	0	d__Eukaryota; p__Ascomycota; c__Dothideomycetes; o__Pleosporales; f__Phaeosphaeriaceae; g__Phaeosphaeriopsis; s__Phaeosphaeriopsis musae
OTU1286	0	0	0	0	0	0	0	0	0	0	0	0	0	0	0	0	0	1	d__Eukaryota; p__Ascomycota; c__Sordariomycetes; o__Hypocreales; f__Nectriaceae; g__Fusarium; s__Fusarium sp.
OTU1287	0	0	0	0	0	0	0	0	0	0	0	0	0	0	0	0	0	0	d__Eukaryota; p__Ascomycota; c__Sordariomycetes; o__Glomerellales; f__Plectosphaerellaceae; g__Plectosphaerella; s__Plectosphaerella cucumerina
OTU1288	56	0	0	0	0	0	0	0	0	0	0	0	0	0	0	0	0	0	Unclassified
OTU1289	0	7	0	22	0	0	0	0	0	0	0	0	3	0	0	0	0	0	d__Eukaryota; p__Basidiomycota; c__Cystobasidiomycetes; o__norank; f__Symmetrosporaceae; g__Symmetrospora; s__[Sporobolomyces] oryzicola
OTU1290	0	0	0	0	0	0	0	0	0	0	0	0	0	0	0	0	0	0	d__Eukaryota; p__Ascomycota; c__Sordariomycetes; o__Sordariales; f__Chaetomiaceae; g__Chaetomium; s__Chaetomium grande
OTU1291	0	0	0	0	0	0	0	0	0	0	0	0	0	0	0	0	0	0	d__Eukaryota; p__Ascomycota; c__Leotiomycetes; o__norank; f__Pseudeurotiaceae; g__Pseudeurotium; s__Pseudeurotium hygrophilum
OTU1292	0	0	1	0	0	0	0	0	0	0	0	0	0	0	0	0	0	0	d__Eukaryota; p__Ascomycota; c__Sordariomycetes; o__Hypocreales; f__Nectriaceae; g__Fusarium; s__Fusarium sp.
OTU1293	0	0	59	0	0	1	0	0	0	1	0	2	0	0	0	0	0	0	d__Eukaryota; p__Ascomycota; c__Dothideomycetes; o__Pleosporales; f__Pleosporaceae; g__Curvularia; s__Curvularia intermedia
OTU1294	0	0	0	0	0	0	0	0	0	0	0	0	0	0	0	0	0	0	d__Eukaryota; p__Ascomycota; c__Sordariomycetes; o__Xylariales; f__Apiosporaceae; g__Arthrinium; s__Arthrinium arundinis
OTU1295	0	0	0	0	0	0	0	0	0	0	0	0	0	0	0	0	0	0	d__Eukaryota; p__Ascomycota; c__Sordariomycetes; o__Hypocreales; f__Nectriaceae; g__Fusarium; s__Fusarium sp. CF13
OTU1296	0	0	0	0	0	0	0	0	0	0	0	0	0	0	0	0	0	0	d__Eukaryota; p__Ascomycota; c__Sordariomycetes; o__Hypocreales; f__Nectriaceae; g__Fusarium; s__Fusarium sp.
OTU1297	0	0	0	0	0	0	0	0	0	0	0	0	0	0	0	0	0	0	d__Eukaryota; p__Ascomycota; c__Sordariomycetes; o__Hypocreales; f__Nectriaceae; g__Fusarium; s__Fusarium sp.
OTU1300	0	0	0	0	0	0	0	0	0	0	0	0	0	0	0	1	0	0	d__Eukaryota; p__Ascomycota; c__Sordariomycetes; o__Hypocreales; f__Nectriaceae; g__Volutella; s__Volutella ciliata
OTU1301	0	0	0	0	0	0	1	1	0	0	0	0	0	0	0	0	0	0	d__Eukaryota; p__Ascomycota; c__Sordariomycetes; o__Hypocreales; f__Nectriaceae; g__Fusarium; s__Fusarium sp.
OTU1302	0	0	1	0	0	0	1	0	0	0	1	0	3	0	0	0	1	1	d__Eukaryota; p__Ascomycota; c__Sordariomycetes; o__Hypocreales; f__Nectriaceae; g__Fusarium; s__Fusarium solani
OTU1303	0	0	0	0	0	0	0	0	0	0	0	0	0	0	0	0	0	0	d__Eukaryota; p__Ascomycota; c__Sordariomycetes; o__Hypocreales; f__Nectriaceae; g__Volutella; s__Volutella ciliata
OTU1304	0	0	0	0	0	0	0	0	0	0	0	0	0	0	0	0	0	0	d__Eukaryota; p__Ascomycota; c__Sordariomycetes; o__Glomerellales; f__Plectosphaerellaceae; g__Acremonium; s__Acremonium alcalophilum
OTU1305	0	0	0	0	0	0	0	0	0	0	0	0	0	0	0	0	0	0	Unclassified
OTU1308	0	1	0	0	0	0	0	0	0	0	0	0	0	0	0	0	0	0	d__Eukaryota; p__Ascomycota; c__Sordariomycetes; o__Glomerellales; f__Plectosphaerellaceae; g__Plectosphaerella; s__Plectosphaerella cucumerina
OTU1309	0	0	0	0	0	0	0	0	0	0	0	0	0	0	0	0	0	0	Unclassified
OTU1311	0	0	0	0	0	0	0	0	0	0	0	0	0	0	0	0	0	1	d__Eukaryota; p__Ascomycota; c__Sordariomycetes; o__Hypocreales; f__Nectriaceae; g__Fusarium; s__Fusarium sp.
OTU1312	0	0	0	0	0	0	0	0	0	0	0	0	0	0	0	0	0	0	d__Eukaryota; p__Ascomycota; c__Sordariomycetes; o__Sordariales; f__Lasiosphaeriaceae; g__Podospora; s__Podospora pyriformis
OTU1313	0	0	0	38	0	0	0	0	0	0	0	0	0	0	0	0	1	0	d__Eukaryota; p__Basidiomycota; c__Microbotryomycetes; o__Sporidiobolales; f__Sporidiobolaceae; g__Rhodotorula; s__Rhodotorula diobovata
OTU1317	0	0	0	0	0	0	1	1	2	0	0	0	0	0	0	1	1	1	d__Eukaryota; p__Ascomycota; c__Sordariomycetes; o__Hypocreales; f__Nectriaceae; g__Fusarium; s__Fusarium sp.
OTU1318	0	0	0	0	0	0	0	0	0	0	0	0	0	0	0	0	0	0	d__Eukaryota; p__Ascomycota; c__Sordariomycetes; o__Hypocreales; f__Nectriaceae; g__Fusarium; s__Fusarium sp.
OTU1321	0	0	0	0	0	0	0	0	0	0	0	0	0	0	0	0	0	0	Unclassified
OTU1322	0	0	0	0	0	0	0	2	0	0	0	0	0	0	0	0	0	0	d__Eukaryota; p__Ascomycota; c__Sordariomycetes; o__Hypocreales; f__Nectriaceae; g__Fusarium; s__Fusarium sp.
OTU1323	0	0	0	0	0	0	0	0	0	0	0	0	0	0	0	0	0	0	d__Eukaryota; p__Ascomycota; c__Sordariomycetes; o__Hypocreales; f__Nectriaceae; g__Fusarium; s__Fusarium oxysporum
OTU1324	0	0	0	60	0	0	0	0	0	0	0	0	0	0	0	0	0	0	d__Eukaryota; p__Ascomycota; c__Eurotiomycetes; o__Eurotiales; f__Trichocomaceae; g__Talaromyces; s__Talaromyces wortmannii
OTU1325	0	0	0	0	0	0	0	0	0	0	0	0	0	0	0	0	0	0	d__Eukaryota; p__Ascomycota; c__Eurotiomycetes; o__Eurotiales; f__Aspergillaceae; g__Phialosimplex; s__Phialosimplex sp.
OTU1326	0	0	0	0	0	0	0	0	39	0	0	0	0	0	0	0	0	0	d__Eukaryota; p__Ascomycota; c__Sordariomycetes; o__Hypocreales; f__Ophiocordycipitaceae; g__Purpureocillium; s__Purpureocillium lilacinum
OTU1327	0	0	1	0	0	0	0	0	0	0	0	0	0	0	0	0	0	0	d__Eukaryota; p__Ascomycota; c__Sordariomycetes; o__Hypocreales; f__Nectriaceae; g__Fusarium; s__Fusarium sp. CF13
OTU1328	0	0	64	0	0	0	0	0	0	4	0	0	0	0	0	0	0	0	d__Eukaryota; p__Ascomycota; c__Dothideomycetes; o__Capnodiales; f__Mycosphaerellaceae; g__Paramycosphaerella; s__Paramycosphaerella marksii
OTU1330	0	0	0	0	0	0	1	0	0	0	0	0	0	0	0	0	0	0	d__Eukaryota; p__Ascomycota; c__Sordariomycetes; o__Hypocreales; f__Nectriaceae; g__Fusarium; s__Fusarium sp.
OTU1331	0	1	0	0	0	0	0	0	0	0	0	0	0	0	0	0	0	0	d__Eukaryota; p__Ascomycota; c__Sordariomycetes; o__Sordariales; f__Chaetomiaceae; g__Chaetomium; s__Chaetomium grande
OTU1332	0	0	0	0	0	0	0	1	1	1	0	0	0	0	0	0	0	0	d__Eukaryota; p__Ascomycota; c__Sordariomycetes; o__Hypocreales; f__Nectriaceae; g__Fusarium; s__Fusarium sp.
OTU1333	0	0	0	0	0	0	0	0	0	0	0	0	0	0	0	0	0	0	d__Eukaryota; p__Ascomycota; c__Sordariomycetes; o__Hypocreales; f__Nectriaceae; g__Fusarium; s__Fusarium solani
OTU1334	0	0	0	0	0	0	0	0	0	0	0	0	0	0	0	0	0	0	d__Eukaryota; p__Ascomycota; c__Dothideomycetes; o__Pleosporales; f__Phaeosphaeriaceae; g__Paraphoma; s__Paraphoma sp.
OTU1335	3	2	2	1	2	2	1	0	1	1	1	2	0	0	0	3	5	3	d__Eukaryota; p__Ascomycota; c__Dothideomycetes; o__Pleosporales; f__Pleosporaceae; g__Alternaria; s__Alternaria sp.
OTU1336	2	0	2	2	2	2	3	0	1	1	1	1	0	0	1	1	1	0	d__Eukaryota; p__Ascomycota; c__Dothideomycetes; o__Capnodiales; f__Cladosporiaceae; g__Cladosporium; s__Cladosporium sp.
OTU1338	0	0	0	0	0	0	0	0	0	0	0	0	0	0	0	0	0	0	d__Eukaryota; p__Ascomycota; c__Sordariomycetes; o__Hypocreales; f__Stachybotryaceae; g__Paramyrothecium; s__Paramyrothecium roridum
OTU1340	0	0	0	0	0	0	0	0	0	0	0	0	0	0	1	0	0	0	Unclassified
OTU1341	0	0	0	0	0	0	23	28	0	0	0	0	0	0	0	0	0	0	d__Eukaryota; p__Basidiomycota; c__Tremellomycetes; o__Tremellales; f__Bulleribasidiaceae; g__Vishniacozyma; s__Vishniacozyma carnescens
OTU1342	0	0	0	0	0	0	0	0	0	0	0	0	0	0	0	0	0	0	d__Eukaryota; p__Ascomycota; c__Sordariomycetes; o__Sordariales; f__Chaetomiaceae; g__Chaetomium; s__Chaetomium acropullum
OTU1343	0	0	0	0	0	1	0	0	0	0	0	0	0	0	0	0	0	0	d__Eukaryota; p__Ascomycota; c__Sordariomycetes; o__Hypocreales; f__Nectriaceae; g__Fusarium; s__Fusarium sp.
OTU1347	16	1	1	0	0	5	0	0	0	0	0	0	0	0	0	0	0	0	d__Eukaryota; p__Ascomycota; c__Dothideomycetes; o__Dothideales; f__Saccotheciaceae; g__Aureobasidium; s__Aureobasidium leucospermi
OTU1350	0	0	0	0	0	0	0	0	0	0	0	0	0	0	0	0	0	0	d__Eukaryota; p__Ascomycota; c__Sordariomycetes; o__Hypocreales; f__Nectriaceae; g__Fusarium; s__Fusarium solani
OTU1351	2	0	0	0	5	14	0	1	0	0	0	0	0	0	0	0	0	0	Unclassified
OTU1354	0	0	0	0	0	0	1	0	0	0	0	0	0	0	0	0	0	0	d__Eukaryota; p__Ascomycota; c__Sordariomycetes; o__Hypocreales; f__Nectriaceae; g__Fusarium; s__Fusarium sp.
OTU1355	0	2	11	0	1	0	0	0	1	0	1	0	0	1	2	0	0	0	d__Eukaryota; p__Ascomycota; c__Eurotiomycetes; o__Eurotiales; f__Aspergillaceae; g__Penicillium; s__Penicillium expansum
OTU1358	2	0	53	0	0	0	0	0	0	1	0	0	0	0	0	0	0	0	Unclassified
OTU1359	0	0	0	1	0	0	2	0	2	0	0	0	0	0	0	0	0	0	d__Eukaryota; p__Ascomycota; c__Sordariomycetes; o__Hypocreales; f__Nectriaceae; g__Dactylonectria; s__Dactylonectria alcacerensis
OTU1360	3	0	3	2	2	1	3	0	2	0	0	1	1	1	0	0	0	0	d__Eukaryota; p__Ascomycota; c__Dothideomycetes; o__Capnodiales; f__Cladosporiaceae; g__Cladosporium; s__Cladosporium sp.
OTU1362	0	0	0	0	0	0	0	0	0	0	0	0	0	0	0	0	0	0	d__Eukaryota; p__Ascomycota; c__norank; o__norank; f__norank; g__Acremonium; s__Acremonium sp. (in: Ascomycota)
OTU1365	19	4	0	0	0	0	0	0	15	0	0	0	0	0	0	0	0	0	d__Eukaryota; p__Ascomycota; c__Dothideomycetes; o__Pleosporales; f__Phaeosphaeriaceae; g__Phaeosphaeria; s__Phaeosphaeria fuckelii
OTU1366	0	0	0	0	0	0	0	0	0	0	0	0	0	0	0	0	0	0	d__Eukaryota; p__Ascomycota; c__Sordariomycetes; o__Hypocreales; f__norank; g__Eucasphaeria; s__Eucasphaeria capensis
OTU1368	0	0	0	0	0	0	0	0	0	0	0	0	0	0	0	0	0	0	d__Eukaryota; p__Ascomycota; c__Sordariomycetes; o__Hypocreales; f__Nectriaceae; g__Fusarium; s__Fusarium sp.
OTU1369	17	1	1	0	0	0	0	0	0	0	0	0	0	0	0	0	0	0	Unclassified
OTU1371	0	0	0	0	0	0	0	0	0	0	0	0	0	0	0	0	0	0	d__Eukaryota; p__Ascomycota; c__norank; o__norank; f__norank; g__Staphylotrichum; s__Staphylotrichum coccosporum
OTU1374	0	0	0	0	2	0	0	0	0	0	0	0	0	0	0	0	0	0	d__Eukaryota; p__Ascomycota; c__Sordariomycetes; o__Hypocreales; f__Bionectriaceae; g__Clonostachys; s__Clonostachys sp.
OTU1375	0	0	0	0	0	0	0	0	0	0	0	0	0	0	0	0	0	0	d__Eukaryota; p__Ascomycota; c__Sordariomycetes; o__Hypocreales; f__Nectriaceae; g__Fusarium; s__Fusarium solani
OTU1376	0	0	0	0	0	0	0	0	0	0	0	0	0	0	0	0	0	0	d__Eukaryota; p__Ascomycota; c__Leotiomycetes; o__Helotiales; f__norank; g__Cadophora; s__Cadophora orchidicola
OTU1377	0	0	0	0	0	0	0	0	0	0	0	0	0	0	0	0	0	0	d__Eukaryota; p__Ascomycota; c__Pezizomycetes; o__Pezizales; f__Pezizaceae; g__Iodophanus; s__Iodophanus testaceus
OTU1378	62	0	0	0	0	0	0	0	0	0	0	0	0	0	0	0	0	0	d__Eukaryota; p__Ascomycota; c__Sordariomycetes; o__Pleurotheciales; f__Pleurotheciaceae; g__Pleurotheciella; s__Pleurotheciella tropica
OTU1379	0	0	0	0	0	0	0	1	1	0	0	0	4	0	1	0	0	0	d__Eukaryota; p__Ascomycota; c__Dothideomycetes; o__Pleosporales; f__Phaeosphaeriaceae; g__Paraphoma; s__Paraphoma chrysanthemicola
OTU1380	0	0	59	0	0	0	0	0	0	0	0	0	0	0	0	0	0	0	d__Eukaryota; p__Ascomycota; c__Eurotiomycetes; o__Eurotiales; f__Aspergillaceae; g__Phialosimplex; s__Phialosimplex salinarum
OTU1381	0	0	0	0	0	0	0	0	0	0	0	0	0	0	0	0	0	0	Unclassified
OTU1382	0	0	0	0	0	0	0	0	0	0	0	0	0	0	0	0	0	0	d__Eukaryota; p__Ascomycota; c__Sordariomycetes; o__Sordariales; f__norank; g__Ramophialophora; s__Ramophialophora humicola
OTU1384	1	0	2	0	0	0	0	0	0	0	0	0	3	0	0	0	0	0	d__Eukaryota; p__Ascomycota; c__Sordariomycetes; o__Glomerellales; f__Plectosphaerellaceae; g__Plectosphaerella; s__Plectosphaerella cucumerina
OTU1385	1	0	0	0	0	0	0	0	0	0	0	0	0	0	0	0	1	0	d__Eukaryota; p__Ascomycota; c__Sordariomycetes; o__Hypocreales; f__Nectriaceae; g__Fusarium; s__Fusarium sp.
OTU1386	0	0	0	1	0	0	0	0	1	0	0	0	0	0	0	0	3	0	d__Eukaryota; p__Ascomycota; c__Sordariomycetes; o__Hypocreales; f__Nectriaceae; g__Fusarium; s__Fusarium sp.
OTU1388	0	0	0	0	0	0	0	0	0	0	0	0	0	0	0	0	0	0	d__Eukaryota; p__Ascomycota; c__Sordariomycetes; o__Hypocreales; f__norank; g__Emericellopsis; s__Emericellopsis mirabilis
OTU1389	0	0	0	0	0	65	0	0	0	0	0	0	0	0	0	0	0	0	d__Eukaryota; p__Ascomycota; c__Eurotiomycetes; o__Eurotiales; f__Trichocomaceae; g__Xerochrysium; s__Xerochrysium xerophilum
OTU1390	0	0	0	0	1	0	0	0	0	0	0	0	0	0	0	1	0	0	d__Eukaryota; p__Ascomycota; c__Sordariomycetes; o__Hypocreales; f__Nectriaceae; g__Fusarium; s__Fusarium sp.
OTU1392	0	0	0	0	0	0	0	0	0	0	0	0	0	0	0	0	0	1	d__Eukaryota; p__Basidiomycota; c__Tremellomycetes; o__Filobasidiales; f__Filobasidiaceae; g__Filobasidium; s__Filobasidium uniguttulatum
OTU1393	0	0	0	0	55	0	0	0	0	0	0	0	0	0	0	0	0	0	d__Eukaryota; p__Ascomycota; c__Dothideomycetes; o__Capnodiales; f__Mycosphaerellaceae; g__Clypeosphaerella; s__Clypeosphaerella quasiparkii
OTU1394	0	0	0	1	0	0	0	0	1	0	0	0	0	0	1	0	0	0	d__Eukaryota; p__Ascomycota; c__norank; o__norank; f__norank; g__Tetracladium; s__Tetracladium sp.
OTU1395	0	0	1	0	0	0	0	0	0	0	0	0	0	0	0	0	0	0	d__Eukaryota; p__Ascomycota; c__Sordariomycetes; o__Sordariales; f__Chaetomiaceae; g__Chaetomium; s__Chaetomium grande
OTU1399	0	0	0	0	0	0	0	0	1	0	0	0	0	0	0	0	0	0	d__Eukaryota; p__Ascomycota; c__Sordariomycetes; o__Hypocreales; f__Nectriaceae; g__Fusarium; s__Fusarium sp.
OTU1400	0	0	0	0	0	0	0	0	0	0	0	0	0	0	0	0	0	0	d__Eukaryota; p__Ascomycota; c__Sordariomycetes; o__Hypocreales; f__Nectriaceae; g__Fusarium; s__Fusarium sp. CF13
OTU1401	0	2	0	0	0	0	0	0	0	0	0	0	0	0	0	0	0	0	d__Eukaryota; p__Chytridiomycota; c__Chytridiomycetes; o__Spizellomycetales; f__Powellomycetaceae; g__Powellomyces; s__Powellomyces sp. EA
OTU1402	0	0	0	0	0	0	0	0	0	0	0	0	0	0	0	0	0	0	d__Eukaryota; p__Ascomycota; c__Eurotiomycetes; o__Chaetothyriales; f__Herpotrichiellaceae; g__Phialophora; s__Phialophora geniculata
OTU1403	0	0	0	0	0	0	0	0	0	0	0	0	0	0	0	0	0	0	Unclassified
OTU1405	0	0	1	0	0	0	0	0	0	0	0	0	0	0	0	0	0	0	d__Eukaryota; p__Ascomycota; c__Sordariomycetes; o__Sordariales; f__Chaetomiaceae; g__Chaetomium; s__Chaetomium grande
OTU1406	0	0	0	0	0	0	0	1	0	0	2	0	0	0	0	0	0	0	d__Eukaryota; p__Ascomycota; c__Dothideomycetes; o__Capnodiales; f__Cladosporiaceae; g__Cladosporium; s__Cladosporium phyllophilum
OTU1407	1	0	1	0	4	0	2	1	1	0	1	1	0	0	0	1	0	4	d__Eukaryota; p__Ascomycota; c__Dothideomycetes; o__Capnodiales; f__Cladosporiaceae; g__Cladosporium; s__Cladosporium sp.
OTU1408	0	21	0	0	0	0	0	0	0	0	0	2	0	0	0	13	14	2	d__Eukaryota; p__Ascomycota; c__Dothideomycetes; o__Pleosporales; f__Didymellaceae; g__Phoma; s__Phoma sp. LK-2016
OTU1411	0	8	0	0	0	0	0	0	0	0	0	0	0	0	0	0	0	0	d__Eukaryota; p__Ascomycota; c__Dothideomycetes; o__Venturiales; f__Sympoventuriaceae; g__Ochroconis; s__Ochroconis tshawytschae
OTU1412	0	0	0	0	0	0	0	0	0	0	0	0	0	0	0	1	0	0	d__Eukaryota; p__Ascomycota; c__Sordariomycetes; o__Hypocreales; f__Nectriaceae; g__Fusarium; s__Fusarium sp.
OTU1413	0	0	0	12	40	0	0	0	0	0	0	0	0	0	0	0	0	0	Unclassified
OTU1414	2	0	0	0	0	0	0	0	0	0	0	0	0	0	0	1	1	0	d__Eukaryota; p__Ascomycota; c__Sordariomycetes; o__Hypocreales; f__Nectriaceae; g__Fusarium; s__Fusarium sp.
OTU1415	0	0	0	0	0	0	2	0	0	0	0	0	0	0	0	0	0	0	d__Eukaryota; p__Ascomycota; c__Dothideomycetes; o__Pleosporales; f__Didymellaceae; g__Didymella; s__Didymella glomerata
OTU1417	0	0	0	0	3	0	0	0	0	0	0	0	0	0	0	0	0	0	d__Eukaryota; p__Basidiomycota; c__Agaricomycetes; o__Cantharellales; f__Ceratobasidiaceae; g__Rhizoctonia; s__Rhizoctonia solani
OTU1419	0	0	0	0	0	0	0	0	0	0	0	0	0	0	0	0	0	1	d__Eukaryota; p__Mucoromycota; c__Mortierellomycetes; o__Mortierellales; f__Mortierellaceae; g__Mortierella; s__Mortierella gamsii
OTU1426	0	0	0	0	0	0	0	0	0	0	0	0	0	0	0	0	1	0	d__Eukaryota; p__Ascomycota; c__Sordariomycetes; o__Hypocreales; f__Nectriaceae; g__Fusarium; s__Fusarium sp.
OTU1427	0	0	0	0	0	0	0	0	0	0	0	0	0	0	0	0	0	0	d__Eukaryota; p__Ascomycota; c__Dothideomycetes; o__Pleosporales; f__Melanommataceae; g__Trematophoma; s__Trematophoma sp. 1 NV-2015
OTU1428	2	0	0	2	6	1	0	0	0	0	0	0	0	0	0	0	0	0	d__Eukaryota; p__Ascomycota; c__Eurotiomycetes; o__Eurotiales; f__Aspergillaceae; g__Aspergillus; s__Aspergillus fumigatus
OTU1430	0	0	0	0	0	0	0	0	0	0	0	0	0	0	0	0	0	0	Unclassified
OTU1431	0	0	0	0	0	0	0	0	0	1	0	0	0	0	0	0	0	0	d__Eukaryota; p__Ascomycota; c__Sordariomycetes; o__Microascales; f__Microascaceae; g__Cephalotrichum; s__Cephalotrichum acutisporum
OTU1432	17	1	0	0	0	0	3	3	0	0	0	0	2	3	0	0	0	0	Unclassified
OTU1434	0	0	0	0	0	1	0	0	0	3	2	6	1	0	0	4	2	5	d__Eukaryota; p__Ascomycota; c__Dothideomycetes; o__Capnodiales; f__Cladosporiaceae; g__Cladosporium; s__Cladosporium sp.
OTU1439	0	0	0	0	0	0	0	0	0	0	0	0	0	0	0	0	0	0	d__Eukaryota; p__Ascomycota; c__Sordariomycetes; o__Hypocreales; f__Nectriaceae; g__Fusarium; s__Fusarium sp.
OTU1440	1	0	0	0	32	0	0	0	0	0	0	0	0	0	0	0	0	0	d__Eukaryota; p__Basidiomycota; c__Cystobasidiomycetes; o__Cystobasidiales; f__norank; g__Occultifur; s__Occultifur externus
OTU1441	0	0	0	0	0	0	0	0	0	0	0	0	0	0	0	0	0	0	d__Eukaryota; p__Ascomycota; c__Pezizomycetes; o__Pezizales; f__Pezizaceae; g__Terfezia; s__Terfezia sp. JTO309
OTU1442	0	0	0	0	0	0	0	0	0	0	0	0	0	0	0	0	0	0	d__Eukaryota; p__Ascomycota; c__Sordariomycetes; o__Hypocreales; f__Nectriaceae; g__Fusarium; s__Fusarium sp.
OTU1443	0	0	0	0	0	0	1	0	0	0	0	0	0	0	0	0	0	0	d__Eukaryota; p__Ascomycota; c__Sordariomycetes; o__Hypocreales; f__Hypocreaceae; g__Trichoderma; s__Trichoderma viride
OTU1444	0	0	0	0	0	0	0	0	0	0	0	0	0	0	0	0	0	0	d__Eukaryota; p__Ascomycota; c__Sordariomycetes; o__Hypocreales; f__Nectriaceae; g__Fusarium; s__Fusarium sp.
OTU1445	0	0	0	0	0	0	0	0	0	0	0	0	0	0	0	0	0	0	d__Eukaryota; p__Ascomycota; c__Sordariomycetes; o__Hypocreales; f__Nectriaceae; g__Fusarium; s__Fusarium sp.
OTU1446	0	2	0	0	0	1	0	0	0	0	1	0	0	0	0	0	0	0	d__Eukaryota; p__Ascomycota; c__Sordariomycetes; o__Hypocreales; f__Nectriaceae; g__Fusarium; s__Fusarium cf. solani
OTU1449	0	0	0	0	0	0	0	0	0	0	1	0	0	0	0	0	0	0	d__Eukaryota; p__Ascomycota; c__Sordariomycetes; o__Hypocreales; f__Nectriaceae; g__Fusarium; s__Fusarium sp.
OTU1450	0	0	0	0	0	0	0	0	0	0	0	0	0	0	0	0	0	0	d__Eukaryota; p__Ascomycota; c__Sordariomycetes; o__Sordariales; f__Chaetomiaceae; g__Chaetomium; s__Chaetomium sp. 11 JAS-2013
OTU1451	0	0	0	43	0	0	0	0	0	0	0	0	0	0	0	0	0	0	d__Eukaryota; p__Basidiomycota; c__Agaricomycetes; o__Agaricales; f__Psathyrellaceae; g__Coprinopsis; s__Coprinopsis narcotica
OTU1453	0	0	0	0	0	0	0	0	0	0	0	0	0	0	0	0	0	0	d__Eukaryota; p__Ascomycota; c__Leotiomycetes; o__Helotiales; f__Dermateaceae; g__Duebenia; s__Duebenia compta
OTU1454	0	0	0	1	0	0	0	0	1	0	0	0	0	0	0	0	0	0	d__Eukaryota; p__Ascomycota; c__Sordariomycetes; o__Hypocreales; f__Nectriaceae; g__Dactylonectria; s__Dactylonectria alcacerensis
OTU1455	0	1	0	0	0	0	0	0	0	0	0	1	0	0	0	0	0	0	d__Eukaryota; p__Ascomycota; c__Sordariomycetes; o__Hypocreales; f__Nectriaceae; g__Fusarium; s__Fusarium sp.
OTU1456	1	0	1	1	1	0	0	0	0	3	7	5	0	0	0	4	2	3	d__Eukaryota; p__Ascomycota; c__Dothideomycetes; o__Capnodiales; f__Cladosporiaceae; g__Cladosporium; s__Cladosporium sp.
OTU1457	3	0	0	0	0	0	0	0	0	0	0	0	0	0	0	0	0	0	d__Eukaryota; p__Ascomycota; c__Dothideomycetes; o__Pleosporales; f__Pleosporaceae; g__Alternaria; s__Alternaria chlamydosporigena
OTU1458	0	0	0	0	0	0	0	0	0	0	0	0	0	2	1	0	0	0	d__Eukaryota; p__Ascomycota; c__Dothideomycetes; o__Pleosporales; f__Phaeosphaeriaceae; g__Paraphoma; s__Paraphoma sp.
OTU1459	0	0	0	0	0	0	0	0	0	0	0	0	0	0	0	1	0	2	d__Eukaryota; p__Ascomycota; c__Sordariomycetes; o__Hypocreales; f__Nectriaceae; g__Fusarium; s__Fusarium sp.
OTU1460	0	0	0	0	0	0	0	0	0	0	0	0	0	0	0	0	0	0	d__Eukaryota; p__Ascomycota; c__Sordariomycetes; o__Hypocreales; f__Nectriaceae; g__Fusarium; s__Fusarium solani
OTU1461	0	0	0	0	0	0	0	0	0	0	0	0	0	0	0	0	0	0	d__Eukaryota; p__Basidiomycota; c__Agaricomycetes; o__Agaricales; f__Psathyrellaceae; g__Coprinellus; s__Coprinellus radians
OTU1462	0	0	0	0	0	0	0	0	0	0	0	0	0	0	0	0	0	0	Unclassified
OTU1463	0	0	0	1	0	0	0	0	0	0	0	0	0	0	0	0	0	1	d__Eukaryota; p__Ascomycota; c__Sordariomycetes; o__Hypocreales; f__Nectriaceae; g__Fusarium; s__Fusarium sp.
OTU1464	0	0	0	0	0	0	0	0	0	0	0	0	0	0	0	0	0	0	d__Eukaryota; p__Ascomycota; c__Sordariomycetes; o__Glomerellales; f__Plectosphaerellaceae; g__Gibellulopsis; s__Gibellulopsis sp. OTU054 AN-2016
OTU1466	0	0	0	0	0	0	0	0	0	0	0	0	0	0	0	0	0	4	d__Eukaryota; p__Ascomycota; c__Sordariomycetes; o__Hypocreales; f__Nectriaceae; g__Fusarium; s__Fusarium sp.
OTU1467	0	0	0	0	0	0	0	0	0	0	0	0	0	0	1	0	0	0	d__Eukaryota; p__Ascomycota; c__Sordariomycetes; o__Hypocreales; f__Nectriaceae; g__Neonectria; s__Neonectria sp. 1 RJ2015
OTU1468	0	0	0	0	0	0	0	0	0	0	0	0	0	0	0	0	0	0	d__Eukaryota; p__Ascomycota; c__Sordariomycetes; o__Hypocreales; f__Nectriaceae; g__Fusarium; s__Fusarium sp.
OTU1470	0	0	0	0	0	0	0	0	1	0	0	0	0	0	0	0	0	0	d__Eukaryota; p__Ascomycota; c__Sordariomycetes; o__Hypocreales; f__Nectriaceae; g__Fusarium; s__Fusarium sp.
OTU1471	6	0	1	0	34	1	0	0	0	0	0	0	0	0	0	0	0	0	Unclassified
OTU1473	0	5	0	3	0	2	1	0	2	2	1	3	0	0	0	1	2	2	d__Eukaryota; p__Ascomycota; c__Dothideomycetes; o__Pleosporales; f__Pleosporaceae; g__Alternaria; s__Alternaria sp.
OTU1474	2	0	0	0	0	0	1	4	0	0	0	0	0	0	0	0	0	0	Unclassified
OTU1475	0	0	0	0	0	0	0	0	0	0	0	0	0	0	0	0	0	0	d__Eukaryota; p__Ascomycota; c__norank; o__norank; f__norank; g__Tetracladium; s__Tetracladium sp.
OTU1476	0	0	0	0	0	0	0	0	0	0	0	0	0	0	0	0	0	0	d__Eukaryota; p__Ascomycota; c__Eurotiomycetes; o__Eurotiales; f__Aspergillaceae; g__Penicillium; s__Penicillium sp. FTJZZJ04
OTU1478	0	0	0	0	0	0	0	0	0	0	0	0	0	0	0	0	0	0	d__Eukaryota; p__Ascomycota; c__Sordariomycetes; o__Hypocreales; f__Nectriaceae; g__Fusarium; s__Fusarium oxysporum
OTU1479	0	0	0	0	0	0	0	0	0	0	0	0	0	0	0	0	0	0	d__Eukaryota; p__Ascomycota; c__Sordariomycetes; o__Hypocreales; f__norank; g__Fusariella; s__Fusariella sp. MFLUCC 15-0844
OTU1481	0	3	1	1	0	0	0	0	0	0	0	0	0	0	0	0	0	0	d__Eukaryota; p__Ascomycota; c__Sordariomycetes; o__Hypocreales; f__Nectriaceae; g__Fusarium; s__Fusarium sinensis
OTU1482	0	0	0	0	46	0	0	0	0	0	0	0	0	0	0	0	0	0	d__Eukaryota; p__Ascomycota; c__norank; o__norank; f__norank; g__Xenochalara; s__Xenochalara juniperi
OTU1483	0	0	0	0	0	16	0	0	0	0	0	0	0	0	0	0	0	0	d__Eukaryota; p__Ascomycota; c__Sordariomycetes; o__Hypocreales; f__Sarocladiaceae; g__Sarocladium; s__Sarocladium sp. YMH-2018a
OTU1484	0	4	31	0	0	0	0	0	0	0	0	0	0	0	0	0	0	0	d__Eukaryota; p__Basidiomycota; c__Tremellomycetes; o__Tremellales; f__Bulleribasidiaceae; g__Dioszegia; s__Dioszegia hungarica
OTU1486	0	0	0	0	0	0	0	0	0	0	0	0	0	0	0	0	0	0	d__Eukaryota; p__Ascomycota; c__Sordariomycetes; o__Glomerellales; f__Plectosphaerellaceae; g__Gibellulopsis; s__Gibellulopsis sp. OTU054 AN-2016
OTU1488	0	0	0	0	0	0	0	0	0	0	0	0	0	0	0	0	0	0	d__Eukaryota; p__Ascomycota; c__Sordariomycetes; o__Hypocreales; f__Nectriaceae; g__Fusarium; s__Fusarium solani
OTU1489	0	0	0	0	0	0	0	0	0	0	1	0	0	0	14	0	0	0	d__Eukaryota; p__Basidiomycota; c__Agaricomycetes; o__Polyporales; f__Polyporaceae; g__Ganoderma; s__Ganoderma lucidum
OTU1491	0	0	0	0	0	0	0	1	0	0	0	0	0	0	0	0	0	0	d__Eukaryota; p__Ascomycota; c__Dothideomycetes; o__Pleosporales; f__Neopyrenochaetaceae; g__Neopyrenochaeta; s__Neopyrenochaeta inflorescentiae
OTU1492	0	0	0	0	0	0	0	0	0	0	0	0	0	0	0	0	0	0	d__Eukaryota; p__Basidiomycota; c__Tremellomycetes; o__Tremellales; f__Cuniculitremaceae; g__Kockovaella; s__Kockovaella lichenicola
OTU1494	0	0	0	0	0	0	1	0	0	0	0	0	0	0	1	0	0	0	d__Eukaryota; p__Ascomycota; c__norank; o__norank; f__norank; g__Tetracladium; s__Tetracladium sp.
OTU1496	0	0	0	0	0	0	0	0	0	0	0	0	0	0	0	0	0	0	d__Eukaryota; p__Ascomycota; c__Sordariomycetes; o__Sordariales; f__Chaetomiaceae; g__Chaetomium; s__Chaetomium grande
OTU1497	0	0	1	0	0	0	0	0	0	0	0	0	0	0	0	0	2	0	d__Eukaryota; p__Ascomycota; c__Dothideomycetes; o__Pleosporales; f__Didymellaceae; g__Epicoccum; s__Epicoccum nigrum
OTU1498	0	4	0	0	0	0	0	0	0	0	0	0	0	0	0	0	0	0	d__Eukaryota; p__Ascomycota; c__Dothideomycetes; o__Pleosporales; f__Cucurbitariaceae; g__Neocucurbitaria; s__Neocucurbitaria unguis-hominis
OTU1499	0	0	0	0	0	0	0	0	0	0	0	0	0	0	0	0	0	0	d__Eukaryota; p__Ascomycota; c__Sordariomycetes; o__Hypocreales; f__Nectriaceae; g__Fusarium; s__Fusarium sp.
OTU1503	0	0	0	0	0	0	0	0	0	0	0	0	0	0	0	1	0	0	d__Eukaryota; p__Ascomycota; c__Sordariomycetes; o__Hypocreales; f__Nectriaceae; g__Fusarium; s__Fusarium sp.
OTU1504	0	0	1	0	0	0	0	0	0	0	0	0	0	0	0	1	1	0	d__Eukaryota; p__Ascomycota; c__Sordariomycetes; o__Hypocreales; f__Nectriaceae; g__Fusarium; s__Fusarium sp.
OTU1505	0	0	0	0	0	0	0	0	0	0	0	0	0	0	0	0	1	0	d__Eukaryota; p__Ascomycota; c__Sordariomycetes; o__Hypocreales; f__Nectriaceae; g__Fusarium; s__Fusarium sp.
OTU1506	0	0	0	0	0	0	0	0	0	0	0	0	0	0	0	0	0	0	d__Eukaryota; p__Basidiomycota; c__Agaricomycetes; o__Polyporales; f__Phanerochaetaceae; g__Bjerkandera; s__Bjerkandera adusta
OTU1507	0	0	0	0	0	0	0	0	0	0	0	0	0	0	0	1	0	0	d__Eukaryota; p__Ascomycota; c__Sordariomycetes; o__Hypocreales; f__Nectriaceae; g__Fusarium; s__Fusarium sp.
OTU1508	1	0	1	0	0	0	0	0	1	0	0	0	0	0	1	0	0	0	d__Eukaryota; p__Ascomycota; c__Sordariomycetes; o__Hypocreales; f__Nectriaceae; g__Fusicolla; s__Fusicolla ossicola
OTU1509	0	1	0	0	0	0	0	0	0	0	0	0	0	0	0	0	0	0	d__Eukaryota; p__Ascomycota; c__norank; o__norank; f__norank; g__Tetracladium; s__Tetracladium sp.
OTU1510	0	1	0	0	0	0	0	0	0	0	0	0	0	0	0	0	0	1	d__Eukaryota; p__Ascomycota; c__Sordariomycetes; o__Hypocreales; f__Nectriaceae; g__Fusarium; s__Fusarium sp.
OTU1514	0	0	0	0	0	0	0	0	0	0	0	0	0	0	0	0	0	0	d__Eukaryota; p__Mucoromycota; c__Mortierellomycetes; o__Mortierellales; f__Mortierellaceae; g__Mortierella; s__Mortierella sp.
OTU1515	0	0	0	0	0	0	0	0	0	0	0	0	0	0	0	0	0	0	d__Eukaryota; p__Basidiomycota; c__Agaricomycetes; o__Cantharellales; f__Ceratobasidiaceae; g__Thanatephorus; s__Thanatephorus cucumeris
OTU1516	2	0	7	3	2	0	0	0	1	0	0	0	0	0	0	0	0	0	d__Eukaryota; p__Ascomycota; c__Dothideomycetes; o__Capnodiales; f__Cladosporiaceae; g__Cladosporium; s__Cladosporium perangustum
OTU1518	0	0	0	0	0	0	0	0	0	0	0	0	0	0	0	0	0	0	d__Eukaryota; p__Ascomycota; c__Sordariomycetes; o__Pleurotheciales; f__Pleurotheciaceae; g__Pleurotheciella; s__Pleurotheciella tropica
OTU1520	0	0	0	0	0	0	0	0	0	0	0	0	0	0	0	0	0	0	d__Eukaryota; p__Ascomycota; c__Sordariomycetes; o__Hypocreales; f__norank; g__Acremonium; s__Acremonium sp. YX
OTU1521	0	0	37	0	0	0	0	0	6	0	0	0	0	0	0	0	0	0	Unclassified
OTU1522	0	0	0	0	0	0	0	1	0	0	0	0	0	0	0	0	0	0	d__Eukaryota; p__Ascomycota; c__Sordariomycetes; o__Hypocreales; f__Nectriaceae; g__Fusarium; s__Fusarium sp.
OTU1523	0	0	0	0	0	0	0	0	0	0	0	0	0	0	0	0	0	0	d__Eukaryota; p__Ascomycota; c__Sordariomycetes; o__Hypocreales; f__Nectriaceae; g__Fusarium; s__Fusarium sp.
OTU1524	0	0	0	0	0	0	0	0	0	0	0	0	0	0	0	0	0	0	d__Eukaryota; p__Ascomycota; c__Sordariomycetes; o__Hypocreales; f__Nectriaceae; g__Fusarium; s__Fusarium oxysporum
OTU1525	0	0	0	0	0	0	0	0	0	0	0	0	0	0	0	0	2	0	d__Eukaryota; p__Ascomycota; c__Sordariomycetes; o__Hypocreales; f__Nectriaceae; g__Fusarium; s__Fusarium sp.
OTU1526	0	0	0	0	0	0	1	0	2	0	0	0	0	0	0	0	0	0	d__Eukaryota; p__Zoopagomycota; c__Zoopagomycetes; o__Zoopagales; f__Zoopagaceae; g__Acaulopage; s__Acaulopage tetraceros
OTU1527	0	0	0	0	0	0	0	0	0	0	0	0	2	0	0	0	0	0	d__Eukaryota; p__Ascomycota; c__Dothideomycetes; o__Pleosporales; f__Phaeosphaeriaceae; g__Paraphoma; s__Paraphoma sp.
OTU1528	0	0	0	0	0	0	0	0	10	1	0	0	0	0	0	0	0	0	d__Eukaryota; p__Ascomycota; c__Eurotiomycetes; o__Eurotiales; f__Aspergillaceae; g__Aspergillus; s__Aspergillus tamarii
OTU1529	0	0	0	0	0	0	0	0	0	0	0	0	0	0	0	0	0	0	d__Eukaryota; p__Ascomycota; c__Sordariomycetes; o__Sordariales; f__Chaetomiaceae; g__Chaetomium; s__Chaetomium grande
OTU1530	0	0	0	0	0	0	0	0	0	0	0	0	0	0	1	0	0	0	d__Eukaryota; p__Mucoromycota; c__Mortierellomycetes; o__Mortierellales; f__Mortierellaceae; g__Mortierella; s__Mortierella alpina
OTU1531	0	0	0	0	0	0	0	0	0	0	0	0	0	0	0	1	0	0	d__Eukaryota; p__Ascomycota; c__Sordariomycetes; o__Hypocreales; f__Nectriaceae; g__Fusarium; s__Fusarium sp.
OTU1532	0	0	0	0	0	0	0	0	0	0	0	0	0	0	0	0	0	0	d__Eukaryota; p__Ascomycota; c__Sordariomycetes; o__Hypocreales; f__Nectriaceae; g__Microcera; s__Microcera larvarum
OTU1534	0	0	0	0	0	0	0	1	0	0	0	0	0	0	0	0	0	0	d__Eukaryota; p__Ascomycota; c__Sordariomycetes; o__Hypocreales; f__Nectriaceae; g__Fusarium; s__Fusarium sp.
OTU1537	0	0	0	0	0	0	0	0	0	0	0	0	0	0	0	0	0	0	d__Eukaryota; p__Ascomycota; c__Sordariomycetes; o__Hypocreales; f__Stachybotryaceae; g__Stachybotrys; s__Stachybotrys chlorohalonata
OTU1539	0	0	0	0	0	0	0	0	0	0	0	0	0	0	0	0	0	0	d__Eukaryota; p__Ascomycota; c__Sordariomycetes; o__Hypocreales; f__Nectriaceae; g__Penicillifer; s__Penicillifer sp. 1-NN-2017
OTU1541	40	0	0	0	0	0	0	0	0	0	0	0	0	0	0	0	0	0	d__Eukaryota; p__Ascomycota; c__Dothideomycetes; o__Capnodiales; f__Mycosphaerellaceae; g__Xenomycosphaerella; s__Xenomycosphaerella diplazii
OTU1542	0	0	0	0	0	1	1	0	0	0	0	0	0	0	0	0	0	0	d__Eukaryota; p__Ascomycota; c__Sordariomycetes; o__Hypocreales; f__Nectriaceae; g__Fusarium; s__Fusarium sp.
OTU1543	0	0	0	0	0	0	0	0	0	0	0	0	0	0	0	0	0	0	d__Eukaryota; p__Ascomycota; c__Sordariomycetes; o__Sordariales; f__Chaetomiaceae; g__Chaetomium; s__Chaetomium grande
OTU1548	0	0	0	0	0	0	0	0	0	0	0	0	0	0	0	0	0	0	d__Eukaryota; p__Ascomycota; c__Sordariomycetes; o__Glomerellales; f__Plectosphaerellaceae; g__Acremonium; s__Acremonium antarcticum
OTU1551	0	0	0	0	0	0	0	0	0	0	0	0	0	0	0	0	0	0	Unclassified
OTU1552	0	0	0	0	0	0	0	0	0	0	0	0	0	0	44	0	0	0	d__Eukaryota; p__Ascomycota; c__Sordariomycetes; o__Xylariales; f__norank; g__Zygosporium; s__Zygosporium masonii
OTU1553	2	0	0	0	0	0	0	1	1	0	0	0	0	0	1	0	0	0	Unclassified
OTU1555	0	0	0	1	0	0	0	0	0	0	0	0	0	0	0	0	0	0	d__Eukaryota; p__Ascomycota; c__Sordariomycetes; o__Hypocreales; f__Nectriaceae; g__Fusarium; s__Fusarium sp.
OTU1556	0	0	0	0	0	0	0	0	0	0	0	0	0	0	0	0	0	0	d__Eukaryota; p__Ascomycota; c__Dothideomycetes; o__Pleosporales; f__Phaeosphaeriaceae; g__Chaetosphaeronema; s__Chaetosphaeronema sp.
OTU1558	0	0	0	0	0	0	3	2	2	0	0	0	0	0	0	0	0	0	d__Eukaryota; p__Ascomycota; c__Sordariomycetes; o__Glomerellales; f__Plectosphaerellaceae; g__Plectosphaerella; s__Plectosphaerella cucumerina
OTU1562	0	0	0	0	0	0	0	0	0	0	0	0	0	0	0	0	0	0	d__Eukaryota; p__Ascomycota; c__Dothideomycetes; o__Pleosporales; f__Cucurbitariaceae; g__Pyrenochaeta; s__Pyrenochaeta sp.
OTU1563	0	0	0	0	0	0	0	0	0	0	0	0	0	0	0	0	0	0	Unclassified
OTU1564	0	0	0	0	0	0	0	1	0	0	0	0	0	0	0	0	0	0	d__Eukaryota; p__Ascomycota; c__Sordariomycetes; o__Hypocreales; f__Nectriaceae; g__Fusarium; s__Fusarium sp.
OTU1566	0	0	5	2	1	0	1	0	2	2	1	0	0	0	0	1	1	0	d__Eukaryota; p__Ascomycota; c__Dothideomycetes; o__Capnodiales; f__Cladosporiaceae; g__Cladosporium; s__Cladosporium sp.
OTU1567	0	0	0	0	0	0	0	0	0	0	0	0	3	1	0	0	0	0	d__Eukaryota; p__Ascomycota; c__Sordariomycetes; o__Glomerellales; f__Plectosphaerellaceae; g__Plectosphaerella; s__Plectosphaerella cucumerina
OTU1568	0	0	0	0	0	0	0	0	0	0	0	0	0	0	0	0	0	0	d__Eukaryota; p__Ascomycota; c__Dothideomycetes; o__norank; f__norank; g__Spissiomyces; s__Spissiomyces ramosus
OTU1569	0	0	0	0	0	51	0	0	0	0	0	0	0	0	0	0	0	0	d__Eukaryota; p__Ascomycota; c__Dothideomycetes; o__Capnodiales; f__Teratosphaeriaceae; g__Xenopenidiella; s__Xenopenidiella rigidophora
OTU1570	1	1	0	0	1	0	0	4	1	0	0	0	0	0	2	0	0	0	Unclassified
OTU1571	0	0	0	0	0	0	0	0	1	0	0	0	0	0	0	0	0	0	d__Eukaryota; p__Ascomycota; c__Sordariomycetes; o__Hypocreales; f__Nectriaceae; g__Fusarium; s__Fusarium sp.
OTU1572	0	0	0	0	0	0	25	1	0	0	0	0	0	0	0	0	0	0	d__Eukaryota; p__Ascomycota; c__Sordariomycetes; o__Hypocreales; f__Hypocreaceae; g__Trichoderma; s__Trichoderma longibrachiatum
OTU1573	0	0	0	0	0	0	0	0	0	0	0	0	0	0	0	0	0	0	d__Eukaryota; p__Ascomycota; c__Sordariomycetes; o__Sordariales; f__Chaetomiaceae; g__Botryotrichum; s__Botryotrichum murorum
OTU1574	0	0	0	0	0	0	0	0	0	4	5	6	0	0	0	0	0	0	d__Eukaryota; p__Ascomycota; c__Dothideomycetes; o__Pleosporales; f__Coniothyriaceae; g__Coniothyrium; s__Coniothyrium sp.
OTU1576	35	0	0	0	0	0	0	0	0	0	0	0	0	0	0	0	0	0	d__Eukaryota; p__Ascomycota; c__Leotiomycetes; o__Helotiales; f__Helotiaceae; g__Hymenoscyphus; s__Hymenoscyphus sp. FC-2727
OTU1577	0	0	0	0	0	0	0	0	0	0	0	0	0	0	0	0	0	0	d__Eukaryota; p__Ascomycota; c__Sordariomycetes; o__Glomerellales; f__Plectosphaerellaceae; g__Plectosphaerella; s__Plectosphaerella cucumerina
OTU1579	0	0	0	0	0	0	0	0	0	0	0	0	0	0	0	0	0	0	d__Eukaryota; p__Basidiomycota; c__Agaricomycetes; o__Sebacinales; f__Serendipitaceae; g__Serendipita; s__Serendipita sp. MAFF 305842
OTU1582	0	0	0	0	0	0	0	0	0	0	0	0	0	0	0	0	0	0	d__Eukaryota; p__Basidiomycota; c__Cystobasidiomycetes; o__Cystobasidiales; f__norank; g__Occultifur; s__Occultifur sp. TMS-2011
OTU1585	0	24	1	0	1	2	3	0	1	1	0	0	0	0	0	0	0	0	d__Eukaryota; p__Ascomycota; c__Sordariomycetes; o__Hypocreales; f__Nectriaceae; g__Microcera; s__Microcera sp.
OTU1587	0	0	0	0	0	0	0	0	0	0	0	0	0	0	0	0	0	0	d__Eukaryota; p__Ascomycota; c__Sordariomycetes; o__Glomerellales; f__Plectosphaerellaceae; g__Gibellulopsis; s__Gibellulopsis sp. OTU054 AN-2016
OTU1588	0	1	0	0	0	0	0	0	0	0	0	0	0	0	0	0	0	1	d__Eukaryota; p__Ascomycota; c__Sordariomycetes; o__Hypocreales; f__Nectriaceae; g__Fusarium; s__Fusarium sp.
OTU1589	0	1	0	0	0	0	0	0	0	0	0	0	0	0	0	0	0	0	d__Eukaryota; p__Ascomycota; c__Sordariomycetes; o__Hypocreales; f__Nectriaceae; g__Fusarium; s__Fusarium cf. solani
OTU1591	0	0	6	0	0	0	0	0	0	0	0	0	0	0	0	0	0	0	d__Eukaryota; p__Ascomycota; c__Sordariomycetes; o__Hypocreales; f__Hypocreaceae; g__Trichoderma; s__Trichoderma viride
OTU1592	0	0	0	0	0	0	1	0	1	0	0	0	0	0	0	0	0	0	d__Eukaryota; p__Ascomycota; c__Sordariomycetes; o__Hypocreales; f__Nectriaceae; g__Fusarium; s__Fusarium sp.
OTU1595	0	1	0	0	0	0	0	0	0	0	0	0	0	0	0	0	0	0	Unclassified
OTU1596	0	0	0	0	0	0	0	1	0	0	0	0	0	0	0	0	0	0	d__Eukaryota; p__Ascomycota; c__Sordariomycetes; o__Hypocreales; f__Nectriaceae; g__Fusarium; s__Fusarium sp.
OTU1598	0	0	0	0	36	0	0	0	0	0	0	0	0	0	0	0	0	0	Unclassified
OTU1599	0	45	0	0	0	0	0	0	0	0	0	0	0	0	0	0	0	0	d__Eukaryota; p__Ascomycota; c__Sordariomycetes; o__Xylariales; f__Sporocadaceae; g__Seimatosporium; s__Seimatosporium italicum
OTU1601	0	3	11	0	0	0	0	0	0	0	0	3	0	0	0	0	0	0	d__Eukaryota; p__Basidiomycota; c__Microbotryomycetes; o__Sporidiobolales; f__Sporidiobolaceae; g__Sporidiobolus; s__Sporidiobolus metaroseus
OTU1602	0	0	0	0	0	0	0	0	0	0	0	0	0	0	0	0	0	0	d__Eukaryota; p__Ascomycota; c__Sordariomycetes; o__Hypocreales; f__Stachybotryaceae; g__Myrothecium; s__Myrothecium sp. F129
OTU1603	0	0	0	0	0	0	0	0	0	0	0	0	0	0	0	0	0	0	Unclassified
OTU1604	0	0	0	0	0	0	0	0	0	0	0	0	0	0	0	0	0	0	d__Eukaryota; p__Ascomycota; c__Sordariomycetes; o__Sordariales; f__Chaetomiaceae; g__Chaetomium; s__Chaetomium grande
OTU1605	0	0	0	0	0	0	0	0	0	0	0	0	0	0	0	0	0	0	d__Eukaryota; p__Ascomycota; c__Sordariomycetes; o__Sordariales; f__Chaetomiaceae; g__Zopfiella; s__Zopfiella erostrata
OTU1607	0	0	0	0	0	0	0	0	2	0	0	1	0	0	0	0	0	0	d__Eukaryota; p__Ascomycota; c__Sordariomycetes; o__Hypocreales; f__Nectriaceae; g__Fusarium; s__Fusarium oxysporum
OTU1609	0	0	0	0	0	0	0	0	0	0	0	0	0	0	0	0	0	0	d__Eukaryota; p__Ascomycota; c__Dothideomycetes; o__Pleosporales; f__norank; g__Pseudorobillarda; s__Pseudorobillarda phragmitis
OTU1610	0	0	0	0	0	0	0	0	0	0	0	0	0	0	0	0	0	0	d__Eukaryota; p__Ascomycota; c__Lecanoromycetes; o__Lecanorales; f__Ramalinaceae; g__Bacidina; s__Bacidina flavoleprosa
OTU1612	0	0	0	0	0	0	0	0	0	0	0	0	0	0	0	0	0	0	d__Eukaryota; p__Ascomycota; c__Leotiomycetes; o__norank; f__Pseudeurotiaceae; g__Pseudogymnoascus; s__Pseudogymnoascus pannorum
OTU1614	0	0	0	0	0	0	0	0	0	0	0	0	0	0	0	0	0	1	d__Eukaryota; p__Ascomycota; c__Sordariomycetes; o__Hypocreales; f__Nectriaceae; g__Fusarium; s__Fusarium sp.
OTU1616	0	0	0	0	0	0	0	0	0	0	0	0	0	0	0	0	0	0	d__Eukaryota; p__Ascomycota; c__Sordariomycetes; o__Glomerellales; f__Plectosphaerellaceae; g__Plectosphaerella; s__Plectosphaerella cucumerina
OTU1617	0	0	0	0	0	0	0	0	0	0	0	0	0	0	0	0	0	0	d__Eukaryota; p__Ascomycota; c__Sordariomycetes; o__Hypocreales; f__Nectriaceae; g__Fusarium; s__Fusarium sp.
OTU1621	0	0	0	0	0	1	0	0	0	0	0	0	0	0	0	0	0	0	d__Eukaryota; p__Ascomycota; c__Dothideomycetes; o__Capnodiales; f__Cladosporiaceae; g__Cladosporium; s__Cladosporium sp.
OTU1624	0	0	0	0	0	0	0	0	0	0	0	1	0	0	0	0	0	0	d__Eukaryota; p__Ascomycota; c__Sordariomycetes; o__Hypocreales; f__Nectriaceae; g__Fusarium; s__Fusarium sp.
OTU1626	0	0	0	0	0	0	0	0	0	0	0	0	0	0	0	0	0	0	d__Eukaryota; p__Ascomycota; c__Sordariomycetes; o__Sordariales; f__Chaetomiaceae; g__Chaetomium; s__Chaetomium longiciliata
OTU1628	0	0	0	0	0	0	0	0	0	2	0	0	0	0	0	0	0	0	d__Eukaryota; p__Ascomycota; c__Sordariomycetes; o__Xylariales; f__Microdochiaceae; g__Microdochium; s__Microdochium sp.
OTU1630	0	0	0	0	0	0	0	0	0	0	0	0	0	0	0	0	0	2	d__Eukaryota; p__Ascomycota; c__Sordariomycetes; o__Hypocreales; f__Nectriaceae; g__Fusarium; s__Fusarium sp.
OTU1631	0	0	0	0	0	0	0	0	0	0	0	0	0	0	0	0	0	0	d__Eukaryota; p__Basidiomycota; c__Agaricomycetes; o__Auriculariales; f__Auriculariaceae; g__Auricularia; s__Auricularia auricula-judae
OTU1633	0	0	0	0	0	0	0	0	0	0	0	0	0	0	0	0	0	0	d__Eukaryota; p__Ascomycota; c__Sordariomycetes; o__Hypocreales; f__Nectriaceae; g__Fusarium; s__Fusarium sp.
OTU1634	0	0	0	0	0	0	0	0	0	0	1	1	0	0	0	6	3	0	d__Eukaryota; p__Ascomycota; c__Dothideomycetes; o__Pleosporales; f__Didymellaceae; g__Epicoccum; s__Epicoccum andropogonis
OTU1635	0	0	0	0	0	0	0	0	0	0	0	0	0	0	0	0	0	0	d__Eukaryota; p__Mucoromycota; c__Mortierellomycetes; o__Mortierellales; f__Mortierellaceae; g__Mortierella; s__Mortierella alpina
OTU1637	0	0	0	0	0	0	0	0	0	0	0	0	0	0	0	0	0	0	d__Eukaryota; p__Ascomycota; c__Sordariomycetes; o__Hypocreales; f__Nectriaceae; g__Fusarium; s__Fusarium oxysporum
OTU1640	0	0	0	0	0	0	0	0	0	1	0	0	0	0	19	0	0	0	d__Eukaryota; p__Ascomycota; c__Dothideomycetes; o__Capnodiales; f__Mycosphaerellaceae; g__Zasmidium; s__Zasmidium syzygii
OTU1641	4	0	0	0	2	0	0	1	0	0	0	0	0	0	0	0	0	0	d__Eukaryota; p__Ascomycota; c__Dothideomycetes; o__Capnodiales; f__Cladosporiaceae; g__Cladosporium; s__Cladosporium perangustum
OTU1642	0	0	0	0	0	0	0	0	0	0	0	0	0	0	0	0	0	0	d__Eukaryota; p__Basidiomycota; c__Cystobasidiomycetes; o__Erythrobasidiales; f__Erythrobasidiaceae; g__Erythrobasidium; s__Erythrobasidium sp. FF-2011
OTU1644	0	0	0	0	1	1	1	0	0	0	0	0	0	0	0	0	1	0	d__Eukaryota; p__Ascomycota; c__Sordariomycetes; o__Hypocreales; f__Nectriaceae; g__Fusarium; s__Fusarium sp.
OTU1645	0	0	0	0	0	41	0	0	0	0	0	0	0	0	0	0	0	0	d__Eukaryota; p__Ascomycota; c__Sordariomycetes; o__Hypocreales; f__norank; g__Verticillium; s__aff. Verticillium sp. LA89
OTU1646	4	0	0	0	0	0	2	0	4	0	0	0	0	0	0	0	0	0	Unclassified
OTU1647	0	0	0	0	0	0	0	0	0	0	0	0	0	0	36	0	0	0	d__Eukaryota; p__Ascomycota; c__Dothideomycetes; o__Capnodiales; f__Cladosporiaceae; g__Cladosporium; s__Cladosporium grevilleae
OTU1648	1	0	0	1	0	0	0	0	1	0	0	0	1	0	0	0	0	0	d__Eukaryota; p__Ascomycota; c__Sordariomycetes; o__Hypocreales; f__Nectriaceae; g__Fusarium; s__Fusarium cf. solani
OTU1653	0	0	0	0	0	0	0	0	0	0	0	0	0	0	0	0	0	0	d__Eukaryota; p__Ascomycota; c__Dothideomycetes; o__Capnodiales; f__Cladosporiaceae; g__Cladosporium; s__Cladosporium sp.
OTU1656	0	0	0	0	0	0	0	0	0	0	0	0	0	0	0	1	2	0	d__Eukaryota; p__Ascomycota; c__Sordariomycetes; o__Hypocreales; f__Nectriaceae; g__Fusarium; s__Fusarium sp. BAB-4360
OTU1657	0	0	0	0	0	0	0	1	0	0	0	0	0	0	0	0	0	0	d__Eukaryota; p__Ascomycota; c__Sordariomycetes; o__Hypocreales; f__Nectriaceae; g__Fusarium; s__Fusarium sp.
OTU1659	0	0	0	0	1	0	0	0	0	0	0	0	0	0	0	0	1	0	d__Eukaryota; p__Ascomycota; c__Sordariomycetes; o__Hypocreales; f__Nectriaceae; g__Fusarium; s__Fusarium sp.
OTU1663	0	0	0	0	0	2	0	0	0	0	0	0	0	0	0	0	0	0	d__Eukaryota; p__Mucoromycota; c__Mortierellomycetes; o__Mortierellales; f__Mortierellaceae; g__Mortierella; s__Mortierella sp. MEL 2385001
OTU1664	0	0	0	0	0	0	0	0	0	0	0	0	0	0	0	0	0	0	d__Eukaryota; p__Ascomycota; c__Sordariomycetes; o__Sordariales; f__Chaetomiaceae; g__Chaetomium; s__Chaetomium contagiosum
OTU1665	0	0	0	0	0	0	0	0	0	0	0	0	0	0	0	0	0	0	d__Eukaryota; p__Ascomycota; c__Sordariomycetes; o__Hypocreales; f__Nectriaceae; g__Fusarium; s__Fusarium fujikuroi
OTU1666	0	9	31	0	0	0	0	0	0	0	0	0	0	0	0	0	0	0	Unclassified
OTU1668	38	0	0	0	0	0	0	0	0	0	0	0	0	0	0	0	0	0	d__Eukaryota; p__Ascomycota; c__Dothideomycetes; o__Pleosporales; f__Didymosphaeriaceae; g__Paraconiothyrium; s__Paraconiothyrium brasiliense
OTU1669	0	0	0	0	0	0	0	0	0	0	0	0	0	0	0	0	0	0	d__Eukaryota; p__Ascomycota; c__Dothideomycetes; o__Capnodiales; f__Teratosphaeriaceae; g__Teratosphaericola; s__Teratosphaericola pseudafricana
OTU1671	0	0	0	0	0	0	0	1	0	0	0	0	0	0	0	3	0	7	d__Eukaryota; p__Ascomycota; c__Sordariomycetes; o__Hypocreales; f__Nectriaceae; g__Fusarium; s__Fusarium sp. BDS-2017a
OTU1672	0	0	0	0	0	0	0	0	0	0	0	0	0	0	0	0	0	0	d__Eukaryota; p__Ascomycota; c__Sordariomycetes; o__Hypocreales; f__Nectriaceae; g__Volutella; s__Volutella ciliata
OTU1673	0	0	0	0	0	0	0	0	0	0	0	0	0	0	0	0	0	0	d__Eukaryota; p__Ascomycota; c__Sordariomycetes; o__Sordariales; f__Chaetomiaceae; g__Chaetomium; s__Chaetomium grande
OTU1675	0	0	0	0	0	0	0	0	0	0	0	0	0	0	0	0	0	0	d__Eukaryota; p__Ascomycota; c__Sordariomycetes; o__Hypocreales; f__Nectriaceae; g__Fusarium; s__Fusarium sp.
OTU1676	0	1	0	0	0	0	0	0	0	0	0	0	0	0	0	0	0	0	d__Eukaryota; p__Ascomycota; c__Sordariomycetes; o__Hypocreales; f__Nectriaceae; g__Fusarium; s__Fusarium sp.
OTU1677	0	28	0	0	0	0	0	0	0	0	0	0	0	0	0	0	0	0	d__Eukaryota; p__Ascomycota; c__Sordariomycetes; o__Hypocreales; f__norank; g__Emericellopsis; s__Emericellopsis sp.
OTU1679	2	0	3	3	0	3	0	0	1	0	0	0	0	0	1	0	0	2	d__Eukaryota; p__Ascomycota; c__Dothideomycetes; o__Capnodiales; f__Cladosporiaceae; g__Cladosporium; s__Cladosporium perangustum
OTU1682	0	0	0	0	0	0	0	0	0	0	0	0	0	0	0	0	0	0	d__Eukaryota; p__Ascomycota; c__Sordariomycetes; o__Hypocreales; f__Bionectriaceae; g__Clonostachys; s__Clonostachys sp.
OTU1683	0	0	30	0	0	0	0	0	0	0	0	0	0	0	0	0	0	0	d__Eukaryota; p__Ascomycota; c__Sordariomycetes; o__Xylariales; f__Amphisphaeriaceae; g__Amphisphaeria; s__Amphisphaeria sp. IS-2018a
OTU1684	0	1	0	0	0	0	0	0	0	0	0	0	0	0	0	1	0	0	d__Eukaryota; p__Ascomycota; c__Sordariomycetes; o__Hypocreales; f__Nectriaceae; g__Fusarium; s__Fusarium sp.
OTU1685	2	0	1	0	0	0	0	1	0	0	0	0	3	3	2	0	0	0	Unclassified
OTU1689	0	0	0	0	0	0	0	0	0	0	0	0	0	0	0	0	0	0	d__Eukaryota; p__Ascomycota; c__Sordariomycetes; o__Hypocreales; f__Nectriaceae; g__Fusarium; s__Fusarium sp.
OTU1690	0	0	0	0	0	0	0	0	0	0	0	0	0	0	0	0	0	0	d__Eukaryota; p__Ascomycota; c__Dothideomycetes; o__Capnodiales; f__norank; g__Pseudoramichloridium; s__Pseudoramichloridium henryi
OTU1691	0	0	0	0	0	0	0	0	0	0	0	0	0	0	0	0	0	0	d__Eukaryota; p__Ascomycota; c__Sordariomycetes; o__Glomerellales; f__Plectosphaerellaceae; g__Plectosphaerella; s__Plectosphaerella cucumerina
OTU1693	0	0	0	0	0	0	0	0	0	0	0	0	0	0	3	0	0	0	d__Eukaryota; p__Ascomycota; c__Sordariomycetes; o__Hypocreales; f__Nectriaceae; g__Fusarium; s__Fusarium sinensis
OTU1694	0	0	0	0	0	0	0	0	0	0	0	0	0	0	0	0	0	2	d__Eukaryota; p__Ascomycota; c__Sordariomycetes; o__Hypocreales; f__Nectriaceae; g__Fusarium; s__Fusarium sp.
OTU1696	0	0	0	1	1	0	0	0	0	0	0	0	0	0	0	0	0	0	d__Eukaryota; p__Ascomycota; c__norank; o__norank; f__norank; g__Tetracladium; s__Tetracladium sp.
OTU1697	0	0	0	0	0	0	1	0	0	0	0	0	0	0	0	0	0	0	d__Eukaryota; p__Ascomycota; c__norank; o__norank; f__norank; g__Tetracladium; s__Tetracladium sp.
OTU1698	0	0	0	0	0	0	0	0	0	0	0	0	0	0	0	0	0	0	d__Eukaryota; p__Ascomycota; c__Sordariomycetes; o__Hypocreales; f__Nectriaceae; g__Fusarium; s__Fusarium solani
OTU1699	0	0	0	0	0	0	0	0	0	0	0	0	0	0	0	0	0	0	d__Eukaryota; p__Ascomycota; c__Leotiomycetes; o__Helotiales; f__norank; g__Dendrostilbella; s__Dendrostilbella macrospora
OTU1701	2	0	0	0	0	0	0	0	0	4	7	4	0	0	0	4	10	7	d__Eukaryota; p__Ascomycota; c__Dothideomycetes; o__Pleosporales; f__Didymellaceae; g__Phoma; s__Phoma sp.
OTU1702	0	0	0	0	0	0	0	0	0	0	0	0	0	0	0	0	0	0	d__Eukaryota; p__Ascomycota; c__Eurotiomycetes; o__Eurotiales; f__Aspergillaceae; g__Aspergillus; s__Aspergillus sepultus
OTU1703	0	0	0	0	0	0	0	0	0	0	0	0	0	0	0	0	0	0	d__Eukaryota; p__Ascomycota; c__Eurotiomycetes; o__Eurotiales; f__Aspergillaceae; g__Aspergillus; s__Aspergillus nidulans
OTU1704	0	1	0	0	0	0	0	0	0	0	0	0	0	0	0	0	0	0	d__Eukaryota; p__Ascomycota; c__Sordariomycetes; o__Hypocreales; f__Nectriaceae; g__Fusarium; s__Fusarium sp.
OTU1706	0	0	0	0	0	0	0	2	0	0	0	0	0	0	0	0	0	0	d__Eukaryota; p__Ascomycota; c__Sordariomycetes; o__Hypocreales; f__Nectriaceae; g__Fusarium; s__Fusarium sp.
OTU1707	0	0	2	1	1	0	0	1	1	0	1	1	0	0	0	0	0	0	d__Eukaryota; p__Ascomycota; c__Dothideomycetes; o__Capnodiales; f__Cladosporiaceae; g__Cladosporium; s__Cladosporium sp.
OTU1708	0	0	0	0	0	0	0	0	0	0	1	0	0	0	0	0	0	0	d__Eukaryota; p__Ascomycota; c__Dothideomycetes; o__Pleosporales; f__Phaeosphaeriaceae; g__Septoriella; s__Septoriella phragmitis
OTU1709	0	0	0	0	21	0	0	0	0	0	0	0	0	0	0	0	0	0	d__Eukaryota; p__Ascomycota; c__Eurotiomycetes; o__Eurotiales; f__Aspergillaceae; g__Penicillium; s__Penicillium charlesii
OTU1711	0	0	1	0	0	0	0	0	0	1	1	1	0	0	0	3	3	8	d__Eukaryota; p__Ascomycota; c__Sordariomycetes; o__Hypocreales; f__Nectriaceae; g__Fusarium; s__Fusarium oxysporum
OTU1713	0	0	0	0	0	0	0	0	0	0	3	0	0	0	0	0	0	0	d__Eukaryota; p__Ascomycota; c__Sordariomycetes; o__Hypocreales; f__Nectriaceae; g__Fusarium; s__Fusarium sp. JCM 28004
OTU1714	0	0	0	0	0	0	0	0	0	0	0	0	12	0	0	0	0	0	d__Eukaryota; p__Ascomycota; c__Eurotiomycetes; o__Eurotiales; f__Aspergillaceae; g__Xeromyces; s__Xeromyces bisporus
OTU1720	0	0	0	0	0	0	0	0	0	0	0	0	0	0	0	0	0	0	d__Eukaryota; p__Ascomycota; c__Sordariomycetes; o__Hypocreales; f__Nectriaceae; g__Fusarium; s__Fusarium sp.
OTU1722	0	0	0	0	0	0	0	1	0	0	0	0	0	0	0	0	0	0	d__Eukaryota; p__Ascomycota; c__Sordariomycetes; o__Hypocreales; f__Nectriaceae; g__Fusarium; s__Fusarium sp.
OTU1723	0	0	0	0	0	0	0	0	0	0	0	0	0	0	0	0	0	0	d__Eukaryota; p__Ascomycota; c__Sordariomycetes; o__Hypocreales; f__Nectriaceae; g__Fusarium; s__Fusarium sp.
OTU1725	0	0	2	1	1	0	0	0	0	0	0	0	3	4	0	1	0	1	d__Eukaryota; p__Ascomycota; c__Eurotiomycetes; o__Eurotiales; f__Aspergillaceae; g__Aspergillus; s__Aspergillus welwitschiae
OTU1726	0	0	1	0	0	0	0	0	0	0	0	0	0	0	0	0	0	0	d__Eukaryota; p__Ascomycota; c__norank; o__norank; f__norank; g__Tetracladium; s__Tetracladium sp.
OTU1727	0	0	0	0	2	0	2	0	1	0	1	2	0	0	0	1	2	2	d__Eukaryota; p__Ascomycota; c__Dothideomycetes; o__Capnodiales; f__Cladosporiaceae; g__Cladosporium; s__Cladosporium sp.
OTU1728	0	0	0	0	0	0	0	0	0	0	0	0	0	0	0	0	1	0	d__Eukaryota; p__Ascomycota; c__Sordariomycetes; o__Hypocreales; f__Nectriaceae; g__Fusarium; s__Fusarium sp.
OTU1729	0	1	0	0	0	0	0	0	0	0	0	0	0	0	0	0	0	0	d__Eukaryota; p__Ascomycota; c__Sordariomycetes; o__Glomerellales; f__Plectosphaerellaceae; g__Plectosphaerella; s__Plectosphaerella cucumerina
OTU1732	0	0	0	0	0	0	0	0	0	0	0	0	0	0	0	0	0	0	d__Eukaryota; p__Ascomycota; c__Sordariomycetes; o__Hypocreales; f__Nectriaceae; g__Fusarium; s__Fusarium sp. CF13
OTU1733	0	0	0	0	0	0	0	0	0	0	0	0	0	0	0	0	0	0	d__Eukaryota; p__Ascomycota; c__Sordariomycetes; o__Hypocreales; f__Nectriaceae; g__Fusarium; s__Fusarium sp.
OTU1735	0	0	0	0	0	0	0	0	0	0	0	0	0	0	1	0	0	0	d__Eukaryota; p__Ascomycota; c__Leotiomycetes; o__Helotiales; f__Hyaloscyphaceae; g__Polyphilus; s__Polyphilus sieberi
OTU1736	0	0	0	0	0	0	0	0	0	0	0	0	0	0	0	0	0	0	d__Eukaryota; p__Ascomycota; c__Sordariomycetes; o__Hypocreales; f__Nectriaceae; g__Fusarium; s__Fusarium sp.
OTU1737	0	0	0	0	0	0	0	0	0	0	0	0	0	0	0	0	0	0	d__Eukaryota; p__Ascomycota; c__Sordariomycetes; o__Hypocreales; f__Nectriaceae; g__Fusarium; s__Fusarium sp. Vega164
OTU1740	0	0	0	0	0	0	0	0	0	0	0	0	0	0	0	0	0	0	d__Eukaryota; p__Ascomycota; c__Sordariomycetes; o__Hypocreales; f__Nectriaceae; g__Fusarium; s__Fusarium sp.
OTU1741	0	0	0	0	0	0	0	0	0	0	0	0	0	0	0	0	0	0	d__Eukaryota; p__Ascomycota; c__Dothideomycetes; o__Pleosporales; f__Didymellaceae; g__Pseudoascochyta; s__Pseudoascochyta novae-zelandiae
OTU1743	0	0	0	0	0	0	0	0	0	0	0	0	0	1	0	0	0	0	d__Eukaryota; p__Ascomycota; c__Dothideomycetes; o__Pleosporales; f__Phaeosphaeriaceae; g__Paraphoma; s__Paraphoma sp.
OTU1744	0	0	0	0	0	0	0	0	0	0	0	0	0	0	0	0	0	0	d__Eukaryota; p__Ascomycota; c__Sordariomycetes; o__Hypocreales; f__Nectriaceae; g__Fusarium; s__Fusarium sp.
OTU1746	0	0	0	0	0	0	1	0	2	0	0	0	0	0	0	0	0	0	d__Eukaryota; p__Ascomycota; c__Sordariomycetes; o__Hypocreales; f__Nectriaceae; g__Fusarium; s__Fusarium sp.
OTU1748	0	0	0	0	0	0	0	0	15	0	0	0	0	0	0	0	0	0	d__Eukaryota; p__Ascomycota; c__Sordariomycetes; o__Microascales; f__Microascaceae; g__Acaulium; s__Acaulium sp. 1 RJ2014
OTU1749	0	0	0	0	1	0	0	0	0	0	0	0	0	0	0	0	0	0	d__Eukaryota; p__Ascomycota; c__Sordariomycetes; o__Hypocreales; f__Nectriaceae; g__Fusarium; s__Fusarium sp.
OTU1750	0	0	0	0	0	0	0	0	0	0	0	0	0	0	0	0	0	0	d__Eukaryota; p__Ascomycota; c__Sordariomycetes; o__Sordariales; f__Lasiosphaeriaceae; g__Schizothecium; s__Schizothecium inaequale
OTU1751	0	2	0	0	0	0	0	0	0	0	0	0	0	0	1	0	1	0	d__Eukaryota; p__Ascomycota; c__Sordariomycetes; o__Glomerellales; f__Plectosphaerellaceae; g__Acremonium; s__Acremonium antarcticum
OTU1752	40	0	0	0	0	0	0	0	0	0	0	0	0	0	0	0	0	0	d__Eukaryota; p__Ascomycota; c__Sordariomycetes; o__Hypocreales; f__norank; g__Acremonium; s__Acremonium roseolum
OTU1753	1	0	0	0	0	0	0	1	0	0	0	0	0	0	0	0	0	0	d__Eukaryota; p__Ascomycota; c__Sordariomycetes; o__Hypocreales; f__Nectriaceae; g__Fusarium; s__Fusarium sp.
OTU1754	0	7	0	0	0	0	0	0	0	0	0	0	0	0	0	0	0	0	d__Eukaryota; p__Ascomycota; c__Saccharomycetes; o__Saccharomycetales; f__Debaryomycetaceae; g__Candida; s__Candida tropicalis
OTU1755	0	0	0	0	0	0	0	2	0	0	0	0	0	0	0	0	0	1	d__Eukaryota; p__Ascomycota; c__Sordariomycetes; o__Hypocreales; f__Nectriaceae; g__Fusarium; s__Fusarium sp.
OTU1756	0	0	0	0	0	0	0	0	0	0	0	0	0	0	0	0	0	0	d__Eukaryota; p__Ascomycota; c__Sordariomycetes; o__Hypocreales; f__Nectriaceae; g__Fusarium; s__Fusarium oxysporum
OTU1761	0	0	0	0	0	0	0	0	0	0	0	0	0	0	0	0	0	1	d__Eukaryota; p__Ascomycota; c__Dothideomycetes; o__Pleosporales; f__Periconiaceae; g__Periconia; s__Periconia macrospinosa
OTU1763	0	0	34	0	0	0	0	0	0	0	0	0	0	0	0	0	0	0	d__Eukaryota; p__Ascomycota; c__Eurotiomycetes; o__Phaeomoniellales; f__Phaeomoniellaceae; g__Phaeomoniella; s__Phaeomoniella sp. 1 ICMP 18935
OTU1764	0	0	0	0	0	0	0	0	0	0	0	0	0	0	0	0	0	0	d__Eukaryota; p__Ascomycota; c__Sordariomycetes; o__Hypocreales; f__Nectriaceae; g__Fusarium; s__Fusarium sp.
OTU1765	0	0	0	0	0	0	0	0	0	0	0	0	1	0	0	0	0	0	d__Eukaryota; p__Ascomycota; c__Sordariomycetes; o__Hypocreales; f__Nectriaceae; g__Fusarium; s__Fusarium sp.
OTU1766	0	0	0	0	0	34	0	0	0	0	0	0	0	0	0	0	0	0	d__Eukaryota; p__Ascomycota; c__Sordariomycetes; o__Hypocreales; f__norank; g__Verticillium; s__Verticillium sp. 24MN19
OTU1767	0	0	0	0	0	0	0	0	0	0	0	0	0	0	0	0	0	0	d__Eukaryota; p__Ascomycota; c__Sordariomycetes; o__Hypocreales; f__Nectriaceae; g__Fusarium; s__Fusarium sp.
OTU1769	0	0	0	0	0	0	0	0	0	0	0	0	0	0	0	0	0	0	d__Eukaryota; p__Ascomycota; c__norank; o__norank; f__norank; g__Tetracladium; s__Tetracladium sp.
OTU1772	0	0	0	0	0	0	0	0	0	0	0	0	0	0	0	0	0	0	d__Eukaryota; p__Ascomycota; c__Sordariomycetes; o__Glomerellales; f__Plectosphaerellaceae; g__Gibellulopsis; s__Gibellulopsis sp. OTU054 AN-2016
OTU1773	0	0	0	0	5	0	19	0	0	1	0	0	2	0	0	0	0	0	Unclassified
OTU1774	0	0	0	1	0	1	0	0	0	0	0	0	0	0	0	0	0	0	d__Eukaryota; p__Ascomycota; c__Sordariomycetes; o__Hypocreales; f__Nectriaceae; g__Fusarium; s__Fusarium sp. 459
OTU1775	0	0	0	0	0	0	0	0	0	0	0	0	0	1	0	0	0	0	d__Eukaryota; p__Ascomycota; c__Dothideomycetes; o__Pleosporales; f__Phaeosphaeriaceae; g__Paraphoma; s__Paraphoma sp.
OTU1776	0	0	0	0	0	0	0	0	0	0	0	0	0	0	0	0	0	0	d__Eukaryota; p__Ascomycota; c__Eurotiomycetes; o__Chaetothyriales; f__Trichomeriaceae; g__Bradymyces; s__Bradymyces sp. LS-2015a
OTU1777	0	0	0	0	0	0	0	0	0	0	0	0	0	0	0	0	0	0	d__Eukaryota; p__Ascomycota; c__Sordariomycetes; o__Hypocreales; f__Nectriaceae; g__Fusarium; s__Fusarium cf. solani
OTU1780	0	0	0	0	0	0	0	0	1	0	0	0	0	0	0	0	0	0	d__Eukaryota; p__Ascomycota; c__Sordariomycetes; o__Hypocreales; f__Nectriaceae; g__Fusarium; s__Fusarium sp.
OTU1781	0	0	0	0	0	0	0	0	0	0	0	0	0	0	0	0	0	0	Unclassified
OTU1782	0	0	0	0	0	0	0	0	0	1	0	4	0	0	0	0	0	0	d__Eukaryota; p__Ascomycota; c__Sordariomycetes; o__Hypocreales; f__Nectriaceae; g__Lasionectria; s__Lasionectria sp. DV-2018a
OTU1783	0	0	0	0	0	0	0	0	0	0	0	0	0	0	0	0	0	0	d__Eukaryota; p__Ascomycota; c__Sordariomycetes; o__Hypocreales; f__Nectriaceae; g__Fusarium; s__Fusarium sp.
OTU1786	0	0	0	0	0	0	0	0	0	0	0	0	0	0	0	1	0	0	d__Eukaryota; p__Ascomycota; c__Sordariomycetes; o__Hypocreales; f__Nectriaceae; g__Fusarium; s__Fusarium sp.
OTU1787	0	0	0	1	0	0	0	0	0	0	0	0	0	0	0	0	0	0	d__Eukaryota; p__Ascomycota; c__Sordariomycetes; o__Hypocreales; f__Nectriaceae; g__Fusarium; s__Fusarium sp.
OTU1788	0	0	0	0	0	0	0	0	0	0	0	0	0	0	0	0	0	0	d__Eukaryota; p__Ascomycota; c__Eurotiomycetes; o__Chaetothyriales; f__Trichomeriaceae; g__Knufia; s__Knufia sp.
OTU1790	3	0	0	0	0	0	0	0	1	0	0	0	0	7	0	0	0	0	Unclassified
OTU1792	0	0	0	0	0	0	0	0	0	0	0	0	0	0	0	0	0	0	d__Eukaryota; p__Ascomycota; c__Sordariomycetes; o__Hypocreales; f__Nectriaceae; g__Fusarium; s__Fusarium sp.
OTU1793	0	0	0	0	0	0	0	0	28	0	0	0	0	0	0	0	0	0	d__Eukaryota; p__Ascomycota; c__Dothideomycetes; o__Pleosporales; f__Phaeosphaeriaceae; g__Juncaceicola; s__Juncaceicola typharum
OTU1795	0	0	0	0	0	0	0	0	0	0	0	0	0	0	0	0	0	0	d__Eukaryota; p__Ascomycota; c__Sordariomycetes; o__Glomerellales; f__Plectosphaerellaceae; g__Plectosphaerella; s__Plectosphaerella cucumerina
OTU1796	0	0	0	0	0	0	0	0	0	0	0	0	0	0	0	0	0	0	d__Eukaryota; p__Ascomycota; c__Sordariomycetes; o__Microascales; f__Microascaceae; g__Microascus; s__Microascus trigonosporus
OTU1798	0	0	0	0	0	0	0	0	0	0	0	0	0	0	0	0	1	0	d__Eukaryota; p__Ascomycota; c__Sordariomycetes; o__Hypocreales; f__Nectriaceae; g__Fusarium; s__Fusarium sp.
OTU1799	1	0	2	2	1	1	0	0	1	0	0	2	0	1	0	2	1	0	d__Eukaryota; p__Ascomycota; c__Dothideomycetes; o__Capnodiales; f__Cladosporiaceae; g__Cladosporium; s__Cladosporium sp.
OTU1800	0	0	0	0	0	0	0	1	0	0	0	0	0	0	0	0	0	0	d__Eukaryota; p__Ascomycota; c__Sordariomycetes; o__Hypocreales; f__Nectriaceae; g__Fusarium; s__Fusarium sp.
OTU1803	0	0	0	0	0	0	0	6	0	0	0	0	0	0	0	0	0	0	Unclassified
OTU1804	0	0	0	0	0	0	0	0	0	0	0	0	0	0	0	0	0	0	d__Eukaryota; p__Ascomycota; c__Sordariomycetes; o__Hypocreales; f__Nectriaceae; g__Fusarium; s__Fusarium solani
OTU1805	0	0	0	0	0	0	0	0	0	0	0	0	0	0	0	0	0	0	d__Eukaryota; p__Ascomycota; c__Sordariomycetes; o__Glomerellales; f__Plectosphaerellaceae; g__Plectosphaerella; s__Plectosphaerella cucumerina
OTU1806	0	0	3	0	0	0	0	0	0	0	0	0	0	0	0	0	0	0	d__Eukaryota; p__Ascomycota; c__Dothideomycetes; o__Capnodiales; f__Cladosporiaceae; g__Cladosporium; s__Cladosporium sp.
OTU1808	0	0	0	0	0	0	0	0	0	0	0	0	0	0	27	0	0	0	d__Eukaryota; p__Basidiomycota; c__Agaricomycetes; o__Cantharellales; f__Ceratobasidiaceae; g__Ceratobasidium; s__Ceratobasidium sp.
OTU1809	0	0	0	0	0	0	0	0	0	0	0	0	0	0	0	0	0	0	d__Eukaryota; p__Ascomycota; c__norank; o__norank; f__norank; g__Tetracladium; s__Tetracladium sp.
OTU1812	0	0	0	0	0	0	0	0	0	0	0	0	0	0	1	0	0	0	d__Eukaryota; p__Ascomycota; c__Sordariomycetes; o__Microascales; f__Microascaceae; g__Lophotrichus; s__Lophotrichus sp. 1 RJ2014
OTU1814	0	0	0	0	0	0	0	0	0	0	0	0	0	0	0	1	0	0	d__Eukaryota; p__Ascomycota; c__Sordariomycetes; o__Hypocreales; f__Nectriaceae; g__Fusarium; s__Fusarium sp.
OTU1815	0	0	0	0	0	0	0	0	1	0	0	0	0	0	0	0	0	0	d__Eukaryota; p__Ascomycota; c__Sordariomycetes; o__Hypocreales; f__Nectriaceae; g__Fusarium; s__Fusarium sp.
OTU1816	0	0	0	0	1	0	1	1	0	0	0	0	0	0	0	0	0	0	d__Eukaryota; p__Ascomycota; c__Sordariomycetes; o__Hypocreales; f__Nectriaceae; g__Fusarium; s__Fusarium sp.
OTU1817	0	0	0	0	0	0	0	0	0	0	0	0	0	0	0	0	0	0	d__Eukaryota; p__Ascomycota; c__Sordariomycetes; o__Sordariales; f__Chaetomiaceae; g__Chaetomium; s__Chaetomium grande
OTU1820	0	0	0	0	0	0	0	0	0	0	0	0	0	0	0	2	0	0	d__Eukaryota; p__Ascomycota; c__Sordariomycetes; o__Hypocreales; f__Nectriaceae; g__Fusarium; s__Fusarium incarnatum
OTU1821	0	0	0	0	0	0	0	0	0	28	0	0	0	0	0	0	0	0	Unclassified
OTU1822	2	1	2	0	0	0	0	0	0	0	0	0	0	0	0	0	0	0	d__Eukaryota; p__Ascomycota; c__norank; o__norank; f__norank; g__Tetracladium; s__Tetracladium sp.
OTU1823	0	0	0	0	0	0	0	0	0	0	0	0	0	0	0	0	0	0	d__Eukaryota; p__Ascomycota; c__Sordariomycetes; o__Hypocreales; f__Nectriaceae; g__Fusarium; s__Fusarium sp.
OTU1824	0	0	0	0	0	0	0	0	0	0	0	0	0	0	0	0	0	0	d__Eukaryota; p__Ascomycota; c__Sordariomycetes; o__Hypocreales; f__Nectriaceae; g__Fusarium; s__Fusarium sp.
OTU1825	0	0	0	0	0	0	0	0	0	0	0	0	0	0	0	0	0	1	d__Eukaryota; p__Ascomycota; c__Sordariomycetes; o__Hypocreales; f__Nectriaceae; g__Fusarium; s__Fusarium sinensis
OTU1826	0	0	0	0	0	0	0	0	0	0	0	0	0	0	0	0	0	0	d__Eukaryota; p__Ascomycota; c__Leotiomycetes; o__Helotiales; f__Leotiaceae; g__Gorgomyces; s__Gorgomyces honrubiae
OTU1827	0	1	0	0	0	0	0	0	0	0	0	0	0	0	0	0	0	0	d__Eukaryota; p__Ascomycota; c__Sordariomycetes; o__Hypocreales; f__Nectriaceae; g__Fusarium; s__Fusarium sp.
OTU1828	32	0	0	0	0	0	0	0	0	0	0	0	0	0	0	0	0	0	Unclassified
OTU1829	0	0	0	0	3	0	1	0	0	1	0	0	0	0	0	0	0	0	d__Eukaryota; p__Ascomycota; c__Dothideomycetes; o__Capnodiales; f__Cladosporiaceae; g__Cladosporium; s__Cladosporium sp.
OTU1831	0	0	0	0	0	0	0	0	0	0	0	0	0	0	0	0	0	0	d__Eukaryota; p__Ascomycota; c__Saccharomycetes; o__Saccharomycetales; f__Phaffomycetaceae; g__Wickerhamomyces; s__Wickerhamomyces anomalus
OTU1836	0	0	0	0	0	0	0	0	0	0	0	0	0	0	0	0	0	0	d__Eukaryota; p__Ascomycota; c__Sordariomycetes; o__Xylariales; f__Sporocadaceae; g__Bartalinia; s__Bartalinia pondoensis
OTU1840	0	3	0	0	0	0	0	0	0	0	0	0	0	0	0	0	0	0	d__Eukaryota; p__Ascomycota; c__Dothideomycetes; o__Pleosporales; f__norank; g__Dokmaia; s__Dokmaia sp. 2 TMS-2011
OTU1842	1	0	0	0	1	1	0	0	0	0	0	0	0	0	0	0	0	0	d__Eukaryota; p__Ascomycota; c__Sordariomycetes; o__Hypocreales; f__Nectriaceae; g__Cylindrocarpon; s__Cylindrocarpon sp.
OTU1847	0	0	0	0	0	0	0	0	0	0	0	0	0	0	0	0	0	0	d__Eukaryota; p__Ascomycota; c__Sordariomycetes; o__Sordariales; f__Chaetomiaceae; g__Chaetomium; s__Chaetomium grande
OTU1848	0	1	0	0	0	0	1	1	0	0	0	0	0	0	0	0	0	0	d__Eukaryota; p__Ascomycota; c__Sordariomycetes; o__Hypocreales; f__Nectriaceae; g__Fusarium; s__Fusarium sp.
OTU1849	0	0	0	0	0	0	0	0	0	0	0	0	0	0	0	0	0	0	d__Eukaryota; p__Ascomycota; c__Eurotiomycetes; o__Eurotiales; f__Trichocomaceae; g__Talaromyces; s__Talaromyces amestolkiae
OTU1851	0	0	0	0	0	0	0	0	0	0	1	0	0	0	0	0	0	0	d__Eukaryota; p__Ascomycota; c__norank; o__norank; f__norank; g__Tetracladium; s__Tetracladium sp.
OTU1852	0	0	0	0	0	0	1	0	0	0	0	0	0	0	0	0	0	0	d__Eukaryota; p__Ascomycota; c__Sordariomycetes; o__Hypocreales; f__Nectriaceae; g__Fusarium; s__Fusarium sp.
OTU1854	0	0	0	0	0	0	0	0	0	0	0	0	0	0	0	0	0	0	d__Eukaryota; p__Ascomycota; c__Dothideomycetes; o__Pleosporales; f__Didymellaceae; g__Phoma; s__Phoma sp.
OTU1857	0	0	0	0	0	10	0	0	0	0	0	0	10	0	0	0	0	0	d__Eukaryota; p__Ascomycota; c__Leotiomycetes; o__Erysiphales; f__Erysiphaceae; g__Blumeria; s__Blumeria graminis
OTU1859	0	0	0	0	1	0	0	0	0	0	0	0	0	0	0	0	0	0	d__Eukaryota; p__Ascomycota; c__Sordariomycetes; o__Hypocreales; f__Nectriaceae; g__Fusarium; s__Fusarium sp.
OTU1860	0	1	0	0	0	0	0	0	0	0	0	0	0	0	0	0	0	0	d__Eukaryota; p__Ascomycota; c__Leotiomycetes; o__Helotiales; f__Ploettnerulaceae; g__Oculimacula; s__Oculimacula aestiva
OTU1861	0	0	1	0	0	1	0	0	0	0	0	0	0	0	0	0	0	0	d__Eukaryota; p__Ascomycota; c__Sordariomycetes; o__Hypocreales; f__Nectriaceae; g__Fusarium; s__Fusarium sp.
OTU1863	0	0	0	0	1	0	0	0	0	0	0	0	0	0	0	0	0	0	d__Eukaryota; p__Ascomycota; c__Sordariomycetes; o__Hypocreales; f__Nectriaceae; g__Fusarium; s__Fusarium sp.
OTU1865	2	0	0	0	0	1	0	0	1	0	1	0	0	0	0	0	1	0	d__Eukaryota; p__Ascomycota; c__Dothideomycetes; o__Capnodiales; f__Cladosporiaceae; g__Cladosporium; s__Cladosporium sp.
OTU1870	1	0	0	0	0	0	0	0	0	0	4	2	0	0	0	1	0	3	d__Eukaryota; p__Ascomycota; c__Sordariomycetes; o__Hypocreales; f__Nectriaceae; g__Fusarium; s__Fusarium oxysporum
OTU1872	0	0	0	0	0	0	0	17	0	0	0	0	0	0	0	0	0	0	d__Eukaryota; p__Basidiomycota; c__Cystobasidiomycetes; o__Erythrobasidiales; f__Erythrobasidiaceae; g__Erythrobasidium; s__Erythrobasidium yunnanense
OTU1873	0	0	0	0	0	0	0	0	0	0	0	0	0	0	0	0	0	0	d__Eukaryota; p__Basidiomycota; c__Tremellomycetes; o__Tremellales; f__Cuniculitremaceae; g__Kockovaella; s__Kockovaella mexicana
OTU1875	0	0	1	2	2	0	1	0	0	0	0	1	1	1	1	0	0	0	d__Eukaryota; p__Ascomycota; c__Dothideomycetes; o__Pleosporales; f__Didymellaceae; g__Phoma; s__Phoma sp.
OTU1877	0	0	36	0	0	0	0	0	0	0	0	0	0	0	0	0	0	0	d__Eukaryota; p__Basidiomycota; c__Tremellomycetes; o__Tremellales; f__Bulleribasidiaceae; g__Vishniacozyma; s__Vishniacozyma victoriae
OTU1880	0	0	0	26	0	0	0	0	0	0	0	0	0	0	0	0	0	0	d__Eukaryota; p__Ascomycota; c__Dothideomycetes; o__Capnodiales; f__Cladosporiaceae; g__Rachicladosporium; s__Rachicladosporium cboliae
OTU1882	0	0	0	0	0	0	0	0	0	0	0	0	0	0	0	0	0	0	d__Eukaryota; p__Ascomycota; c__Sordariomycetes; o__Hypocreales; f__Nectriaceae; g__Fusarium; s__Fusarium sp.
OTU1883	2	1	0	0	0	0	1	0	0	0	0	0	1	0	1	0	0	0	Unclassified
OTU1884	0	0	0	0	0	0	0	0	0	0	0	0	0	0	0	0	0	0	d__Eukaryota; p__Ascomycota; c__Sordariomycetes; o__Hypocreales; f__Nectriaceae; g__Fusarium; s__Fusarium sp.
OTU1885	0	0	0	0	0	0	0	0	0	0	0	0	0	25	0	0	0	0	d__Eukaryota; p__Ascomycota; c__Sordariomycetes; o__Hypocreales; f__Cordycipitaceae; g__Cordyceps; s__Cordyceps farinosa
OTU1886	0	0	0	0	0	0	0	0	0	0	0	0	0	0	0	0	0	0	d__Eukaryota; p__Ascomycota; c__Eurotiomycetes; o__Eurotiales; f__Trichocomaceae; g__Talaromyces; s__Talaromyces atroroseus
OTU1887	0	0	0	0	1	0	0	0	0	0	0	0	0	0	0	0	0	0	d__Eukaryota; p__Ascomycota; c__Sordariomycetes; o__Hypocreales; f__Nectriaceae; g__Fusarium; s__Fusarium sp.
OTU1889	0	0	0	0	0	0	0	0	0	0	0	0	0	0	0	0	0	0	d__Eukaryota; p__Ascomycota; c__norank; o__norank; f__norank; g__Helicoubisia; s__Helicoubisia coronata
OTU1892	0	0	0	0	0	0	0	0	16	0	0	0	0	0	0	0	0	0	d__Eukaryota; p__Ascomycota; c__Eurotiomycetes; o__Eurotiales; f__Aspergillaceae; g__Penicillium; s__Penicillium sclerotiorum
OTU1894	0	0	0	0	0	0	0	0	0	0	0	0	0	0	0	0	0	0	d__Eukaryota; p__Basidiomycota; c__Tremellomycetes; o__Cystofilobasidiales; f__Cystofilobasidiaceae; g__Cystofilobasidium; s__Cystofilobasidium macerans
OTU1897	0	0	0	0	0	0	24	0	0	0	0	0	0	0	0	0	0	0	d__Eukaryota; p__Ascomycota; c__Dothideomycetes; o__Pleosporales; f__norank; g__Dokmaia; s__Dokmaia sp. 46a
OTU1898	0	2	0	0	0	0	0	0	0	0	0	0	0	0	0	0	0	0	d__Eukaryota; p__Ascomycota; c__Dothideomycetes; o__Capnodiales; f__Cladosporiaceae; g__Cladosporium; s__Cladosporium rectoides
OTU1902	0	0	0	0	0	0	0	0	0	0	0	0	0	0	0	0	0	0	d__Eukaryota; p__Ascomycota; c__Sordariomycetes; o__Sordariales; f__Lasiosphaeriaceae; g__Schizothecium; s__Schizothecium inaequale
OTU1903	0	0	0	0	0	0	0	0	0	0	0	0	0	0	0	0	0	0	d__Eukaryota; p__Ascomycota; c__norank; o__norank; f__norank; g__Acremonium; s__Acremonium sp. (in: Ascomycota)
OTU1904	0	0	0	0	0	0	0	0	0	0	0	1	0	0	0	0	0	0	d__Eukaryota; p__Ascomycota; c__Sordariomycetes; o__Hypocreales; f__Nectriaceae; g__Fusarium; s__Fusarium sp.
OTU1905	0	0	0	0	0	0	0	0	0	0	0	0	0	0	0	0	0	0	Unclassified
OTU1906	3	3	1	0	0	0	1	0	5	2	2	1	0	0	0	2	1	2	d__Eukaryota; p__Ascomycota; c__Dothideomycetes; o__Pleosporales; f__Didymellaceae; g__Leptosphaerulina; s__Leptosphaerulina argentinensis
OTU1907	0	0	0	0	0	0	0	0	0	0	0	0	0	0	0	0	0	0	d__Eukaryota; p__Ascomycota; c__Sordariomycetes; o__Hypocreales; f__Nectriaceae; g__Volutella; s__Volutella rosea
OTU1910	0	0	0	0	0	0	0	0	0	0	0	0	0	0	0	0	0	0	d__Eukaryota; p__Ascomycota; c__Sordariomycetes; o__Hypocreales; f__Nectriaceae; g__Fusarium; s__Fusarium sp.
OTU1911	27	0	0	0	0	0	0	0	0	0	0	0	0	0	0	0	0	0	d__Eukaryota; p__Ascomycota; c__Eurotiomycetes; o__Chaetothyriales; f__Cyphellophoraceae; g__Cyphellophora; s__Cyphellophora eucalypti
OTU1912	0	0	0	0	0	0	0	0	0	0	0	0	0	0	0	0	0	0	d__Eukaryota; p__Ascomycota; c__Sordariomycetes; o__Hypocreales; f__Nectriaceae; g__Fusarium; s__Fusarium fujikuroi
OTU1913	0	0	0	0	28	0	0	0	0	0	0	0	0	0	0	0	0	0	d__Eukaryota; p__Ascomycota; c__Dothideomycetes; o__Capnodiales; f__Teratosphaeriaceae; g__Capnobotryella; s__Capnobotryella sp. MA 4565
OTU1915	0	0	0	0	0	0	0	0	1	0	0	0	0	0	0	0	0	0	d__Eukaryota; p__Ascomycota; c__Sordariomycetes; o__Hypocreales; f__Nectriaceae; g__Fusarium; s__Fusarium fujikuroi
OTU1917	0	0	0	0	0	0	0	0	1	0	0	0	0	0	0	0	0	0	d__Eukaryota; p__Ascomycota; c__Sordariomycetes; o__Hypocreales; f__Nectriaceae; g__Fusarium; s__Fusarium sp.
OTU1919	0	0	0	0	0	0	0	0	0	0	0	0	0	0	0	0	0	0	d__Eukaryota; p__Ascomycota; c__Sordariomycetes; o__Hypocreales; f__Nectriaceae; g__Fusarium; s__Fusarium sp.
OTU1924	0	0	0	0	0	0	0	0	0	0	0	2	0	0	0	0	0	0	d__Eukaryota; p__Ascomycota; c__Dothideomycetes; o__Pleosporales; f__Pleosporaceae; g__Stemphylium; s__Stemphylium vesicarium
OTU1926	0	0	0	0	0	0	0	0	0	0	0	0	0	0	0	0	0	0	d__Eukaryota; p__Ascomycota; c__Dothideomycetes; o__Pleosporales; f__Phaeosphaeriaceae; g__Phaeosphaeria; s__Phaeosphaeria sp. TMS-2011
OTU1927	0	0	0	0	0	0	0	0	0	0	0	0	0	0	0	0	0	0	Unclassified
OTU1929	0	0	1	0	0	0	0	0	0	0	0	0	0	0	0	0	0	0	d__Eukaryota; p__Ascomycota; c__Sordariomycetes; o__Hypocreales; f__Nectriaceae; g__Fusarium; s__Fusarium sp.
OTU1931	0	0	0	0	0	0	0	0	0	0	0	0	0	0	0	0	0	0	d__Eukaryota; p__Ascomycota; c__Sordariomycetes; o__Hypocreales; f__Nectriaceae; g__Fusarium; s__Fusarium sp.
OTU1933	0	0	0	0	0	0	0	0	0	0	0	0	0	0	0	0	0	0	Unclassified
OTU1934	0	0	1	0	0	0	0	1	0	0	0	0	0	0	0	0	1	0	d__Eukaryota; p__Ascomycota; c__Sordariomycetes; o__Hypocreales; f__Nectriaceae; g__Fusarium; s__Fusarium sp.
OTU1935	0	0	0	0	0	0	0	1	0	0	0	0	0	1	0	0	0	0	d__Eukaryota; p__Ascomycota; c__Sordariomycetes; o__Hypocreales; f__Nectriaceae; g__Fusarium; s__Fusarium sp.
OTU1938	0	0	0	0	0	0	0	0	0	0	0	0	0	0	0	0	0	0	d__Eukaryota; p__Ascomycota; c__Sordariomycetes; o__Hypocreales; f__Nectriaceae; g__Fusarium; s__Fusarium sp.
OTU1939	0	0	0	0	0	0	0	0	0	0	0	0	0	0	0	0	0	0	d__Eukaryota; p__Ascomycota; c__Sordariomycetes; o__Glomerellales; f__Plectosphaerellaceae; g__Plectosphaerella; s__Plectosphaerella cucumerina
OTU1942	0	0	0	0	0	0	0	0	0	0	0	0	0	0	0	0	0	0	d__Eukaryota; p__Ascomycota; c__Sordariomycetes; o__Hypocreales; f__Nectriaceae; g__Fusarium; s__Fusarium sp.
OTU1947	0	0	0	0	0	0	0	0	0	0	0	0	0	0	0	0	0	0	d__Eukaryota; p__Ascomycota; c__Dothideomycetes; o__Pleosporales; f__Didymellaceae; g__Phoma; s__Phoma sp.
OTU1949	0	0	0	20	0	0	0	0	0	0	0	0	0	0	0	0	0	0	Unclassified
OTU1951	0	0	0	0	0	0	0	0	1	0	0	0	0	0	0	0	0	0	d__Eukaryota; p__Ascomycota; c__Sordariomycetes; o__Hypocreales; f__Nectriaceae; g__Fusarium; s__Fusarium sp.
OTU1952	0	0	0	0	0	0	0	0	0	0	0	0	0	0	0	0	0	0	d__Eukaryota; p__Ascomycota; c__Sordariomycetes; o__Hypocreales; f__Nectriaceae; g__Fusarium; s__Fusarium oxysporum
OTU1954	0	0	0	0	0	0	0	0	0	0	0	0	2	3	1	0	0	0	d__Eukaryota; p__Ascomycota; c__Dothideomycetes; o__Pleosporales; f__Phaeosphaeriaceae; g__Paraphoma; s__Paraphoma sp.
OTU1956	0	0	0	0	0	0	0	1	0	0	0	0	0	0	0	0	0	0	d__Eukaryota; p__Ascomycota; c__Sordariomycetes; o__Hypocreales; f__Nectriaceae; g__Fusarium; s__Fusarium sp.
OTU1957	0	28	0	0	0	0	0	0	0	0	0	0	0	0	0	0	0	0	d__Eukaryota; p__Ascomycota; c__Eurotiomycetes; o__Eurotiales; f__Trichocomaceae; g__Talaromyces; s__Talaromyces piceae
OTU1960	0	0	0	1	3	0	1	0	4	0	0	1	0	0	0	0	0	0	d__Eukaryota; p__Ascomycota; c__Dothideomycetes; o__Capnodiales; f__Cladosporiaceae; g__Cladosporium; s__Cladosporium sp.
OTU1961	0	0	0	0	0	1	0	0	0	0	0	0	0	0	0	0	0	0	d__Eukaryota; p__Ascomycota; c__Sordariomycetes; o__Hypocreales; f__Nectriaceae; g__Fusarium; s__Fusarium sp.
OTU1967	0	0	0	0	0	0	0	0	0	0	0	0	0	0	0	0	0	0	d__Eukaryota; p__Ascomycota; c__norank; o__norank; f__norank; g__Tetracladium; s__Tetracladium sp.
OTU1968	0	0	0	0	0	0	0	0	0	1	0	0	0	0	0	0	0	0	d__Eukaryota; p__Ascomycota; c__Sordariomycetes; o__Hypocreales; f__Nectriaceae; g__Fusarium; s__Fusarium sp.
OTU1969	0	0	0	0	0	0	0	0	0	0	0	0	0	0	0	0	0	0	d__Eukaryota; p__Mucoromycota; c__Mortierellomycetes; o__Mortierellales; f__Mortierellaceae; g__Mortierella; s__Mortierella sp. D3Wa
OTU1970	1	0	0	0	0	0	0	0	0	0	0	0	0	0	0	0	0	0	d__Eukaryota; p__Ascomycota; c__Sordariomycetes; o__Hypocreales; f__Nectriaceae; g__Fusarium; s__Fusarium sp.
OTU1972	0	0	0	0	0	0	0	0	0	0	0	0	0	0	0	0	0	0	d__Eukaryota; p__Ascomycota; c__Sordariomycetes; o__Sordariales; f__Chaetomiaceae; g__Botryotrichum; s__Botryotrichum murorum
OTU1973	0	0	0	0	0	0	0	0	0	0	0	0	0	0	0	0	0	1	d__Eukaryota; p__Ascomycota; c__Sordariomycetes; o__Hypocreales; f__Nectriaceae; g__Fusarium; s__Fusarium sp.
OTU1975	0	0	1	0	0	0	0	0	0	0	1	1	0	0	0	0	0	0	d__Eukaryota; p__Ascomycota; c__Sordariomycetes; o__Hypocreales; f__Nectriaceae; g__Fusarium; s__Fusarium sp.
OTU1977	0	0	0	0	0	0	0	0	0	0	0	0	0	0	0	0	1	0	d__Eukaryota; p__Ascomycota; c__Sordariomycetes; o__Hypocreales; f__Nectriaceae; g__Fusarium; s__Fusarium sp.
OTU1978	0	0	0	0	0	0	0	0	0	0	0	0	0	0	0	0	0	0	d__Eukaryota; p__Ascomycota; c__Sordariomycetes; o__Hypocreales; f__Nectriaceae; g__Fusarium; s__Fusarium sp.
OTU1979	0	0	0	0	0	0	0	0	0	0	0	0	0	0	0	0	1	0	d__Eukaryota; p__Ascomycota; c__Sordariomycetes; o__Hypocreales; f__Nectriaceae; g__Fusarium; s__Fusarium sp.
OTU1982	0	0	0	0	0	0	0	0	1	0	0	0	0	0	0	0	0	0	d__Eukaryota; p__Ascomycota; c__Sordariomycetes; o__Hypocreales; f__Nectriaceae; g__Fusicolla; s__Fusicolla ossicola
OTU1983	0	0	0	0	0	0	0	0	0	0	0	0	0	0	0	0	0	0	d__Eukaryota; p__Basidiomycota; c__Agaricomycetes; o__Agaricales; f__Psathyrellaceae; g__Coprinopsis; s__Coprinopsis atramentaria
OTU1984	0	0	0	0	0	0	0	0	0	0	0	0	0	0	0	0	0	0	d__Eukaryota; p__Ascomycota; c__Sordariomycetes; o__Pisorisporiales; f__Pisorisporiaceae; g__Achroceratosphaeria; s__Achroceratosphaeria potamia
OTU1988	0	0	0	0	0	0	0	0	0	0	0	0	0	0	0	0	0	0	d__Eukaryota; p__Ascomycota; c__Sordariomycetes; o__Hypocreales; f__Nectriaceae; g__Fusarium; s__Fusarium sp.
OTU1989	0	0	0	0	0	0	0	0	0	0	0	0	0	0	0	1	0	0	d__Eukaryota; p__Ascomycota; c__Sordariomycetes; o__Hypocreales; f__Nectriaceae; g__Fusarium; s__Fusarium sp.
OTU1990	0	0	0	0	0	0	0	0	0	0	0	0	0	0	0	0	0	0	d__Eukaryota; p__Ascomycota; c__Sordariomycetes; o__Hypocreales; f__Nectriaceae; g__Fusarium; s__Fusarium sp.
OTU1991	0	0	0	0	0	0	0	0	0	0	0	0	0	0	0	0	0	0	d__Eukaryota; p__Ascomycota; c__Leotiomycetes; o__Helotiales; f__norank; g__Dendrostilbella; s__Dendrostilbella macrospora
OTU1996	0	0	0	0	22	0	0	0	0	0	0	0	0	0	0	0	0	0	d__Eukaryota; p__Basidiomycota; c__Ustilaginomycetes; o__Ustilaginales; f__Ustilaginaceae; g__Moesziomyces; s__Moesziomyces aphidis
OTU1997	0	0	0	0	0	0	0	0	0	0	0	0	0	0	0	0	1	0	d__Eukaryota; p__Ascomycota; c__Sordariomycetes; o__Hypocreales; f__Nectriaceae; g__Fusarium; s__Fusarium sp.
OTU1998	21	0	0	0	0	0	0	0	0	0	0	0	0	0	0	0	0	0	d__Eukaryota; p__Ascomycota; c__Eurotiomycetes; o__Eurotiales; f__Aspergillaceae; g__Penicillium; s__Penicillium pusillum
OTU2001	0	0	0	0	0	0	0	0	0	5	4	4	0	0	0	3	2	4	d__Eukaryota; p__Ascomycota; c__Dothideomycetes; o__Capnodiales; f__Cladosporiaceae; g__Cladosporium; s__Cladosporium sp.
OTU2002	0	0	0	0	0	0	0	0	0	0	0	0	0	0	0	0	0	0	d__Eukaryota; p__Ascomycota; c__Sordariomycetes; o__Hypocreales; f__Nectriaceae; g__Fusarium; s__Fusarium oxysporum
OTU2003	0	0	0	0	0	0	0	0	0	0	0	0	0	0	0	0	0	0	d__Eukaryota; p__Ascomycota; c__Sordariomycetes; o__Hypocreales; f__Nectriaceae; g__Cylindrocarpon; s__Cylindrocarpon sp.
OTU2004	0	0	0	0	0	0	0	0	0	0	0	0	0	0	0	0	0	0	d__Eukaryota; p__Ascomycota; c__Sordariomycetes; o__Hypocreales; f__Nectriaceae; g__Fusarium; s__Fusarium cf. solani
OTU2005	0	0	0	0	0	0	0	0	0	0	0	0	0	0	0	0	0	0	d__Eukaryota; p__Ascomycota; c__Sordariomycetes; o__Hypocreales; f__Nectriaceae; g__Fusarium; s__Fusarium sp.
OTU2007	0	0	1	0	0	0	0	0	0	0	0	0	0	0	0	0	0	0	d__Eukaryota; p__Ascomycota; c__Sordariomycetes; o__Hypocreales; f__Nectriaceae; g__Fusarium; s__Fusarium sp.
OTU2008	0	4	0	0	0	0	0	0	0	0	0	0	0	0	0	0	0	0	d__Eukaryota; p__Ascomycota; c__Dothideomycetes; o__Pleosporales; f__Leptosphaeriaceae; g__Leptosphaeria; s__Leptosphaeria sclerotioides
OTU2009	0	0	0	0	0	0	0	0	0	0	0	0	0	0	0	0	0	0	d__Eukaryota; p__Ascomycota; c__Dothideomycetes; o__Capnodiales; f__Mycosphaerellaceae; g__Stromatoseptoria; s__Stromatoseptoria castaneicola
OTU2010	0	0	0	0	0	0	0	0	0	0	0	0	0	0	0	0	0	0	d__Eukaryota; p__Ascomycota; c__Laboulbeniomycetes; o__Pyxidiophorales; f__Pyxidiophoraceae; g__Pyxidiophora; s__Pyxidiophora arvernensis
OTU2011	0	0	0	0	0	0	0	0	0	0	0	0	0	0	0	0	0	0	d__Eukaryota; p__Ascomycota; c__Dothideomycetes; o__Pleosporales; f__norank; g__Monodictys; s__Monodictys sp.
OTU2013	27	0	0	0	0	0	0	0	0	0	0	0	0	0	0	0	0	0	d__Eukaryota; p__Ascomycota; c__Dothideomycetes; o__Capnodiales; f__Teratosphaeriaceae; g__Hortaea; s__Hortaea werneckii
OTU2014	0	0	0	0	0	0	0	0	0	0	0	0	0	0	0	0	0	0	d__Eukaryota; p__Ascomycota; c__Sordariomycetes; o__Hypocreales; f__Nectriaceae; g__Fusarium; s__Fusarium sp.
OTU2016	0	0	0	0	0	0	0	0	0	0	0	0	0	0	0	0	0	0	d__Eukaryota; p__Ascomycota; c__Sordariomycetes; o__Hypocreales; f__Nectriaceae; g__Fusarium; s__Fusarium sp.
OTU2017	0	2	0	0	0	0	0	0	0	0	0	0	0	0	0	0	1	1	d__Eukaryota; p__Ascomycota; c__Sordariomycetes; o__Hypocreales; f__Nectriaceae; g__Fusarium; s__Fusarium subglutinans
OTU2018	0	0	0	0	0	0	0	0	0	1	0	1	0	0	0	0	0	0	d__Eukaryota; p__Ascomycota; c__Sordariomycetes; o__Hypocreales; f__Nectriaceae; g__Fusarium; s__Fusarium solani
OTU2019	0	0	0	17	0	0	0	0	0	0	0	0	0	0	0	0	0	1	d__Eukaryota; p__Ascomycota; c__Dothideomycetes; o__Capnodiales; f__Cladosporiaceae; g__Cladosporium; s__Cladosporium sp. JCM 28530
OTU2020	0	0	0	0	0	1	0	0	0	0	0	0	0	0	0	0	0	0	d__Eukaryota; p__Ascomycota; c__Sordariomycetes; o__Hypocreales; f__Nectriaceae; g__Fusarium; s__Fusarium sp. 459
OTU2022	0	0	0	0	0	0	0	0	0	0	0	0	0	0	0	0	0	0	d__Eukaryota; p__Ascomycota; c__Sordariomycetes; o__Hypocreales; f__Nectriaceae; g__Fusarium; s__Fusarium sp.
OTU2024	0	0	0	0	0	0	0	0	0	0	0	0	0	0	0	0	0	0	d__Eukaryota; p__Ascomycota; c__Eurotiomycetes; o__Chaetothyriales; f__Herpotrichiellaceae; g__Cladophialophora; s__Cladophialophora sp. K101008-4-7
OTU2027	0	0	0	0	0	0	0	0	0	0	0	0	0	0	25	0	0	0	d__Eukaryota; p__Ascomycota; c__Sordariomycetes; o__Xylariales; f__Xylariaceae; g__Xylaria; s__Xylaria escharoidea
OTU2028	0	0	0	0	0	0	0	0	0	0	0	0	0	0	0	0	0	0	d__Eukaryota; p__Ascomycota; c__Dothideomycetes; o__Pleosporales; f__Didymellaceae; g__Phoma; s__Phoma sp.
OTU2029	0	0	0	0	0	0	0	0	0	0	0	0	0	0	0	0	0	0	d__Eukaryota; p__Ascomycota; c__Sordariomycetes; o__Hypocreales; f__Nectriaceae; g__Fusarium; s__Fusarium sp.
OTU2030	0	0	0	0	0	0	0	0	0	0	0	0	0	0	0	0	0	0	d__Eukaryota; p__Ascomycota; c__Eurotiomycetes; o__Eurotiales; f__Aspergillaceae; g__Penicillium; s__Penicillium sp. M21
OTU2031	0	0	0	0	0	0	0	0	0	0	0	0	0	0	0	0	0	0	d__Eukaryota; p__Ascomycota; c__Sordariomycetes; o__Hypocreales; f__Nectriaceae; g__Fusarium; s__Fusarium sp.
OTU2032	0	0	0	0	0	0	0	0	0	0	0	0	0	0	0	0	0	0	d__Eukaryota; p__Ascomycota; c__Sordariomycetes; o__Hypocreales; f__Nectriaceae; g__Fusarium; s__Fusarium fujikuroi
OTU2033	0	0	0	0	0	0	0	0	0	0	0	0	0	0	0	0	0	0	d__Eukaryota; p__Ascomycota; c__Sordariomycetes; o__Hypocreales; f__Nectriaceae; g__Fusarium; s__Fusarium sp.
OTU2034	0	0	1	0	1	0	0	0	0	0	0	0	0	0	0	1	0	0	d__Eukaryota; p__Ascomycota; c__Dothideomycetes; o__Capnodiales; f__Cladosporiaceae; g__Cladosporium; s__Cladosporium sp.
OTU2035	0	0	0	0	0	0	0	0	0	0	0	0	0	0	0	0	0	0	d__Eukaryota; p__Ascomycota; c__Sordariomycetes; o__Glomerellales; f__Plectosphaerellaceae; g__Plectosphaerella; s__Plectosphaerella cucumerina
OTU2036	0	0	0	1	0	0	0	0	0	0	0	0	0	0	0	0	0	0	d__Eukaryota; p__Ascomycota; c__norank; o__norank; f__norank; g__Tetracladium; s__Tetracladium sp. S-16
OTU2039	0	0	1	0	0	0	0	0	0	0	0	0	0	0	0	0	0	0	d__Eukaryota; p__Ascomycota; c__Sordariomycetes; o__Hypocreales; f__Nectriaceae; g__Fusarium; s__Fusarium sp. CF13
OTU2040	0	0	0	0	0	0	0	0	0	0	0	0	0	0	0	0	0	0	d__Eukaryota; p__Ascomycota; c__Laboulbeniomycetes; o__Pyxidiophorales; f__Pyxidiophoraceae; g__Pyxidiophora; s__Pyxidiophora arvernensis
OTU2041	0	0	0	0	0	0	0	0	0	0	0	0	0	0	0	0	0	0	d__Eukaryota; p__Ascomycota; c__Sordariomycetes; o__Hypocreales; f__Nectriaceae; g__Fusarium; s__Fusarium sp.
OTU2047	1	0	1	0	2	0	0	0	0	1	1	0	0	1	0	2	0	0	d__Eukaryota; p__Ascomycota; c__Dothideomycetes; o__Capnodiales; f__Cladosporiaceae; g__Cladosporium; s__Cladosporium sp.
OTU2048	0	0	0	0	0	0	0	0	0	0	0	0	0	0	0	0	0	0	d__Eukaryota; p__Basidiomycota; c__Agaricomycetes; o__Polyporales; f__Phanerochaetaceae; g__Porostereum; s__Porostereum spadiceum
OTU2050	0	0	0	0	0	0	0	0	0	0	0	0	0	0	0	0	1	0	d__Eukaryota; p__Ascomycota; c__Sordariomycetes; o__Hypocreales; f__Nectriaceae; g__Fusarium; s__Fusarium sp.
OTU2052	0	0	0	0	0	0	0	0	0	0	0	0	0	0	0	0	0	0	d__Eukaryota; p__Ascomycota; c__Sordariomycetes; o__Hypocreales; f__Nectriaceae; g__Fusarium; s__Fusarium fujikuroi
OTU2053	0	0	0	0	0	0	0	0	0	0	0	0	0	0	0	0	0	0	d__Eukaryota; p__Ascomycota; c__Sordariomycetes; o__Hypocreales; f__Nectriaceae; g__Fusarium; s__Fusarium sp.
OTU2054	0	0	0	0	0	0	0	1	0	0	0	0	0	0	0	0	0	0	d__Eukaryota; p__Ascomycota; c__Sordariomycetes; o__Hypocreales; f__Nectriaceae; g__Fusarium; s__Fusarium oxysporum
OTU2055	0	0	0	0	0	0	0	0	0	0	0	0	0	0	0	0	0	0	Unclassified
OTU2056	0	0	0	0	0	0	0	0	0	0	0	0	0	0	0	0	0	0	d__Eukaryota; p__Ascomycota; c__Sordariomycetes; o__Sordariales; f__Chaetomiaceae; g__Chaetomium; s__Chaetomium grande
OTU2058	0	0	0	0	0	0	0	0	19	0	0	0	0	0	0	0	0	0	d__Eukaryota; p__Ascomycota; c__Orbiliomycetes; o__Orbiliales; f__Orbiliaceae; g__Orbilia; s__Orbilia cotoneastri
OTU2060	0	1	0	0	0	0	0	0	0	0	0	0	0	0	0	0	0	0	d__Eukaryota; p__Ascomycota; c__Sordariomycetes; o__Hypocreales; f__Nectriaceae; g__Fusarium; s__Fusarium sp.
OTU2061	1	0	0	0	0	0	0	0	0	0	0	0	0	0	0	0	0	0	d__Eukaryota; p__Ascomycota; c__Sordariomycetes; o__Hypocreales; f__Nectriaceae; g__Fusarium; s__Fusarium sp.
OTU2065	0	0	0	0	0	0	0	0	0	0	0	0	0	0	0	0	0	0	d__Eukaryota; p__Ascomycota; c__Sordariomycetes; o__Sordariales; f__Chaetomiaceae; g__Chaetomium; s__Chaetomium grande
OTU2068	0	0	0	0	0	0	0	0	0	0	0	0	0	0	0	0	0	0	d__Eukaryota; p__Mucoromycota; c__Mortierellomycetes; o__Mortierellales; f__Mortierellaceae; g__Mortierella; s__Mortierella biramosa
OTU2071	0	0	0	0	0	0	0	1	0	0	0	0	0	0	0	0	0	0	d__Eukaryota; p__Ascomycota; c__Sordariomycetes; o__Hypocreales; f__Nectriaceae; g__Fusarium; s__Fusarium sp.
OTU2075	0	0	0	0	0	0	0	0	0	0	0	0	0	0	0	0	0	0	d__Eukaryota; p__Ascomycota; c__Sordariomycetes; o__Hypocreales; f__Nectriaceae; g__Rectifusarium; s__Rectifusarium robinianum
OTU2076	0	0	0	0	0	0	0	0	0	0	0	0	0	0	0	0	0	0	d__Eukaryota; p__Ascomycota; c__Sordariomycetes; o__Hypocreales; f__Nectriaceae; g__Fusarium; s__Fusarium sp.
OTU2077	0	0	0	0	0	0	0	0	0	0	0	0	0	0	0	0	0	0	d__Eukaryota; p__Ascomycota; c__Sordariomycetes; o__Hypocreales; f__Nectriaceae; g__Fusarium; s__Fusarium sp.
OTU2080	0	0	0	0	0	0	0	0	0	0	0	0	0	0	0	0	0	0	d__Eukaryota; p__Ascomycota; c__Sordariomycetes; o__Hypocreales; f__Nectriaceae; g__Fusarium; s__Fusarium sp.
OTU2081	27	0	0	0	0	0	0	0	0	0	0	0	0	0	0	0	0	0	d__Eukaryota; p__Ascomycota; c__Eurotiomycetes; o__Chaetothyriales; f__Cyphellophoraceae; g__Cyphellophora; s__Cyphellophora eucalypti
OTU2083	0	0	0	0	0	0	0	0	0	0	0	0	0	0	0	0	0	0	d__Eukaryota; p__Ascomycota; c__Sordariomycetes; o__Glomerellales; f__Plectosphaerellaceae; g__Gibellulopsis; s__Gibellulopsis sp. OTU054 AN-2016
OTU2084	0	0	0	0	0	0	0	0	0	0	0	0	0	0	0	0	0	0	d__Eukaryota; p__Ascomycota; c__Sordariomycetes; o__Hypocreales; f__Nectriaceae; g__Fusarium; s__Fusarium sp.
OTU2085	0	0	0	0	0	0	0	0	0	0	0	0	0	0	0	0	0	0	d__Eukaryota; p__Ascomycota; c__Sordariomycetes; o__Sordariales; f__Lasiosphaeriaceae; g__Zygopleurage; s__Zygopleurage zygospora
OTU2090	0	0	0	0	0	20	0	0	0	0	0	0	0	0	0	0	0	0	d__Eukaryota; p__Ascomycota; c__Dothideomycetes; o__Venturiales; f__Venturiaceae; g__Venturia; s__Venturia atriseda
OTU2091	0	0	0	0	0	0	0	0	0	0	0	0	0	0	0	0	0	0	d__Eukaryota; p__Ascomycota; c__Sordariomycetes; o__Glomerellales; f__Plectosphaerellaceae; g__Gibellulopsis; s__Gibellulopsis sp. OTU054 AN-2016
OTU2093	0	0	0	0	0	0	0	0	0	0	0	0	0	0	0	0	0	0	d__Eukaryota; p__Ascomycota; c__Dothideomycetes; o__Pleosporales; f__norank; g__Microsphaeropsis; s__Microsphaeropsis olivacea
OTU2094	0	0	0	0	0	0	0	0	0	0	0	0	0	10	0	0	0	0	d__Eukaryota; p__Ascomycota; c__norank; o__norank; f__norank; g__Acremonium; s__Acremonium sp. tk2
OTU2096	0	0	0	0	0	0	0	0	0	0	0	0	0	0	0	0	0	0	d__Eukaryota; p__Basidiomycota; c__Exobasidiomycetes; o__Exobasidiales; f__Brachybasidiaceae; g__Meira; s__Meira sp. 17 YHW-2013
OTU2097	0	0	0	0	0	0	0	0	0	0	0	0	0	0	0	0	0	0	d__Eukaryota; p__Ascomycota; c__Sordariomycetes; o__Hypocreales; f__Nectriaceae; g__Fusarium; s__Fusarium sp.
OTU2098	0	0	0	0	0	0	0	0	0	0	0	0	0	0	0	0	0	0	d__Eukaryota; p__Ascomycota; c__Dothideomycetes; o__Capnodiales; f__Mycosphaerellaceae; g__Zasmidium; s__Zasmidium sp.
OTU2099	0	0	0	0	0	0	0	0	0	0	0	1	0	0	0	0	0	0	d__Eukaryota; p__Ascomycota; c__Sordariomycetes; o__Hypocreales; f__Nectriaceae; g__Fusarium; s__Fusarium sp.
OTU2103	0	0	0	0	0	0	1	0	0	0	0	0	0	0	0	0	0	0	d__Eukaryota; p__Ascomycota; c__Sordariomycetes; o__Hypocreales; f__Nectriaceae; g__Fusarium; s__Fusarium sp.
OTU2107	0	0	0	0	0	0	0	0	0	0	0	0	0	0	0	0	0	0	Unclassified
OTU2108	0	0	0	0	0	0	0	0	15	0	0	0	0	0	0	0	0	0	d__Eukaryota; p__Basidiomycota; c__Malasseziomycetes; o__Malasseziales; f__Malasseziaceae; g__Malassezia; s__Malassezia restricta
OTU2109	0	0	0	0	0	0	0	0	0	0	0	0	0	0	0	0	0	0	Unclassified
OTU2110	0	0	0	0	0	0	0	0	0	0	0	0	0	0	0	0	0	0	d__Eukaryota; p__Basidiomycota; c__Agaricomycetes; o__Agaricales; f__Psathyrellaceae; g__Coprinopsis; s__Coprinopsis afronivea
OTU2111	0	0	0	0	0	0	0	0	0	0	0	0	0	0	0	2	0	0	d__Eukaryota; p__Ascomycota; c__Orbiliomycetes; o__Orbiliales; f__Orbiliaceae; g__Dactylellina; s__Dactylellina gephyropaga
OTU2113	0	0	0	0	1	0	0	0	0	0	0	0	0	0	0	0	0	1	d__Eukaryota; p__Ascomycota; c__Sordariomycetes; o__Hypocreales; f__Nectriaceae; g__Fusarium; s__Fusarium sp.
OTU2114	0	0	0	0	0	0	0	0	0	0	0	0	0	0	0	0	0	0	d__Eukaryota; p__Ascomycota; c__Eurotiomycetes; o__Eurotiales; f__Aspergillaceae; g__Aspergillus; s__Aspergillus sp. F55
OTU2116	0	4	0	0	0	0	0	0	0	0	0	0	0	0	0	0	0	0	d__Eukaryota; p__Ascomycota; c__Dothideomycetes; o__Venturiales; f__Sympoventuriaceae; g__Scolecobasidium; s__Scolecobasidium sp. GMG_C5
OTU2118	0	0	0	0	0	0	0	0	0	0	0	0	0	0	0	0	0	0	d__Eukaryota; p__Ascomycota; c__Sordariomycetes; o__Hypocreales; f__Nectriaceae; g__Fusarium; s__Fusarium sp.
OTU2122	0	0	0	6	0	20	0	0	0	0	0	0	0	0	0	0	0	0	Unclassified
OTU2124	0	0	0	0	0	0	0	0	0	0	0	0	0	0	0	0	0	0	d__Eukaryota; p__Basidiomycota; c__Microbotryomycetes; o__Sporidiobolales; f__Sporidiobolaceae; g__Sporobolomyces; s__Sporobolomyces sp. Vega180
OTU2126	0	0	0	0	0	0	0	0	0	0	0	0	0	0	0	0	0	0	d__Eukaryota; p__Basidiomycota; c__Agaricomycetes; o__Cantharellales; f__Ceratobasidiaceae; g__Ceratobasidium; s__Ceratobasidium sp. AG-K
OTU2127	0	0	0	0	0	0	0	0	0	0	0	0	0	0	0	0	0	0	d__Eukaryota; p__Ascomycota; c__Dothideomycetes; o__Pleosporales; f__Didymellaceae; g__Didymella; s__Didymella sp. ZD014
OTU2132	0	0	0	0	0	0	0	0	0	0	0	0	0	0	0	0	0	1	d__Eukaryota; p__Ascomycota; c__Sordariomycetes; o__Hypocreales; f__Nectriaceae; g__Fusarium; s__Fusarium sp. BDS-2017a
OTU2134	0	0	0	0	0	0	0	0	0	0	0	0	0	0	0	0	0	0	d__Eukaryota; p__Ascomycota; c__Sordariomycetes; o__Hypocreales; f__Nectriaceae; g__Cylindrocarpon; s__Cylindrocarpon sp.
OTU2135	0	0	0	0	0	0	0	0	0	0	0	0	0	0	0	0	0	0	d__Eukaryota; p__Ascomycota; c__Sordariomycetes; o__Hypocreales; f__Nectriaceae; g__Fusarium; s__Fusarium sp.
OTU2139	0	0	0	0	0	0	0	0	0	0	0	0	0	0	0	0	0	0	Unclassified
OTU2140	0	0	0	0	0	0	0	0	0	0	0	0	0	0	0	0	0	0	d__Eukaryota; p__Ascomycota; c__Sordariomycetes; o__Hypocreales; f__Nectriaceae; g__Fusarium; s__Fusarium sp.
OTU2141	1	0	4	1	1	0	0	0	1	0	0	2	1	0	0	0	0	1	d__Eukaryota; p__Ascomycota; c__Dothideomycetes; o__Capnodiales; f__Cladosporiaceae; g__Cladosporium; s__Cladosporium sp.
OTU2145	0	0	0	0	0	0	0	0	4	0	0	14	0	0	0	0	0	0	Unclassified
OTU2146	0	0	0	0	0	0	0	0	0	0	0	0	0	0	0	0	0	0	d__Eukaryota; p__Basidiomycota; c__Microbotryomycetes; o__norank; f__Chrysozymaceae; g__Sampaiozyma; s__Sampaiozyma ingeniosa
OTU2147	0	0	0	0	0	0	0	0	0	0	0	0	0	0	0	0	0	0	Unclassified
OTU2148	0	0	0	0	0	0	0	0	0	0	0	0	0	0	0	0	0	0	d__Eukaryota; p__Ascomycota; c__Sordariomycetes; o__Hypocreales; f__Nectriaceae; g__Fusarium; s__Fusarium sp.
OTU2152	0	0	0	0	0	0	1	0	0	0	0	0	0	0	0	0	0	0	d__Eukaryota; p__Ascomycota; c__Sordariomycetes; o__Hypocreales; f__Nectriaceae; g__Fusarium; s__Fusarium sp.
OTU2155	0	23	0	0	0	0	0	0	0	0	0	0	0	0	0	0	0	0	d__Eukaryota; p__Ascomycota; c__Dothideomycetes; o__Pleosporales; f__Leptosphaeriaceae; g__Leptosphaeria; s__Leptosphaeria oraemaris
OTU2156	0	0	0	0	0	0	0	0	0	0	0	0	0	15	0	0	0	0	d__Eukaryota; p__Ascomycota; c__Eurotiomycetes; o__Eurotiales; f__Aspergillaceae; g__Penicillium; s__Penicillium simplicissimum
OTU2160	0	0	0	0	0	0	1	0	0	0	0	0	0	0	0	0	0	0	d__Eukaryota; p__Ascomycota; c__norank; o__norank; f__norank; g__Tetracladium; s__Tetracladium sp. S-16
OTU2161	0	0	0	0	0	0	0	0	0	0	0	0	0	0	0	0	0	0	d__Eukaryota; p__Ascomycota; c__Sordariomycetes; o__Hypocreales; f__Nectriaceae; g__Fusarium; s__Fusarium sinensis
OTU2162	0	0	0	0	0	0	0	0	0	0	0	0	0	0	0	0	0	0	d__Eukaryota; p__Ascomycota; c__Sordariomycetes; o__Hypocreales; f__Nectriaceae; g__Fusarium; s__Fusarium sp.
OTU2165	0	0	0	0	0	0	0	0	0	0	0	0	0	0	0	0	1	0	d__Eukaryota; p__Ascomycota; c__Sordariomycetes; o__Hypocreales; f__Nectriaceae; g__Fusarium; s__Fusarium sp.
OTU2166	0	0	0	0	0	0	0	0	0	0	0	0	0	0	0	0	0	0	d__Eukaryota; p__Ascomycota; c__Sordariomycetes; o__Hypocreales; f__Nectriaceae; g__Fusarium; s__Fusarium sp.
OTU2167	0	0	0	0	0	0	2	0	0	0	0	0	0	0	0	0	0	0	d__Eukaryota; p__Ascomycota; c__Sordariomycetes; o__Hypocreales; f__Nectriaceae; g__Dactylonectria; s__Dactylonectria alcacerensis
OTU2169	0	0	0	0	0	0	0	0	0	0	0	0	0	0	0	0	0	0	d__Eukaryota; p__Ascomycota; c__Dothideomycetes; o__Capnodiales; f__Mycosphaerellaceae; g__Mycosphaerella; s__Mycosphaerella sp. AA-2012
OTU2176	0	0	0	0	0	0	0	0	0	0	0	0	0	0	0	0	0	0	d__Eukaryota; p__Ascomycota; c__Sordariomycetes; o__Hypocreales; f__Nectriaceae; g__Fusarium; s__Fusarium sp.
OTU2181	0	0	0	0	0	0	1	0	0	0	0	0	0	0	0	0	0	0	d__Eukaryota; p__Ascomycota; c__Sordariomycetes; o__Hypocreales; f__Nectriaceae; g__Fusarium; s__Fusarium sp.
OTU2182	0	0	0	0	0	0	0	0	13	0	0	0	0	0	0	0	0	0	d__Eukaryota; p__Ascomycota; c__Sordariomycetes; o__Xylariales; f__Hypoxylaceae; g__Hypoxylon; s__Hypoxylon pilgerianum
OTU2184	0	0	0	0	0	0	0	0	0	0	0	0	0	0	0	0	0	0	d__Eukaryota; p__Ascomycota; c__Sordariomycetes; o__Hypocreales; f__Nectriaceae; g__Fusarium; s__Fusarium sp.
OTU2186	1	0	0	0	0	0	0	0	0	0	0	0	0	0	0	0	0	0	d__Eukaryota; p__Ascomycota; c__Sordariomycetes; o__Hypocreales; f__Nectriaceae; g__Fusarium; s__Fusarium sp.
OTU2187	0	0	1	0	0	0	0	0	0	0	0	0	0	0	0	0	0	0	d__Eukaryota; p__Ascomycota; c__norank; o__norank; f__norank; g__Tetracladium; s__Tetracladium sp.
OTU2189	0	0	0	0	0	0	0	0	0	0	0	0	0	0	0	0	0	0	d__Eukaryota; p__Ascomycota; c__Sordariomycetes; o__Hypocreales; f__Nectriaceae; g__Fusarium; s__Fusarium solani
OTU2192	0	0	0	0	0	0	0	1	0	0	0	0	0	0	0	0	0	0	d__Eukaryota; p__Ascomycota; c__Sordariomycetes; o__Hypocreales; f__Nectriaceae; g__Fusarium; s__Fusarium sp.
OTU2196	0	0	0	0	0	0	0	0	0	0	0	0	0	0	0	0	0	0	d__Eukaryota; p__Ascomycota; c__Sordariomycetes; o__Hypocreales; f__Stachybotryaceae; g__Stachybotrys; s__Stachybotrys chlorohalonata
OTU2199	0	0	0	0	0	0	0	0	0	2	1	3	0	0	0	5	2	5	d__Eukaryota; p__Ascomycota; c__Dothideomycetes; o__Pleosporales; f__Pleosporaceae; g__Alternaria; s__Alternaria sp.
OTU2200	0	0	0	0	0	0	0	0	0	0	0	0	0	0	0	0	0	0	d__Eukaryota; p__Ascomycota; c__Dothideomycetes; o__Capnodiales; f__Cladosporiaceae; g__Cladosporium; s__Cladosporium sp.
OTU2205	0	0	5	0	1	0	0	0	0	0	0	0	0	0	0	0	0	0	d__Eukaryota; p__Ascomycota; c__Dothideomycetes; o__Capnodiales; f__Cladosporiaceae; g__Cladosporium; s__Cladosporium sp.
OTU2206	0	0	0	0	0	0	0	0	0	0	0	0	0	0	0	0	0	0	d__Eukaryota; p__Ascomycota; c__Dothideomycetes; o__Pleosporales; f__Sporormiaceae; g__Preussia; s__Preussia sp. (in: Fungi)
OTU2207	0	0	0	0	0	0	0	1	0	0	0	0	0	0	0	0	0	0	d__Eukaryota; p__Ascomycota; c__Sordariomycetes; o__Hypocreales; f__Nectriaceae; g__Fusarium; s__Fusarium sp.
OTU2208	0	0	0	0	0	0	0	3	0	0	0	0	0	0	0	0	0	0	Unclassified
OTU2212	0	0	0	0	0	0	0	0	0	1	15	2	0	0	0	0	0	0	d__Eukaryota; p__Ascomycota; c__Sordariomycetes; o__Hypocreales; f__Stachybotryaceae; g__Myrothecium; s__Myrothecium gramineum
OTU2213	0	0	0	0	0	0	0	0	0	0	0	0	0	0	0	0	0	0	d__Eukaryota; p__Ascomycota; c__Sordariomycetes; o__Hypocreales; f__Nectriaceae; g__Fusarium; s__Fusarium sp.
OTU2214	0	0	0	0	0	0	20	0	0	0	0	0	0	0	0	0	0	0	d__Eukaryota; p__Ascomycota; c__Sordariomycetes; o__Sordariales; f__Chaetomiaceae; g__Chaetomium; s__Chaetomium sp. 11 JAS-2013
OTU2215	0	0	0	0	0	0	0	0	0	0	0	0	0	0	0	0	0	0	d__Eukaryota; p__Ascomycota; c__Sordariomycetes; o__Sordariales; f__Chaetomiaceae; g__Chaetomium; s__Chaetomium grande
OTU2216	0	0	0	0	0	0	0	0	0	0	0	0	0	0	0	2	0	1	d__Eukaryota; p__Ascomycota; c__Sordariomycetes; o__Hypocreales; f__Nectriaceae; g__Fusarium; s__Fusarium sp. BDS-2017a
OTU2217	0	0	0	0	0	0	1	0	0	0	0	1	0	0	0	0	0	0	d__Eukaryota; p__Ascomycota; c__Sordariomycetes; o__Hypocreales; f__Nectriaceae; g__Fusarium; s__Fusarium sp.
OTU2218	0	0	0	0	0	0	0	0	0	0	0	0	0	0	0	0	0	0	d__Eukaryota; p__Ascomycota; c__Sordariomycetes; o__Sordariales; f__Lasiosphaeriaceae; g__Cercophora; s__Cercophora sp. CIM1_17
OTU2219	0	0	2	0	0	0	0	0	0	0	0	0	0	0	0	0	0	0	d__Eukaryota; p__Ascomycota; c__Sordariomycetes; o__Hypocreales; f__Nectriaceae; g__Fusarium; s__Fusarium sp.
OTU2220	0	0	0	0	0	0	0	0	0	0	0	0	0	0	0	0	0	0	Unclassified
OTU2221	0	0	0	0	0	0	0	0	0	0	0	0	0	0	0	0	0	0	d__Eukaryota; p__Ascomycota; c__Sordariomycetes; o__Hypocreales; f__Nectriaceae; g__Fusarium; s__Fusarium sp.
OTU2223	5	0	0	0	0	1	0	0	1	0	0	0	0	0	0	0	0	0	d__Eukaryota; p__Ascomycota; c__Dothideomycetes; o__Capnodiales; f__Cladosporiaceae; g__Cladosporium; s__Cladosporium sp.
OTU2224	0	0	0	0	0	0	0	1	1	0	0	0	0	0	0	0	0	0	d__Eukaryota; p__Ascomycota; c__Sordariomycetes; o__Hypocreales; f__Nectriaceae; g__Fusarium; s__Fusarium sp.
OTU2226	0	0	0	0	0	0	0	0	0	0	0	0	0	0	0	0	0	1	d__Eukaryota; p__Ascomycota; c__Sordariomycetes; o__Hypocreales; f__Nectriaceae; g__Fusarium; s__Fusarium sp.
OTU2227	0	0	0	0	0	0	0	0	0	0	0	0	2	0	0	0	0	0	d__Eukaryota; p__Basidiomycota; c__Agaricomycetes; o__Russulales; f__Peniophoraceae; g__Peniophora; s__Peniophora sp. AX138
OTU2228	0	21	0	0	0	0	0	0	0	0	0	0	0	0	0	0	0	0	Unclassified
OTU2229	0	0	0	0	0	0	0	0	0	0	0	0	0	0	0	0	0	0	d__Eukaryota; p__Ascomycota; c__Sordariomycetes; o__Hypocreales; f__Nectriaceae; g__Fusarium; s__Fusarium incarnatum
OTU2230	0	0	1	0	0	0	0	1	0	0	0	0	0	0	0	0	0	0	d__Eukaryota; p__Ascomycota; c__Sordariomycetes; o__Hypocreales; f__Nectriaceae; g__Fusarium; s__Fusarium sp.
OTU2231	0	0	0	0	0	0	0	0	0	0	0	0	0	0	0	0	0	0	Unclassified
OTU2232	0	0	1	0	0	0	0	0	0	0	0	0	0	0	0	0	0	0	d__Eukaryota; p__Ascomycota; c__Sordariomycetes; o__Hypocreales; f__Nectriaceae; g__Fusarium; s__Fusarium sp.
OTU2237	0	2	0	0	0	0	0	0	1	0	0	0	0	0	0	0	0	0	Unclassified
OTU2238	0	0	0	0	0	0	0	0	3	0	0	0	0	0	0	0	0	0	d__Eukaryota; p__Ascomycota; c__Leotiomycetes; o__norank; f__Pseudeurotiaceae; g__Geomyces; s__Geomyces sp. 12NJ08
OTU2239	0	0	0	0	0	0	1	0	0	0	0	0	0	0	0	0	0	0	d__Eukaryota; p__Ascomycota; c__Sordariomycetes; o__Hypocreales; f__Nectriaceae; g__Fusarium; s__Fusarium sp. 459
OTU2240	0	0	0	0	0	0	0	0	0	0	0	0	0	0	0	0	0	0	d__Eukaryota; p__Ascomycota; c__Sordariomycetes; o__Hypocreales; f__Nectriaceae; g__Fusarium; s__Fusarium fujikuroi
OTU2241	0	0	0	0	0	0	0	0	0	0	0	0	0	0	0	0	1	0	d__Eukaryota; p__Ascomycota; c__Sordariomycetes; o__Hypocreales; f__Nectriaceae; g__Fusarium; s__Fusarium sp.
OTU2242	0	0	0	0	0	0	0	0	0	0	0	0	0	0	0	0	0	0	Unclassified
OTU2243	0	0	0	0	0	0	0	0	0	0	0	0	0	0	0	0	0	0	d__Eukaryota; p__Ascomycota; c__Sordariomycetes; o__Sordariales; f__Lasiosphaeriaceae; g__Schizothecium; s__Schizothecium inaequale
OTU2244	0	0	0	0	0	0	0	2	0	0	0	0	0	0	0	0	0	0	d__Eukaryota; p__Ascomycota; c__Sordariomycetes; o__Hypocreales; f__Nectriaceae; g__Fusarium; s__Fusarium sp. 459
OTU2246	0	0	0	0	0	0	0	1	0	0	0	0	0	0	0	0	0	0	d__Eukaryota; p__Ascomycota; c__Sordariomycetes; o__Hypocreales; f__Nectriaceae; g__Fusarium; s__Fusarium sp.
OTU2247	0	0	0	0	0	0	0	0	0	0	0	0	0	0	0	0	0	0	d__Eukaryota; p__Ascomycota; c__Sordariomycetes; o__Microascales; f__Microascaceae; g__Lophotrichus; s__Lophotrichus sp. 1 RJ2014
OTU2248	0	0	0	0	0	0	1	0	0	0	0	0	0	0	0	1	0	0	d__Eukaryota; p__Ascomycota; c__Sordariomycetes; o__Hypocreales; f__Nectriaceae; g__Fusarium; s__Fusarium sp.
OTU2254	0	0	0	0	0	0	0	0	0	0	0	0	0	0	0	0	0	0	d__Eukaryota; p__Ascomycota; c__Dothideomycetes; o__Pleosporales; f__norank; g__Dokmaia; s__Dokmaia sp. 46a
OTU2255	0	0	0	0	0	0	0	0	0	0	0	0	0	0	0	0	0	0	d__Eukaryota; p__Ascomycota; c__Sordariomycetes; o__Hypocreales; f__Nectriaceae; g__Fusarium; s__Fusarium sp.
OTU2256	0	0	0	0	0	0	0	0	0	0	0	0	0	0	0	0	0	0	d__Eukaryota; p__Ascomycota; c__Sordariomycetes; o__Hypocreales; f__Nectriaceae; g__Fusarium; s__Fusarium sp.
OTU2259	0	0	0	0	0	0	0	0	0	0	0	0	0	0	0	0	0	0	d__Eukaryota; p__Ascomycota; c__Sordariomycetes; o__Hypocreales; f__Nectriaceae; g__Fusarium; s__Fusarium sp.
OTU2262	0	2	0	0	0	0	0	0	0	0	1	1	0	0	1	0	0	1	d__Eukaryota; p__Ascomycota; c__Dothideomycetes; o__Pleosporales; f__Coniothyriaceae; g__Coniothyrium; s__Coniothyrium sp. TS-2016
OTU2264	0	0	0	0	0	0	0	0	0	0	0	0	1	0	0	0	0	0	d__Eukaryota; p__Ascomycota; c__Dothideomycetes; o__Capnodiales; f__Cladosporiaceae; g__Cladosporium; s__Cladosporium sp. stklk11
OTU2268	0	0	0	0	0	0	0	0	0	0	0	0	0	0	0	0	0	0	d__Eukaryota; p__Ascomycota; c__Sordariomycetes; o__Hypocreales; f__Nectriaceae; g__Fusarium; s__Fusarium sp.
OTU2269	0	0	0	0	0	0	0	0	0	0	0	0	0	0	0	0	0	0	Unclassified
OTU2271	0	0	0	0	0	0	0	0	0	0	0	0	0	0	0	0	0	0	d__Eukaryota; p__Ascomycota; c__Sordariomycetes; o__Hypocreales; f__Nectriaceae; g__Fusarium; s__Fusarium sp.
OTU2273	13	0	0	0	0	0	0	0	0	0	0	0	0	0	0	0	0	0	d__Eukaryota; p__Ascomycota; c__Leotiomycetes; o__Helotiales; f__Sclerotiniaceae; g__Monilia; s__Monilia medoacensis
OTU2275	0	0	0	0	0	0	0	0	0	0	0	0	0	0	0	0	0	1	d__Eukaryota; p__Ascomycota; c__Sordariomycetes; o__Hypocreales; f__Nectriaceae; g__Fusarium; s__Fusarium sp. BDS-2017a
OTU2277	0	0	0	0	0	0	0	0	0	0	0	0	0	0	0	0	0	0	d__Eukaryota; p__Ascomycota; c__Sordariomycetes; o__Hypocreales; f__Nectriaceae; g__Fusarium; s__Fusarium sp.
OTU2281	0	0	0	0	0	0	0	0	0	0	0	0	0	0	0	0	0	0	d__Eukaryota; p__Ascomycota; c__Sordariomycetes; o__Hypocreales; f__Nectriaceae; g__Fusarium; s__Fusarium sp.
OTU2282	0	0	0	0	0	0	0	0	0	0	0	0	0	0	1	0	0	0	d__Eukaryota; p__Ascomycota; c__Eurotiomycetes; o__Verrucariales; f__Verrucariaceae; g__Verrucaria; s__Verrucaria humida
OTU2283	0	0	0	0	0	0	0	0	0	0	0	0	0	0	0	0	0	0	d__Eukaryota; p__Ascomycota; c__Sordariomycetes; o__Sordariales; f__Chaetomiaceae; g__Chaetomium; s__Chaetomium grande
OTU2284	0	0	0	0	0	0	0	0	0	0	0	0	0	0	0	0	0	0	d__Eukaryota; p__Ascomycota; c__Sordariomycetes; o__Hypocreales; f__Niessliaceae; g__Monocillium; s__Monocillium mucidum
OTU2285	0	0	0	0	0	0	0	1	0	0	0	0	0	0	0	0	0	0	d__Eukaryota; p__Ascomycota; c__Sordariomycetes; o__Hypocreales; f__Nectriaceae; g__Fusarium; s__Fusarium sp.
OTU2286	0	0	0	0	0	0	0	0	0	0	0	0	0	0	0	0	0	0	d__Eukaryota; p__Ascomycota; c__Sordariomycetes; o__Hypocreales; f__Nectriaceae; g__Fusarium; s__Fusarium sp.
OTU2289	0	0	0	0	0	0	1	0	0	0	0	0	0	0	0	0	0	0	d__Eukaryota; p__Ascomycota; c__Sordariomycetes; o__Hypocreales; f__Nectriaceae; g__Fusarium; s__Fusarium sp.
OTU2290	0	0	0	0	0	0	0	0	0	0	0	0	0	0	0	0	0	0	d__Eukaryota; p__Ascomycota; c__Sordariomycetes; o__Hypocreales; f__Nectriaceae; g__Fusarium; s__Fusarium sp.
OTU2291	0	0	0	0	0	0	0	0	0	0	0	0	0	0	0	0	0	0	d__Eukaryota; p__Ascomycota; c__norank; o__norank; f__norank; g__Tetracladium; s__Tetracladium sp.
OTU2295	0	0	0	0	0	0	0	0	0	0	0	0	0	0	0	0	0	0	d__Eukaryota; p__Ascomycota; c__Sordariomycetes; o__Hypocreales; f__Stachybotryaceae; g__Stachybotrys; s__Stachybotrys chlorohalonata
OTU2296	0	0	0	0	0	0	0	0	0	1	4	6	0	0	0	0	1	0	d__Eukaryota; p__Ascomycota; c__Sordariomycetes; o__Hypocreales; f__Nectriaceae; g__Fusarium; s__Fusarium solani
OTU2298	0	0	0	0	0	0	0	0	0	0	0	0	0	0	0	0	0	0	d__Eukaryota; p__Ascomycota; c__Sordariomycetes; o__Hypocreales; f__Nectriaceae; g__Fusarium; s__Fusarium sp.
OTU2300	0	0	0	0	0	0	0	0	0	0	0	0	0	0	0	0	0	0	d__Eukaryota; p__Ascomycota; c__Sordariomycetes; o__Hypocreales; f__Nectriaceae; g__Fusarium; s__Fusarium solani
OTU2301	0	0	0	0	0	0	1	0	0	0	0	0	0	0	0	0	0	0	d__Eukaryota; p__Ascomycota; c__Sordariomycetes; o__Hypocreales; f__Nectriaceae; g__Fusarium; s__Fusarium sp.
OTU2302	0	0	0	0	0	0	0	0	0	0	0	0	0	0	0	0	0	0	d__Eukaryota; p__Ascomycota; c__Sordariomycetes; o__Sordariales; f__Chaetomiaceae; g__Chaetomium; s__Chaetomium grande
OTU2305	0	0	0	0	0	0	0	0	0	0	0	0	0	0	0	0	0	0	d__Eukaryota; p__Ascomycota; c__Sordariomycetes; o__Sordariales; f__Chaetomiaceae; g__Chaetomium; s__Chaetomium sp. 11 JAS-2013
OTU2306	0	0	0	0	0	0	0	0	0	0	0	0	0	0	0	0	0	0	d__Eukaryota; p__Ascomycota; c__Sordariomycetes; o__Hypocreales; f__Nectriaceae; g__Fusarium; s__Fusarium sp.
OTU2309	0	0	0	0	0	0	0	0	0	0	0	0	0	0	0	0	0	1	d__Eukaryota; p__Ascomycota; c__Sordariomycetes; o__Hypocreales; f__Nectriaceae; g__Fusarium; s__Fusarium sp.
OTU2310	0	2	0	0	0	0	0	0	0	1	2	1	0	0	0	4	4	0	d__Eukaryota; p__Ascomycota; c__Dothideomycetes; o__Pleosporales; f__Coniothyriaceae; g__Coniothyrium; s__Coniothyrium insitivum
OTU2311	0	0	0	0	0	0	0	0	0	0	0	0	0	0	0	0	0	0	d__Eukaryota; p__Ascomycota; c__Sordariomycetes; o__Hypocreales; f__Nectriaceae; g__Fusarium; s__Fusarium solani
OTU2312	0	0	0	0	0	0	0	0	0	0	0	0	0	0	0	0	0	0	d__Eukaryota; p__Ascomycota; c__Sordariomycetes; o__Hypocreales; f__Nectriaceae; g__Fusicolla; s__Fusicolla ossicola
OTU2313	0	0	0	0	0	0	0	0	0	0	0	0	0	0	0	0	0	0	d__Eukaryota; p__Ascomycota; c__Sordariomycetes; o__Hypocreales; f__Nectriaceae; g__Fusarium; s__Fusarium solani
OTU2314	0	0	0	0	0	0	0	0	0	0	0	0	0	0	0	0	0	0	d__Eukaryota; p__Ascomycota; c__Sordariomycetes; o__Hypocreales; f__Nectriaceae; g__Fusarium; s__Fusarium sp.
OTU2316	0	0	0	0	0	0	0	0	0	0	0	0	0	0	0	0	0	0	d__Eukaryota; p__Ascomycota; c__Sordariomycetes; o__Sordariales; f__Lasiosphaeriaceae; g__Cladorrhinum; s__Cladorrhinum foecundissimum
OTU2318	0	0	0	0	0	1	0	0	0	0	0	0	0	0	0	0	0	0	d__Eukaryota; p__Ascomycota; c__Sordariomycetes; o__Hypocreales; f__Nectriaceae; g__Fusarium; s__Fusarium sp.
OTU2320	0	0	0	0	0	0	0	0	0	0	0	0	0	0	0	0	0	0	d__Eukaryota; p__Ascomycota; c__norank; o__norank; f__norank; g__Tetracladium; s__Tetracladium sp.
OTU2321	0	0	0	0	0	0	2	0	0	0	0	0	0	0	0	1	0	0	d__Eukaryota; p__Ascomycota; c__Sordariomycetes; o__Hypocreales; f__Nectriaceae; g__Fusarium; s__Fusarium sp.
OTU2322	0	1	4	2	1	0	0	0	0	0	0	0	0	0	0	1	0	0	d__Eukaryota; p__Ascomycota; c__Dothideomycetes; o__Capnodiales; f__Cladosporiaceae; g__Cladosporium; s__Cladosporium perangustum
OTU2323	0	0	0	0	0	0	0	1	0	0	0	0	0	0	0	0	0	0	d__Eukaryota; p__Ascomycota; c__Sordariomycetes; o__Hypocreales; f__Nectriaceae; g__Fusarium; s__Fusarium sp.
OTU2324	0	0	0	0	0	0	0	0	0	0	0	0	0	0	0	0	0	0	d__Eukaryota; p__Ascomycota; c__Sordariomycetes; o__Hypocreales; f__Nectriaceae; g__Fusarium; s__Fusarium sp.
OTU2325	0	0	0	0	0	0	0	0	0	0	0	0	0	0	0	0	0	0	d__Eukaryota; p__Ascomycota; c__Sordariomycetes; o__Hypocreales; f__Nectriaceae; g__Fusarium; s__Fusarium sp.
OTU2327	0	0	0	0	0	0	0	0	0	0	0	0	0	0	0	0	0	0	d__Eukaryota; p__Ascomycota; c__Sordariomycetes; o__Hypocreales; f__Nectriaceae; g__Ilyonectria; s__Ilyonectria liliigena
OTU2330	0	0	0	0	0	0	0	0	0	0	0	0	0	0	0	0	0	0	d__Eukaryota; p__Basidiomycota; c__Tremellomycetes; o__Tremellales; f__Cryptococcaceae; g__Cryptococcus; s__Cryptococcus sp. 2 TMS-2011
OTU2336	0	0	0	0	0	0	0	0	0	0	0	0	1	0	0	0	0	0	d__Eukaryota; p__Ascomycota; c__Sordariomycetes; o__Glomerellales; f__Plectosphaerellaceae; g__Plectosphaerella; s__Plectosphaerella cucumerina
OTU2337	0	0	0	0	0	0	0	0	0	0	0	0	0	0	0	0	0	0	d__Eukaryota; p__Basidiomycota; c__Malasseziomycetes; o__Malasseziales; f__Malasseziaceae; g__Malassezia; s__Malassezia sympodialis
OTU2338	0	0	0	0	0	0	0	0	0	0	0	0	0	0	0	0	0	0	d__Eukaryota; p__Ascomycota; c__Sordariomycetes; o__Hypocreales; f__Nectriaceae; g__Fusarium; s__Fusarium sp.
OTU2339	0	0	0	0	0	0	0	0	0	0	0	0	0	0	0	0	0	0	d__Eukaryota; p__Ascomycota; c__Sordariomycetes; o__Hypocreales; f__Nectriaceae; g__Fusarium; s__Fusarium oxysporum
OTU2340	0	0	0	0	0	0	12	0	0	0	0	0	0	0	0	0	0	0	Unclassified
OTU2341	0	0	0	0	0	0	0	0	0	0	0	0	0	0	0	0	0	0	d__Eukaryota; p__Ascomycota; c__Sordariomycetes; o__Hypocreales; f__Nectriaceae; g__Fusarium; s__Fusarium solani
OTU2342	0	0	0	0	0	0	0	1	0	0	0	0	0	0	0	0	0	0	d__Eukaryota; p__Ascomycota; c__Sordariomycetes; o__Hypocreales; f__Nectriaceae; g__Fusarium; s__Fusarium sp.
OTU2343	0	0	4	0	0	0	3	0	1	0	0	0	0	0	1	1	0	0	d__Eukaryota; p__Ascomycota; c__Dothideomycetes; o__Pleosporales; f__Didymellaceae; g__Epicoccum; s__Epicoccum nigrum
OTU2344	0	0	0	0	0	0	0	0	0	0	0	0	0	0	0	0	0	0	d__Eukaryota; p__Ascomycota; c__Sordariomycetes; o__Hypocreales; f__Nectriaceae; g__Fusarium; s__Fusarium sp.
OTU2345	0	0	0	0	0	0	0	0	0	0	0	0	0	0	0	0	0	1	d__Eukaryota; p__Ascomycota; c__Sordariomycetes; o__Hypocreales; f__Nectriaceae; g__Fusarium; s__Fusarium sp.
OTU2348	0	0	0	0	0	0	1	0	0	0	0	0	0	0	0	0	0	0	d__Eukaryota; p__Ascomycota; c__Dothideomycetes; o__Capnodiales; f__Cladosporiaceae; g__Cladosporium; s__Cladosporium tenuissimum
OTU2349	0	0	0	0	0	0	0	0	0	0	0	0	0	0	0	0	0	0	d__Eukaryota; p__Ascomycota; c__Dothideomycetes; o__Capnodiales; f__Mycosphaerellaceae; g__Ragnhildiana; s__Ragnhildiana ferruginea
OTU2352	0	0	0	0	0	0	0	0	0	0	0	0	0	0	0	0	0	0	d__Eukaryota; p__Ascomycota; c__Sordariomycetes; o__Hypocreales; f__Nectriaceae; g__Fusarium; s__Fusarium sp.
OTU2353	0	0	0	0	0	0	0	0	0	0	0	0	0	0	0	0	0	0	d__Eukaryota; p__Ascomycota; c__Leotiomycetes; o__Helotiales; f__Sclerotiniaceae; g__Amerosporium; s__Amerosporium atrum
OTU2355	0	0	0	0	0	0	0	0	0	0	0	0	0	0	0	0	0	0	d__Eukaryota; p__Ascomycota; c__Sordariomycetes; o__Hypocreales; f__Nectriaceae; g__Fusarium; s__Fusarium sp. 459
OTU2357	0	0	0	0	0	0	0	0	0	0	0	0	0	0	0	0	0	0	d__Eukaryota; p__Ascomycota; c__Sordariomycetes; o__Hypocreales; f__Nectriaceae; g__Fusarium; s__Fusarium sp.
OTU2358	1	0	1	0	1	1	0	0	0	0	0	1	0	1	0	1	0	1	d__Eukaryota; p__Ascomycota; c__Dothideomycetes; o__Capnodiales; f__Cladosporiaceae; g__Cladosporium; s__Cladosporium sp.
OTU2361	0	0	0	0	0	0	0	0	0	0	0	0	0	0	0	0	0	0	Unclassified
OTU2362	0	0	0	1	0	0	0	0	0	0	0	0	0	0	0	0	0	0	d__Eukaryota; p__Ascomycota; c__Sordariomycetes; o__Hypocreales; f__Nectriaceae; g__Fusarium; s__Fusarium sp.
OTU2364	0	0	0	0	0	0	1	0	0	0	0	0	0	0	0	0	0	0	d__Eukaryota; p__Ascomycota; c__Sordariomycetes; o__Hypocreales; f__Nectriaceae; g__Fusarium; s__Fusarium sp.
OTU2365	0	0	0	0	0	0	0	0	0	0	0	0	0	0	0	0	0	0	d__Eukaryota; p__Ascomycota; c__Sordariomycetes; o__Hypocreales; f__Nectriaceae; g__Fusarium; s__Fusarium sp.
OTU2367	0	0	0	0	0	0	0	0	1	0	1	1	0	0	0	0	0	0	d__Eukaryota; p__Ascomycota; c__Sordariomycetes; o__Hypocreales; f__Nectriaceae; g__Fusarium; s__Fusarium solani
OTU2368	0	0	0	0	0	0	1	0	0	0	0	0	0	0	0	0	0	0	d__Eukaryota; p__Ascomycota; c__Sordariomycetes; o__Hypocreales; f__Nectriaceae; g__Fusarium; s__Fusarium sp.
OTU2369	0	0	0	0	0	0	0	0	0	0	0	0	0	0	0	0	1	0	d__Eukaryota; p__Ascomycota; c__Sordariomycetes; o__Hypocreales; f__Nectriaceae; g__Fusarium; s__Fusarium sp. 459
OTU2372	0	0	0	0	0	0	0	0	0	0	0	0	0	0	0	1	0	0	d__Eukaryota; p__Ascomycota; c__Sordariomycetes; o__Hypocreales; f__Nectriaceae; g__Fusarium; s__Fusarium sp.
OTU2373	0	0	0	0	0	0	0	0	0	0	0	0	0	0	0	0	0	0	d__Eukaryota; p__Ascomycota; c__Dothideomycetes; o__Capnodiales; f__Dissoconiaceae; g__Dissoconium; s__Dissoconium proteae
OTU2376	0	0	0	0	0	0	0	2	0	0	0	0	0	0	0	0	0	0	d__Eukaryota; p__Ascomycota; c__Sordariomycetes; o__Hypocreales; f__Nectriaceae; g__Fusarium; s__Fusarium sp.
OTU2380	0	0	0	0	0	0	0	0	15	0	0	0	0	0	0	0	0	0	d__Eukaryota; p__Ascomycota; c__Sordariomycetes; o__Xylariales; f__Hypoxylaceae; g__Hypoxylon; s__Hypoxylon pilgerianum
OTU2383	0	0	0	0	0	0	0	0	0	0	0	0	0	0	0	0	0	1	d__Eukaryota; p__Ascomycota; c__Sordariomycetes; o__Hypocreales; f__Nectriaceae; g__Fusarium; s__Fusarium sp.
OTU2385	0	0	0	0	0	0	0	0	0	0	0	0	0	0	0	0	0	0	d__Eukaryota; p__Ascomycota; c__Sordariomycetes; o__Xylariales; f__norank; g__Dicyma; s__Dicyma olivacea
OTU2386	0	0	0	0	0	0	1	0	0	0	0	0	0	0	0	0	0	0	d__Eukaryota; p__Ascomycota; c__Sordariomycetes; o__Hypocreales; f__Nectriaceae; g__Fusarium; s__Fusarium solani
OTU2387	0	0	0	0	0	0	0	0	1	0	0	0	0	0	0	0	0	0	d__Eukaryota; p__Ascomycota; c__Sordariomycetes; o__Hypocreales; f__Nectriaceae; g__Fusarium; s__Fusarium sp.
OTU2390	0	0	0	0	0	1	0	0	0	0	0	0	0	0	0	0	0	0	d__Eukaryota; p__Ascomycota; c__Sordariomycetes; o__Hypocreales; f__Nectriaceae; g__Fusarium; s__Fusarium sp.
OTU2391	0	0	0	0	0	0	0	0	0	0	0	0	0	0	0	0	0	0	d__Eukaryota; p__Ascomycota; c__Sordariomycetes; o__Hypocreales; f__Nectriaceae; g__Fusarium; s__Fusarium sp.
OTU2393	0	0	0	0	0	0	0	0	0	0	0	0	0	0	0	0	0	0	d__Eukaryota; p__Basidiomycota; c__Agaricomycetes; o__Cantharellales; f__Ceratobasidiaceae; g__Rhizoctonia; s__Rhizoctonia solani
OTU2394	0	0	0	0	0	0	0	0	0	0	0	0	0	0	0	0	0	0	d__Eukaryota; p__Ascomycota; c__Eurotiomycetes; o__Chaetothyriales; f__Trichomeriaceae; g__Knufia; s__Knufia sp. LS-2015a
OTU2395	0	0	0	0	0	0	0	0	0	0	0	0	0	0	0	0	0	0	d__Eukaryota; p__Ascomycota; c__Sordariomycetes; o__Hypocreales; f__Nectriaceae; g__Fusarium; s__Fusarium sp.
OTU2396	0	0	0	0	0	0	0	0	0	0	0	0	0	0	0	0	0	0	d__Eukaryota; p__Ascomycota; c__Sordariomycetes; o__Hypocreales; f__Nectriaceae; g__Fusarium; s__Fusarium sp.
OTU2397	0	0	0	0	0	0	0	0	0	0	0	0	0	0	0	0	0	0	d__Eukaryota; p__Ascomycota; c__Sordariomycetes; o__Hypocreales; f__Nectriaceae; g__Fusarium; s__Fusarium sp.
OTU2399	0	0	0	0	0	0	0	0	0	0	0	0	0	0	0	0	1	0	d__Eukaryota; p__Ascomycota; c__Sordariomycetes; o__Hypocreales; f__Nectriaceae; g__Fusarium; s__Fusarium oxysporum
OTU2401	0	0	0	0	0	0	0	0	0	0	0	0	0	0	0	0	0	0	d__Eukaryota; p__Ascomycota; c__Eurotiomycetes; o__Eurotiales; f__Aspergillaceae; g__Penicillium; s__Penicillium brevicompactum
OTU2403	0	0	11	0	0	0	0	0	0	0	0	0	0	0	0	0	0	0	d__Eukaryota; p__Basidiomycota; c__Tremellomycetes; o__Tremellales; f__Bulleraceae; g__Bullera; s__Bullera penniseticola
OTU2406	0	15	0	0	0	0	0	0	0	0	0	0	0	0	0	0	0	0	d__Eukaryota; p__Ascomycota; c__Saccharomycetes; o__Saccharomycetales; f__Phaffomycetaceae; g__Cyberlindnera; s__Cyberlindnera jadinii
OTU2407	0	0	0	0	0	0	0	0	0	0	0	0	0	0	0	0	0	0	d__Eukaryota; p__Ascomycota; c__Sordariomycetes; o__Hypocreales; f__Nectriaceae; g__Fusarium; s__Fusarium oxysporum
OTU2408	0	0	0	0	0	0	0	0	0	0	0	1	0	0	0	0	0	0	d__Eukaryota; p__Basidiomycota; c__Agaricomycetes; o__Polyporales; f__Polyporaceae; g__Daedaleopsis; s__Daedaleopsis confragosa
OTU2409	0	0	0	1	0	0	0	0	0	0	0	0	0	0	0	0	0	0	d__Eukaryota; p__Ascomycota; c__Sordariomycetes; o__Hypocreales; f__Nectriaceae; g__Fusarium; s__Fusarium sp.
OTU2412	0	0	0	0	0	0	0	0	0	0	0	0	0	0	0	0	0	0	d__Eukaryota; p__Ascomycota; c__Sordariomycetes; o__Hypocreales; f__Nectriaceae; g__Fusarium; s__Fusarium sp.
OTU2416	0	0	0	0	0	0	0	0	1	0	0	0	0	0	0	0	0	0	d__Eukaryota; p__Ascomycota; c__Sordariomycetes; o__Hypocreales; f__Nectriaceae; g__Volutella; s__Volutella ciliata
OTU2419	0	0	0	0	0	0	0	0	0	1	0	0	0	0	0	0	0	0	d__Eukaryota; p__Ascomycota; c__Sordariomycetes; o__Hypocreales; f__Nectriaceae; g__Fusarium; s__Fusarium sp. 459
OTU2420	0	0	0	0	0	0	0	0	0	0	0	0	0	0	0	0	0	0	d__Eukaryota; p__Ascomycota; c__Dothideomycetes; o__Pleosporales; f__Massarinaceae; g__Stagonospora; s__Stagonospora sp. 4/99-5
OTU2425	0	0	0	0	0	0	0	0	0	0	0	0	0	0	0	0	0	0	d__Eukaryota; p__Ascomycota; c__Leotiomycetes; o__Helotiales; f__Helotiaceae; g__Articulospora; s__Articulospora proliferata
OTU2426	0	0	0	0	0	0	0	0	0	0	0	0	0	0	0	0	0	0	Unclassified
OTU2429	0	0	0	0	0	0	0	0	0	0	0	0	0	0	0	0	0	0	d__Eukaryota; p__Ascomycota; c__Sordariomycetes; o__Hypocreales; f__Nectriaceae; g__Fusarium; s__Fusarium sp.
OTU2430	0	0	13	0	0	0	0	0	0	0	0	0	0	0	0	0	0	0	d__Eukaryota; p__Ascomycota; c__Eurotiomycetes; o__Eurotiales; f__Aspergillaceae; g__Aspergillus; s__Aspergillus vitricola
OTU2432	0	0	0	0	0	0	0	0	0	0	0	0	0	0	0	0	0	0	d__Eukaryota; p__Ascomycota; c__Sordariomycetes; o__Hypocreales; f__Nectriaceae; g__Fusarium; s__Fusarium sp.
OTU2433	2	0	0	0	2	0	0	0	1	1	0	0	0	0	0	0	0	0	d__Eukaryota; p__Ascomycota; c__Dothideomycetes; o__Capnodiales; f__Cladosporiaceae; g__Cladosporium; s__Cladosporium sp.
OTU2435	0	0	0	0	0	0	0	0	0	0	0	0	0	0	0	0	0	0	d__Eukaryota; p__Ascomycota; c__norank; o__norank; f__norank; g__Hormiactis; s__Hormiactis candida
OTU2436	0	0	0	0	0	0	0	1	0	0	0	0	0	0	0	0	0	0	d__Eukaryota; p__Ascomycota; c__Sordariomycetes; o__Hypocreales; f__Nectriaceae; g__Fusarium; s__Fusarium sp.
OTU2437	0	0	0	0	0	0	0	0	0	0	0	0	0	0	0	0	0	0	d__Eukaryota; p__Ascomycota; c__Sordariomycetes; o__Hypocreales; f__Nectriaceae; g__Fusarium; s__Fusarium sp. 459
OTU2438	0	0	0	0	0	0	0	1	0	0	0	0	0	0	0	0	0	0	d__Eukaryota; p__Ascomycota; c__Sordariomycetes; o__Hypocreales; f__Nectriaceae; g__Fusarium; s__Fusarium sp.
OTU2439	0	0	0	0	0	0	0	0	0	0	0	0	0	0	0	0	0	0	d__Eukaryota; p__Ascomycota; c__Dothideomycetes; o__Pleosporales; f__Phaeosphaeriaceae; g__Sclerostagonospora; s__Sclerostagonospora sp. CBS 118152
OTU2440	0	0	0	0	0	0	0	1	0	1	3	3	0	0	0	1	1	3	d__Eukaryota; p__Ascomycota; c__Dothideomycetes; o__Pleosporales; f__Pleosporaceae; g__Alternaria; s__Alternaria alternata
OTU2442	0	0	0	0	0	0	0	0	0	0	0	0	0	0	0	0	0	0	d__Eukaryota; p__Ascomycota; c__Sordariomycetes; o__Hypocreales; f__Nectriaceae; g__Fusarium; s__Fusarium sp.
OTU2446	1	0	0	0	0	0	1	0	0	0	0	0	0	0	0	0	0	0	d__Eukaryota; p__Ascomycota; c__Dothideomycetes; o__Capnodiales; f__Cladosporiaceae; g__Cladosporium; s__Cladosporium sp.
OTU2448	0	0	0	0	0	0	0	0	0	0	0	0	1	0	0	0	0	0	d__Eukaryota; p__Ascomycota; c__norank; o__norank; f__norank; g__Tetracladium; s__Tetracladium sp.
OTU2452	0	0	0	0	0	0	0	0	0	0	0	0	0	0	0	0	0	0	d__Eukaryota; p__Ascomycota; c__Sordariomycetes; o__Sordariales; f__Chaetomiaceae; g__Chaetomium; s__Chaetomium sp. 11 JAS-2013
OTU2454	0	0	0	0	0	0	0	1	0	0	0	0	0	0	0	0	0	0	d__Eukaryota; p__Ascomycota; c__Sordariomycetes; o__Hypocreales; f__Nectriaceae; g__Fusarium; s__Fusarium sp.
OTU2455	0	0	0	0	0	0	0	0	0	0	0	0	0	0	0	0	0	0	d__Eukaryota; p__Ascomycota; c__Sordariomycetes; o__Hypocreales; f__Nectriaceae; g__Fusarium; s__Fusarium incarnatum
OTU2457	0	0	0	0	0	0	0	0	0	0	1	0	0	0	13	0	0	0	d__Eukaryota; p__Ascomycota; c__Eurotiomycetes; o__Eurotiales; f__Aspergillaceae; g__Penicillium; s__Penicillium steckii
OTU2458	0	1	0	0	0	0	0	0	0	0	0	0	0	0	0	0	0	0	d__Eukaryota; p__Ascomycota; c__Sordariomycetes; o__Hypocreales; f__Nectriaceae; g__Fusarium; s__Fusarium sp.
OTU2461	0	0	0	0	0	0	1	0	0	0	0	0	0	0	0	0	0	0	d__Eukaryota; p__Ascomycota; c__Sordariomycetes; o__Hypocreales; f__Nectriaceae; g__Fusarium; s__Fusarium oxysporum
OTU2462	0	0	0	0	0	0	1	0	0	0	0	0	0	0	0	0	0	0	d__Eukaryota; p__Ascomycota; c__Sordariomycetes; o__Hypocreales; f__Nectriaceae; g__Fusarium; s__Fusarium sp.
OTU2463	0	0	0	0	0	0	0	0	0	0	0	0	1	2	0	0	0	0	d__Eukaryota; p__Ascomycota; c__Sordariomycetes; o__Glomerellales; f__Plectosphaerellaceae; g__Plectosphaerella; s__Plectosphaerella cucumerina
OTU2465	0	0	0	0	0	0	0	0	0	0	0	0	0	0	0	0	0	0	d__Eukaryota; p__Ascomycota; c__Sordariomycetes; o__Hypocreales; f__Nectriaceae; g__Fusarium; s__Fusarium sp.
OTU2466	0	0	0	0	0	0	0	0	0	0	0	0	0	0	0	0	0	0	d__Eukaryota; p__Ascomycota; c__norank; o__norank; f__norank; g__Tetracladium; s__Tetracladium sp.
OTU2470	0	0	0	0	0	0	0	0	0	0	0	0	0	0	0	0	0	0	d__Eukaryota; p__Ascomycota; c__Sordariomycetes; o__Sordariales; f__Lasiosphaeriaceae; g__Podospora; s__Podospora pyriformis
OTU2472	0	0	0	0	0	0	0	0	0	0	0	0	0	0	0	0	0	0	d__Eukaryota; p__Ascomycota; c__Sordariomycetes; o__Microascales; f__Microascaceae; g__Scopulariopsis; s__Scopulariopsis sp. F36
OTU2474	0	0	0	0	0	0	0	0	0	0	0	0	0	0	0	0	0	0	d__Eukaryota; p__Ascomycota; c__Sordariomycetes; o__Hypocreales; f__Nectriaceae; g__Fusarium; s__Fusarium sp.
OTU2475	1	0	1	0	0	0	1	0	1	1	0	1	0	0	0	0	0	1	d__Eukaryota; p__Ascomycota; c__Dothideomycetes; o__Pleosporales; f__Pleosporaceae; g__Alternaria; s__Alternaria sp.
OTU2476	0	0	0	0	0	0	0	0	0	0	0	0	0	0	0	0	0	0	d__Eukaryota; p__Ascomycota; c__Eurotiomycetes; o__Chaetothyriales; f__Herpotrichiellaceae; g__Phialophora; s__Phialophora sp. DF35
OTU2480	0	0	0	0	0	0	0	0	0	0	0	0	0	0	0	0	0	0	Unclassified
OTU2481	0	0	0	0	0	0	0	0	0	0	0	0	0	0	0	0	0	1	d__Eukaryota; p__Ascomycota; c__Sordariomycetes; o__Hypocreales; f__Nectriaceae; g__Fusarium; s__Fusarium sp.
OTU2482	0	0	0	0	0	0	0	0	0	0	0	0	0	0	0	0	0	0	d__Eukaryota; p__Ascomycota; c__Sordariomycetes; o__Hypocreales; f__Nectriaceae; g__Fusarium; s__Fusarium sp.
OTU2484	0	0	0	0	0	0	0	0	0	0	0	0	0	0	0	0	0	0	d__Eukaryota; p__Ascomycota; c__Sordariomycetes; o__Hypocreales; f__Nectriaceae; g__Fusarium; s__Fusarium sp.
OTU2486	0	0	0	0	0	0	0	0	0	0	0	0	0	0	0	0	0	0	d__Eukaryota; p__Ascomycota; c__Sordariomycetes; o__Sordariales; f__Chaetomiaceae; g__Chaetomium; s__Chaetomium grande
OTU2487	0	0	0	0	0	0	0	0	0	0	0	0	0	0	0	0	0	0	d__Eukaryota; p__Ascomycota; c__Dothideomycetes; o__Pleosporales; f__Cucurbitariaceae; g__Neocucurbitaria; s__Neocucurbitaria cava
OTU2493	0	0	0	0	0	0	0	1	0	0	0	0	0	0	0	0	0	0	d__Eukaryota; p__Ascomycota; c__Sordariomycetes; o__Hypocreales; f__Nectriaceae; g__Fusarium; s__Fusarium sp.
OTU2495	0	0	0	0	0	0	0	0	0	0	0	0	0	0	0	0	0	0	d__Eukaryota; p__Ascomycota; c__Sordariomycetes; o__Hypocreales; f__Nectriaceae; g__Fusarium; s__Fusarium solani
OTU2498	0	0	0	0	0	0	0	0	0	0	0	0	0	0	0	0	0	0	d__Eukaryota; p__Basidiomycota; c__Tremellomycetes; o__Tremellales; f__Cryptococcaceae; g__Cryptococcus; s__Cryptococcus sp. 2 IA06
OTU2500	0	0	2	0	1	3	0	0	0	0	0	0	0	0	0	0	0	0	d__Eukaryota; p__Basidiomycota; c__Tremellomycetes; o__Tremellales; f__Bulleribasidiaceae; g__Vishniacozyma; s__Vishniacozyma cf. taibaiensis
OTU2503	0	0	0	0	0	0	0	1	0	0	0	0	0	0	0	0	0	0	d__Eukaryota; p__Ascomycota; c__Sordariomycetes; o__Hypocreales; f__Nectriaceae; g__Fusarium; s__Fusarium sp.
OTU2505	0	0	0	0	0	0	0	0	0	0	0	0	0	0	0	0	0	0	d__Eukaryota; p__Ascomycota; c__Sordariomycetes; o__Hypocreales; f__Nectriaceae; g__Fusarium; s__Fusarium sp.
OTU2506	0	0	0	0	0	0	0	0	0	0	0	0	0	0	0	0	0	0	d__Eukaryota; p__Ascomycota; c__Sordariomycetes; o__Hypocreales; f__Nectriaceae; g__Fusarium; s__Fusarium sp.
OTU2508	0	0	0	0	0	0	0	0	0	0	0	0	0	0	0	0	0	0	d__Eukaryota; p__Ascomycota; c__Sordariomycetes; o__Hypocreales; f__Nectriaceae; g__Fusarium; s__Fusarium fujikuroi
OTU2509	0	0	0	0	0	0	0	0	0	0	0	0	0	0	0	0	0	0	d__Eukaryota; p__Basidiomycota; c__Agaricomycetes; o__Hymenochaetales; f__Schizoporaceae; g__Oxyporus; s__Oxyporus sp. BAB-4561
OTU2512	0	0	0	0	0	0	0	0	0	1	0	0	0	0	0	0	0	0	d__Eukaryota; p__Ascomycota; c__Sordariomycetes; o__Microascales; f__Microascaceae; g__Scopulariopsis; s__Scopulariopsis brevicaulis
OTU2514	0	0	0	0	0	0	0	1	0	0	0	0	0	0	1	0	0	0	d__Eukaryota; p__Ascomycota; c__Sordariomycetes; o__Hypocreales; f__Nectriaceae; g__Fusarium; s__Fusarium sp.
OTU2521	0	0	0	0	0	0	0	0	0	0	0	0	0	0	0	0	0	0	d__Eukaryota; p__Ascomycota; c__Sordariomycetes; o__Hypocreales; f__Nectriaceae; g__Fusarium; s__Fusarium sp.
OTU2524	0	0	0	0	0	0	0	0	0	0	0	0	0	0	1	0	0	0	d__Eukaryota; p__Ascomycota; c__Pezizomycetes; o__Pezizales; f__Pyronemataceae; g__Pseudombrophila; s__Pseudombrophila hepatica
OTU2529	0	0	0	0	0	0	0	0	0	0	0	0	0	0	0	0	0	0	d__Eukaryota; p__Ascomycota; c__Sordariomycetes; o__Hypocreales; f__Nectriaceae; g__Fusarium; s__Fusarium sp.
OTU2532	0	0	0	0	0	0	0	1	0	0	0	0	0	0	0	0	0	0	d__Eukaryota; p__Ascomycota; c__Sordariomycetes; o__Hypocreales; f__Nectriaceae; g__Fusarium; s__Fusarium sp.
OTU2534	0	0	0	0	0	0	0	0	0	0	0	0	0	0	0	0	0	0	d__Eukaryota; p__Ascomycota; c__Sordariomycetes; o__Hypocreales; f__Nectriaceae; g__Fusarium; s__Fusarium sp.
OTU2535	0	0	0	0	0	0	0	0	0	0	0	0	0	0	0	0	0	0	d__Eukaryota; p__Ascomycota; c__norank; o__norank; f__norank; g__Tetracladium; s__Tetracladium sp. S-16
OTU2536	0	0	0	0	0	0	0	0	0	0	0	0	0	0	0	0	0	0	d__Eukaryota; p__Ascomycota; c__Dothideomycetes; o__Pleosporales; f__norank; g__Microsphaeropsis; s__Microsphaeropsis olivacea
OTU2537	0	0	0	0	0	0	0	0	0	0	0	0	0	0	0	0	0	1	d__Eukaryota; p__Ascomycota; c__Sordariomycetes; o__Hypocreales; f__Nectriaceae; g__Fusarium; s__Fusarium sp.
OTU2539	0	0	0	0	0	0	0	0	0	0	0	0	0	0	0	0	0	0	d__Eukaryota; p__Ascomycota; c__Sordariomycetes; o__Hypocreales; f__Nectriaceae; g__Fusarium; s__Fusarium sp.
OTU2541	0	0	0	0	0	0	0	1	0	0	0	0	0	0	0	0	0	0	d__Eukaryota; p__Ascomycota; c__Sordariomycetes; o__Hypocreales; f__Nectriaceae; g__Fusarium; s__Fusarium sp.
OTU2547	0	0	0	0	0	0	0	0	1	0	0	0	0	0	0	0	0	0	d__Eukaryota; p__Ascomycota; c__Sordariomycetes; o__Hypocreales; f__Nectriaceae; g__Fusarium; s__Fusarium sp.
OTU2551	0	0	0	0	0	0	0	0	0	0	0	0	0	0	0	0	0	0	d__Eukaryota; p__Ascomycota; c__Sordariomycetes; o__Hypocreales; f__Nectriaceae; g__Fusarium; s__Fusarium sp.
OTU2553	0	0	0	0	0	0	0	0	0	0	0	0	0	0	1	0	0	0	d__Eukaryota; p__Ascomycota; c__Sordariomycetes; o__Sordariales; f__Chaetomiaceae; g__Chaetomium; s__Chaetomium sp.
OTU2557	0	0	0	0	0	0	0	0	0	0	0	0	0	0	0	0	0	0	Unclassified
OTU2558	0	1	0	0	0	0	0	0	0	0	0	0	0	0	0	0	0	0	d__Eukaryota; p__Ascomycota; c__norank; o__norank; f__norank; g__Tetracladium; s__Tetracladium sp.
OTU2564	0	0	15	0	0	0	0	0	0	0	0	0	0	0	0	0	0	0	d__Eukaryota; p__Ascomycota; c__Dothideomycetes; o__Pleosporales; f__Sporormiaceae; g__Preussia; s__Preussia similis
OTU2565	0	0	0	0	0	0	0	0	7	0	0	0	0	0	0	0	0	0	d__Eukaryota; p__Mucoromycota; c__Glomeromycetes; o__Glomerales; f__Glomeraceae; g__Glomus; s__Glomus sp. 10 SUN-2011
OTU2569	0	0	1	0	0	0	0	0	0	0	0	0	0	0	0	0	0	0	d__Eukaryota; p__Ascomycota; c__Sordariomycetes; o__Hypocreales; f__Nectriaceae; g__Fusarium; s__Fusarium oxysporum
OTU2570	0	0	0	0	0	0	0	0	0	0	0	0	0	0	0	0	1	0	d__Eukaryota; p__Ascomycota; c__Sordariomycetes; o__Hypocreales; f__Nectriaceae; g__Fusarium; s__Fusarium sp.
OTU2572	0	0	0	0	0	0	0	0	0	0	0	0	0	0	0	0	0	0	d__Eukaryota; p__Ascomycota; c__Dothideomycetes; o__norank; f__norank; g__Thyrostroma; s__Thyrostroma sp.
OTU2573	0	0	0	0	0	0	0	0	0	0	0	0	0	0	0	0	0	0	d__Eukaryota; p__Ascomycota; c__Sordariomycetes; o__Hypocreales; f__Nectriaceae; g__Fusarium; s__Fusarium sp.
OTU2574	0	0	0	0	1	0	0	0	0	0	0	1	0	0	0	0	1	0	d__Eukaryota; p__Ascomycota; c__Dothideomycetes; o__Pleosporales; f__Pleosporaceae; g__Alternaria; s__Alternaria sp.
OTU2575	0	0	0	0	0	0	0	0	0	0	0	0	0	0	0	0	0	0	d__Eukaryota; p__Ascomycota; c__Sordariomycetes; o__Sordariales; f__Chaetomiaceae; g__Chaetomium; s__Chaetomium grande
OTU2579	0	0	0	0	0	0	0	0	0	0	0	0	0	0	0	1	0	6	d__Eukaryota; p__Ascomycota; c__Sordariomycetes; o__Hypocreales; f__Nectriaceae; g__Fusarium; s__Fusarium sp.
OTU2580	0	0	0	0	0	0	0	0	0	0	0	0	0	0	0	0	1	0	d__Eukaryota; p__Ascomycota; c__Sordariomycetes; o__Hypocreales; f__Nectriaceae; g__Fusarium; s__Fusarium sp.
OTU2581	0	0	0	0	0	0	0	0	0	0	0	0	0	0	0	0	0	0	d__Eukaryota; p__Ascomycota; c__Sordariomycetes; o__Hypocreales; f__Nectriaceae; g__Fusarium; s__Fusarium sp. 459
OTU2583	0	0	0	0	0	0	0	0	0	0	0	0	0	0	0	0	0	0	d__Eukaryota; p__Ascomycota; c__Sordariomycetes; o__Hypocreales; f__Nectriaceae; g__Fusarium; s__Fusarium sp.
OTU2586	0	0	0	0	0	0	0	0	0	0	0	0	0	0	0	0	0	0	Unclassified
OTU2588	0	1	0	0	0	0	0	0	0	0	0	0	0	0	0	0	0	0	d__Eukaryota; p__Ascomycota; c__Sordariomycetes; o__Hypocreales; f__Nectriaceae; g__Fusarium; s__Fusarium cf. solani
OTU2590	0	0	0	0	0	0	0	0	0	0	0	0	0	0	0	0	0	0	d__Eukaryota; p__Ascomycota; c__Sordariomycetes; o__Hypocreales; f__Nectriaceae; g__Fusarium; s__Fusarium sp.
OTU2591	0	0	0	0	0	0	0	0	0	0	0	0	0	0	0	1	0	0	d__Eukaryota; p__Ascomycota; c__Sordariomycetes; o__Hypocreales; f__Nectriaceae; g__Fusarium; s__Fusarium sp.
OTU2592	0	0	0	0	15	0	0	0	0	0	0	0	0	0	0	0	0	0	Unclassified
OTU2594	0	0	0	0	0	0	0	0	0	0	0	0	0	0	0	0	0	0	d__Eukaryota; p__Ascomycota; c__Sordariomycetes; o__Hypocreales; f__Nectriaceae; g__Fusarium; s__Fusarium sp.
OTU2595	0	0	0	0	0	0	0	0	0	0	0	0	0	0	0	0	0	0	d__Eukaryota; p__Ascomycota; c__Sordariomycetes; o__Hypocreales; f__Nectriaceae; g__Fusarium; s__Fusarium incarnatum
OTU2599	0	0	0	0	0	0	0	0	0	0	0	0	0	0	0	0	0	0	Unclassified
OTU2601	0	0	0	0	0	0	0	0	0	0	0	0	0	0	0	0	0	0	Unclassified
OTU2602	0	0	0	0	0	0	0	0	0	0	0	0	0	0	0	0	0	0	d__Eukaryota; p__Ascomycota; c__Dothideomycetes; o__Pleosporales; f__Phaeosphaeriaceae; g__Phaeosphaeria; s__Phaeosphaeria cf. caricicola
OTU2604	0	0	0	0	0	0	0	0	0	0	0	0	0	0	0	0	0	0	d__Eukaryota; p__Ascomycota; c__Sordariomycetes; o__Hypocreales; f__Nectriaceae; g__Fusarium; s__Fusarium sp.
OTU2606	0	0	0	0	0	0	0	0	0	0	0	0	0	0	0	0	0	0	d__Eukaryota; p__Ascomycota; c__Leotiomycetes; o__Helotiales; f__Helotiaceae; g__Hymenoscyphus; s__Hymenoscyphus menthae
OTU2607	0	0	0	0	0	0	0	0	0	0	0	0	0	0	0	0	0	0	d__Eukaryota; p__Ascomycota; c__Sordariomycetes; o__Hypocreales; f__Nectriaceae; g__Fusarium; s__Fusarium solani
OTU2608	0	0	0	0	0	0	0	0	0	0	0	0	0	0	0	0	0	0	d__Eukaryota; p__Ascomycota; c__Sordariomycetes; o__Hypocreales; f__Nectriaceae; g__Fusarium; s__Fusarium sp. 459
OTU2616	0	0	0	0	0	0	0	0	0	0	0	0	0	0	0	0	0	2	d__Eukaryota; p__Ascomycota; c__Sordariomycetes; o__Hypocreales; f__Nectriaceae; g__Fusarium; s__Fusarium sp. 459
OTU2617	0	0	0	0	0	0	1	0	0	0	0	0	0	0	0	0	0	0	d__Eukaryota; p__Ascomycota; c__Sordariomycetes; o__Hypocreales; f__Nectriaceae; g__Fusarium; s__Fusarium sp.
OTU2622	0	0	0	0	0	0	0	0	0	0	0	0	0	0	0	0	0	0	d__Eukaryota; p__Ascomycota; c__Sordariomycetes; o__Hypocreales; f__Nectriaceae; g__Fusarium; s__Fusarium fujikuroi
OTU2626	0	0	0	1	6	0	0	0	0	0	0	0	0	0	0	0	0	0	Unclassified
OTU2627	0	0	0	0	0	0	0	0	0	0	0	0	0	0	0	0	0	0	d__Eukaryota; p__Ascomycota; c__Sordariomycetes; o__Glomerellales; f__Plectosphaerellaceae; g__Plectosphaerella; s__Plectosphaerella cucumerina
OTU2628	0	0	0	0	0	0	0	0	0	0	0	0	0	0	0	0	0	1	d__Eukaryota; p__Ascomycota; c__Sordariomycetes; o__Hypocreales; f__Nectriaceae; g__Fusarium; s__Fusarium sp.
OTU2629	0	0	0	0	0	0	0	0	0	0	0	0	0	0	0	0	0	0	d__Eukaryota; p__Ascomycota; c__Sordariomycetes; o__Sordariales; f__Chaetomiaceae; g__Chaetomium; s__Chaetomium grande
OTU2633	0	0	0	0	0	0	0	0	0	0	0	0	0	0	0	0	0	0	d__Eukaryota; p__Ascomycota; c__Sordariomycetes; o__Hypocreales; f__Nectriaceae; g__Fusarium; s__Fusarium oxysporum
OTU2641	0	0	0	0	0	0	0	0	0	0	0	0	0	0	0	0	0	0	d__Eukaryota; p__Ascomycota; c__Leotiomycetes; o__Helotiales; f__norank; g__Dendrostilbella; s__Dendrostilbella macrospora
OTU2642	0	0	0	0	0	0	0	0	0	0	0	0	0	0	0	0	0	0	d__Eukaryota; p__Basidiomycota; c__Tremellomycetes; o__Filobasidiales; f__Filobasidiaceae; g__Naganishia; s__Naganishia globosa
OTU2646	0	0	0	0	0	0	0	2	0	0	0	0	0	0	0	0	0	0	d__Eukaryota; p__Ascomycota; c__Sordariomycetes; o__Hypocreales; f__Nectriaceae; g__Fusarium; s__Fusarium sp.
OTU2649	0	0	0	0	0	0	13	0	0	0	0	0	0	0	0	0	0	0	d__Eukaryota; p__Basidiomycota; c__Agaricomycetes; o__Cantharellales; f__Ceratobasidiaceae; g__Waitea; s__Waitea circinata
OTU2653	0	0	1	0	0	0	0	0	0	0	0	0	0	0	0	0	0	0	d__Eukaryota; p__Ascomycota; c__Sordariomycetes; o__Hypocreales; f__Nectriaceae; g__Fusarium; s__Fusarium sp.
OTU2654	0	0	0	0	0	0	0	0	0	0	0	0	0	0	0	0	0	0	d__Eukaryota; p__Basidiomycota; c__Ustilaginomycetes; o__Ustilaginales; f__Ustilaginaceae; g__Ustilago; s__Ustilago abaconensis
OTU2655	0	0	2	0	0	0	0	0	0	0	0	0	0	0	0	0	0	0	d__Eukaryota; p__Ascomycota; c__Sordariomycetes; o__Hypocreales; f__Nectriaceae; g__Fusarium; s__Fusarium sp.
OTU2659	0	0	0	0	0	0	1	0	0	0	0	1	0	0	0	2	0	0	d__Eukaryota; p__Ascomycota; c__Dothideomycetes; o__Capnodiales; f__Cladosporiaceae; g__Cladosporium; s__Cladosporium sp.
OTU2660	0	0	0	2	0	0	1	0	0	0	0	0	0	0	0	0	0	0	d__Eukaryota; p__Ascomycota; c__Dothideomycetes; o__Capnodiales; f__Cladosporiaceae; g__Cladosporium; s__Cladosporium sp.
OTU2664	0	0	0	0	0	0	0	0	0	0	0	0	0	0	0	0	0	0	d__Eukaryota; p__Ascomycota; c__Sordariomycetes; o__Hypocreales; f__Nectriaceae; g__Fusarium; s__Fusarium sp.
OTU2667	0	0	0	0	0	0	0	0	0	0	0	0	0	0	0	0	0	0	d__Eukaryota; p__Ascomycota; c__Sordariomycetes; o__Hypocreales; f__Nectriaceae; g__Fusarium; s__Fusarium sp.
OTU2668	0	0	0	0	0	0	0	0	0	0	0	0	0	0	0	0	0	0	d__Eukaryota; p__Ascomycota; c__Sordariomycetes; o__Sordariales; f__Lasiosphaeriaceae; g__Apiosordaria; s__Apiosordaria microcarpa
OTU2670	0	0	1	0	0	0	0	0	0	0	0	2	0	0	0	0	0	0	d__Eukaryota; p__Ascomycota; c__Dothideomycetes; o__Capnodiales; f__Cladosporiaceae; g__Cladosporium; s__Cladosporium sp.
OTU2673	0	0	0	0	0	0	0	0	0	0	0	0	0	0	1	0	0	0	d__Eukaryota; p__Ascomycota; c__Sordariomycetes; o__Hypocreales; f__Nectriaceae; g__Fusarium; s__Fusarium sp.
OTU2680	0	0	0	0	0	0	0	0	0	0	0	0	0	1	0	0	0	0	d__Eukaryota; p__Ascomycota; c__Sordariomycetes; o__Hypocreales; f__Nectriaceae; g__Volutella; s__Volutella ciliata
OTU2682	0	0	0	0	0	0	0	0	0	0	0	0	0	0	0	0	0	0	d__Eukaryota; p__Ascomycota; c__Sordariomycetes; o__Hypocreales; f__Nectriaceae; g__Fusarium; s__Fusarium fujikuroi
OTU2683	0	0	0	0	0	0	0	0	0	0	0	0	0	0	0	0	0	0	d__Eukaryota; p__Ascomycota; c__Sordariomycetes; o__Hypocreales; f__Nectriaceae; g__Fusarium; s__Fusarium sp.
OTU2687	0	0	0	0	0	0	0	0	0	0	0	0	0	0	0	0	1	1	d__Eukaryota; p__Ascomycota; c__Sordariomycetes; o__Hypocreales; f__Nectriaceae; g__Fusarium; s__Fusarium sp.
OTU2688	0	0	0	1	0	0	0	0	0	0	0	0	0	0	0	0	0	0	d__Eukaryota; p__Ascomycota; c__Sordariomycetes; o__Hypocreales; f__Nectriaceae; g__Fusarium; s__Fusarium sp.
OTU2689	0	1	0	0	0	0	0	0	0	0	0	0	0	0	0	0	0	0	d__Eukaryota; p__Ascomycota; c__Sordariomycetes; o__Hypocreales; f__Nectriaceae; g__Fusarium; s__Fusarium oxysporum
OTU2697	0	0	0	0	0	0	0	0	0	0	0	0	0	0	0	0	0	0	d__Eukaryota; p__Ascomycota; c__Sordariomycetes; o__Sordariales; f__Lasiosphaeriaceae; g__Podospora; s__Podospora australis
OTU2698	0	0	0	0	0	0	0	0	0	0	0	0	0	0	0	0	0	0	d__Eukaryota; p__Ascomycota; c__Sordariomycetes; o__Hypocreales; f__Nectriaceae; g__Fusarium; s__Fusarium sp.
OTU2699	0	0	0	0	0	0	0	0	0	0	0	0	0	0	0	0	0	0	d__Eukaryota; p__Ascomycota; c__Sordariomycetes; o__Hypocreales; f__Nectriaceae; g__Fusarium; s__Fusarium sp.
OTU2700	0	0	0	0	0	0	0	0	0	0	0	0	0	0	0	0	0	0	d__Eukaryota; p__Ascomycota; c__Sordariomycetes; o__Hypocreales; f__Nectriaceae; g__Fusarium; s__Fusarium sp.
OTU2701	0	0	0	0	0	0	0	0	0	0	0	0	0	0	0	0	0	0	Unclassified
OTU2703	0	0	0	0	0	0	0	0	0	0	0	0	0	0	0	0	0	0	d__Eukaryota; p__Ascomycota; c__Sordariomycetes; o__Hypocreales; f__Stachybotryaceae; g__Stachybotrys; s__Stachybotrys chlorohalonata
OTU2704	0	0	0	0	0	0	0	0	0	0	0	0	0	0	0	0	0	0	d__Eukaryota; p__Ascomycota; c__Sordariomycetes; o__Hypocreales; f__Nectriaceae; g__Fusarium; s__Fusarium sp.
OTU2705	0	0	0	0	0	0	0	0	0	0	0	0	0	0	0	0	0	0	d__Eukaryota; p__Ascomycota; c__Sordariomycetes; o__Hypocreales; f__Nectriaceae; g__Fusarium; s__Fusarium sp.
OTU2706	0	0	0	0	0	0	0	0	0	0	0	0	0	0	0	0	0	0	d__Eukaryota; p__Ascomycota; c__Sordariomycetes; o__Hypocreales; f__Nectriaceae; g__Fusarium; s__Fusarium sp.
OTU2708	0	0	0	0	0	0	0	0	1	0	0	0	0	0	0	0	0	0	d__Eukaryota; p__Ascomycota; c__Sordariomycetes; o__Hypocreales; f__Nectriaceae; g__Fusarium; s__Fusarium sp.
OTU2710	0	0	0	0	0	0	0	0	0	0	0	0	0	0	0	0	0	0	d__Eukaryota; p__Ascomycota; c__Sordariomycetes; o__Hypocreales; f__Nectriaceae; g__Ilyonectria; s__Ilyonectria liliigena
OTU2711	0	0	0	0	0	0	0	0	0	0	0	0	0	0	0	0	0	0	d__Eukaryota; p__Ascomycota; c__Sordariomycetes; o__Hypocreales; f__Nectriaceae; g__Volutella; s__Volutella ciliata
OTU2713	0	0	0	0	0	0	1	0	0	0	0	0	0	0	0	0	0	0	d__Eukaryota; p__Ascomycota; c__Sordariomycetes; o__Hypocreales; f__Nectriaceae; g__Fusarium; s__Fusarium sp.
OTU2717	0	0	0	0	0	0	0	0	0	0	0	0	0	0	0	0	0	0	d__Eukaryota; p__Ascomycota; c__Sordariomycetes; o__Hypocreales; f__Nectriaceae; g__Fusarium; s__Fusarium sp.
OTU2718	0	0	0	0	0	0	0	0	0	0	0	0	0	0	0	0	0	0	Unclassified
OTU2722	0	0	0	0	0	0	1	1	0	0	0	1	0	0	0	1	2	0	d__Eukaryota; p__Ascomycota; c__Sordariomycetes; o__Hypocreales; f__Nectriaceae; g__Fusarium; s__Fusarium oxysporum
OTU2728	0	0	0	0	0	0	0	0	0	0	0	0	0	0	0	0	0	0	d__Eukaryota; p__Ascomycota; c__Dothideomycetes; o__Capnodiales; f__Cladosporiaceae; g__Cladosporium; s__Cladosporium sp.
OTU2731	0	0	0	0	0	0	0	0	0	0	0	0	0	0	0	1	0	0	d__Eukaryota; p__Ascomycota; c__Sordariomycetes; o__Hypocreales; f__Nectriaceae; g__Fusarium; s__Fusarium oxysporum
OTU2732	0	0	0	0	0	0	0	0	0	0	0	0	0	0	0	0	0	0	d__Eukaryota; p__Ascomycota; c__Sordariomycetes; o__Hypocreales; f__Nectriaceae; g__Fusarium; s__Fusarium sp.
OTU2734	0	0	0	0	0	0	1	0	0	0	0	0	0	0	0	0	0	0	d__Eukaryota; p__Ascomycota; c__Sordariomycetes; o__Hypocreales; f__Nectriaceae; g__Fusarium; s__Fusarium sp.
OTU2736	0	0	0	0	0	0	0	0	0	0	0	0	0	0	0	0	0	0	d__Eukaryota; p__Ascomycota; c__Dothideomycetes; o__norank; f__Gloniaceae; g__Cenococcum; s__Cenococcum geophilum
OTU2738	0	0	0	0	0	0	0	0	0	0	0	0	0	0	0	0	0	0	d__Eukaryota; p__Ascomycota; c__Dothideomycetes; o__Pleosporales; f__norank; g__Latorua; s__Latorua caligans
OTU2739	0	0	0	0	0	0	0	0	1	0	0	0	0	0	0	0	0	0	d__Eukaryota; p__Ascomycota; c__Sordariomycetes; o__Hypocreales; f__Nectriaceae; g__Fusarium; s__Fusarium sp.
OTU2740	0	0	0	0	0	0	0	0	0	0	0	0	0	0	0	0	0	0	d__Eukaryota; p__Ascomycota; c__Sordariomycetes; o__Hypocreales; f__Nectriaceae; g__Fusarium; s__Fusarium sp.
OTU2741	0	0	0	0	0	0	0	0	0	0	0	0	0	0	0	0	0	0	d__Eukaryota; p__Ascomycota; c__Sordariomycetes; o__Hypocreales; f__Nectriaceae; g__Fusarium; s__Fusarium oxysporum
OTU2742	0	0	15	0	0	0	0	0	0	0	0	0	0	0	0	0	0	0	d__Eukaryota; p__Ascomycota; c__Sordariomycetes; o__Pleurotheciales; f__Pleurotheciaceae; g__Phaeoisaria; s__Phaeoisaria clematidis
OTU2745	0	14	0	0	0	0	0	0	0	0	0	0	0	0	0	0	0	0	d__Eukaryota; p__Ascomycota; c__Sordariomycetes; o__Xylariales; f__Hypoxylaceae; g__Hypoxylon; s__Hypoxylon rubiginosum
OTU2747	0	0	0	0	0	0	0	0	0	0	0	0	0	0	0	0	0	0	d__Eukaryota; p__Ascomycota; c__Sordariomycetes; o__Hypocreales; f__Nectriaceae; g__Fusarium; s__Fusarium sp.
OTU2751	0	0	0	0	0	0	0	0	0	0	0	0	0	0	0	0	0	0	d__Eukaryota; p__Ascomycota; c__Sordariomycetes; o__Hypocreales; f__Nectriaceae; g__Fusarium; s__Fusarium sp.
OTU2754	0	0	0	0	0	0	0	0	0	0	0	0	0	0	0	0	0	0	d__Eukaryota; p__Basidiomycota; c__Agaricomycetes; o__Agaricales; f__Bolbitiaceae; g__Conocybe; s__Conocybe nitrophila
OTU2755	0	0	0	0	0	0	0	0	0	0	0	0	0	0	0	0	0	0	d__Eukaryota; p__Ascomycota; c__Sordariomycetes; o__Hypocreales; f__Nectriaceae; g__Fusarium; s__Fusarium sp.
OTU2756	0	0	0	0	0	0	0	0	0	0	0	0	0	0	0	0	0	0	d__Eukaryota; p__Ascomycota; c__Sordariomycetes; o__Hypocreales; f__Nectriaceae; g__Fusarium; s__Fusarium sp.
OTU2757	0	0	0	0	0	0	0	0	0	0	0	0	0	0	0	0	0	0	d__Eukaryota; p__Ascomycota; c__Sordariomycetes; o__Hypocreales; f__Nectriaceae; g__Fusarium; s__Fusarium sp.
OTU2760	0	0	0	0	0	0	0	0	0	0	0	0	0	0	0	0	0	0	d__Eukaryota; p__Ascomycota; c__Sordariomycetes; o__Hypocreales; f__Nectriaceae; g__Fusarium; s__Fusarium sp.
OTU2761	0	0	0	4	2	0	0	0	0	0	0	0	0	0	0	0	0	0	d__Eukaryota; p__Ascomycota; c__Dothideomycetes; o__Capnodiales; f__Cladosporiaceae; g__Cladosporium; s__Cladosporium cladosporioides
OTU2769	0	0	0	0	0	0	0	0	0	0	0	0	0	0	0	0	0	1	d__Eukaryota; p__Ascomycota; c__Sordariomycetes; o__Hypocreales; f__Nectriaceae; g__Fusarium; s__Fusarium sp.
OTU2772	0	0	0	0	0	0	0	0	1	0	0	0	0	0	0	0	0	0	d__Eukaryota; p__Ascomycota; c__Sordariomycetes; o__Hypocreales; f__Nectriaceae; g__Fusarium; s__Fusarium sp.
OTU2773	0	0	0	0	0	0	0	0	0	0	0	0	0	0	0	1	0	0	d__Eukaryota; p__Ascomycota; c__Sordariomycetes; o__Hypocreales; f__Nectriaceae; g__Fusarium; s__Fusarium sp.
OTU2776	0	0	0	0	0	0	0	0	0	0	0	0	0	0	0	0	0	0	d__Eukaryota; p__Ascomycota; c__Sordariomycetes; o__Hypocreales; f__Nectriaceae; g__Fusarium; s__Fusarium sp.
OTU2777	0	0	0	0	0	0	0	1	0	0	1	0	0	0	0	0	0	0	d__Eukaryota; p__Ascomycota; c__Sordariomycetes; o__Hypocreales; f__Nectriaceae; g__Fusarium; s__Fusarium sp.
OTU2778	0	0	0	0	0	0	0	0	0	0	0	0	0	0	0	0	0	0	d__Eukaryota; p__Ascomycota; c__Sordariomycetes; o__Hypocreales; f__Nectriaceae; g__Fusarium; s__Fusarium sp.
OTU2779	0	1	0	0	0	0	0	0	0	0	0	0	0	0	0	0	0	0	d__Eukaryota; p__Ascomycota; c__Sordariomycetes; o__Hypocreales; f__Nectriaceae; g__Fusarium; s__Fusarium sp.
OTU2780	0	0	0	0	0	0	0	0	0	0	0	0	0	0	0	0	0	0	d__Eukaryota; p__Ascomycota; c__Sordariomycetes; o__Hypocreales; f__Nectriaceae; g__Fusarium; s__Fusarium solani
OTU2781	0	0	0	0	0	0	0	0	0	0	0	0	0	0	0	0	0	0	d__Eukaryota; p__Ascomycota; c__Sordariomycetes; o__Glomerellales; f__Plectosphaerellaceae; g__Plectosphaerella; s__Plectosphaerella cucumerina
OTU2783	0	0	0	0	0	0	0	0	0	0	0	0	0	0	0	0	0	0	d__Eukaryota; p__Ascomycota; c__Sordariomycetes; o__Hypocreales; f__Nectriaceae; g__Fusarium; s__Fusarium sp.
OTU2786	0	0	0	0	0	0	1	0	0	0	0	0	0	0	0	0	0	0	d__Eukaryota; p__Ascomycota; c__Sordariomycetes; o__Hypocreales; f__Nectriaceae; g__Fusarium; s__Fusarium sp.
OTU2790	0	0	0	0	0	0	0	0	0	0	0	0	0	0	0	0	0	0	d__Eukaryota; p__Ascomycota; c__Sordariomycetes; o__Hypocreales; f__Nectriaceae; g__Fusarium; s__Fusarium sp.
OTU2795	0	0	0	0	0	0	0	0	0	0	0	0	0	0	0	0	1	0	d__Eukaryota; p__Ascomycota; c__Sordariomycetes; o__Hypocreales; f__Nectriaceae; g__Fusarium; s__Fusarium sp.
OTU2796	0	0	0	0	0	0	0	0	0	0	0	0	0	0	0	0	0	1	d__Eukaryota; p__Ascomycota; c__Sordariomycetes; o__Hypocreales; f__Nectriaceae; g__Fusarium; s__Fusarium sp.
OTU2798	0	0	0	0	0	0	0	0	0	0	0	0	0	0	0	0	0	0	d__Eukaryota; p__Ascomycota; c__Sordariomycetes; o__Sordariales; f__norank; g__Ramophialophora; s__Ramophialophora humicola
OTU2799	0	0	0	0	0	0	0	0	0	0	0	0	0	0	0	0	0	0	d__Eukaryota; p__Ascomycota; c__Sordariomycetes; o__Sordariales; f__Chaetomiaceae; g__Myceliophthora; s__Myceliophthora lutea
OTU2804	0	0	0	0	0	0	0	0	0	0	0	0	0	0	0	0	0	0	d__Eukaryota; p__Ascomycota; c__Sordariomycetes; o__Hypocreales; f__Nectriaceae; g__Fusarium; s__Fusarium sp.
OTU2806	0	0	0	0	0	0	0	0	0	0	0	0	0	0	0	0	0	0	d__Eukaryota; p__Ascomycota; c__Sordariomycetes; o__Hypocreales; f__Nectriaceae; g__Fusarium; s__Fusarium sp.
OTU2807	0	0	0	0	0	0	0	0	0	0	0	0	0	0	0	0	0	0	d__Eukaryota; p__Ascomycota; c__Sordariomycetes; o__Hypocreales; f__Nectriaceae; g__Fusarium; s__Fusarium oxysporum
OTU2809	0	0	0	0	0	0	0	0	0	0	1	0	0	0	0	0	0	0	d__Eukaryota; p__Ascomycota; c__Sordariomycetes; o__Hypocreales; f__Nectriaceae; g__Fusarium; s__Fusarium sp.
OTU2816	0	0	0	0	0	0	0	0	0	0	0	0	0	0	0	0	0	0	d__Eukaryota; p__Ascomycota; c__Sordariomycetes; o__Microascales; f__Microascaceae; g__Lophotrichus; s__Lophotrichus sp. 1 RJ2014
OTU2817	0	0	0	0	0	0	1	0	0	0	0	0	0	0	0	0	0	0	d__Eukaryota; p__Ascomycota; c__Sordariomycetes; o__Hypocreales; f__Nectriaceae; g__Fusarium; s__Fusarium sp. 459
OTU2822	0	0	0	1	0	0	0	1	0	0	0	0	0	0	0	0	0	0	d__Eukaryota; p__Ascomycota; c__Sordariomycetes; o__Hypocreales; f__Nectriaceae; g__Fusarium; s__Fusarium sp.
OTU2825	0	0	0	0	0	0	0	0	0	0	0	0	0	0	0	0	2	0	d__Eukaryota; p__Ascomycota; c__Sordariomycetes; o__Hypocreales; f__Nectriaceae; g__Fusarium; s__Fusarium sp.
OTU2828	0	0	0	0	0	0	0	0	0	0	0	0	0	0	0	0	0	0	d__Eukaryota; p__Ascomycota; c__Sordariomycetes; o__Hypocreales; f__Nectriaceae; g__Fusarium; s__Fusarium solani
OTU2829	0	0	0	0	0	0	0	0	0	0	0	0	0	0	0	0	0	0	d__Eukaryota; p__Ascomycota; c__Sordariomycetes; o__Hypocreales; f__Nectriaceae; g__Fusarium; s__Fusarium cf. solani
OTU2831	0	0	0	0	0	0	0	0	0	0	0	0	0	0	0	0	0	0	d__Eukaryota; p__Ascomycota; c__Sordariomycetes; o__Hypocreales; f__Nectriaceae; g__Fusarium; s__Fusarium sp.
OTU2835	0	0	0	0	0	0	0	0	0	0	0	0	0	0	0	0	0	0	d__Eukaryota; p__Ascomycota; c__Sordariomycetes; o__Hypocreales; f__Nectriaceae; g__Fusarium; s__Fusarium sp.
OTU2836	0	0	0	3	0	0	0	0	0	0	0	0	0	0	0	0	0	0	d__Eukaryota; p__Ascomycota; c__Sordariomycetes; o__Melanosporales; f__Ceratostomataceae; g__Harzia; s__Harzia acremonioides
OTU2838	0	0	0	0	0	0	0	0	0	0	0	0	0	0	0	0	0	0	d__Eukaryota; p__Mucoromycota; c__Mortierellomycetes; o__Mortierellales; f__Mortierellaceae; g__Mortierella; s__Mortierella sp.
OTU2839	0	0	0	0	0	0	0	0	0	0	0	0	0	0	0	0	0	0	d__Eukaryota; p__Ascomycota; c__Sordariomycetes; o__Hypocreales; f__Nectriaceae; g__Fusarium; s__Fusarium sp.
OTU2844	0	0	0	0	0	0	0	0	0	0	0	0	0	0	0	0	0	0	d__Eukaryota; p__Ascomycota; c__Sordariomycetes; o__Hypocreales; f__Nectriaceae; g__Fusarium; s__Fusarium oxysporum
OTU2845	0	1	0	0	0	0	0	0	0	0	0	0	0	0	0	0	0	0	d__Eukaryota; p__Ascomycota; c__Sordariomycetes; o__Hypocreales; f__Nectriaceae; g__Fusarium; s__Fusarium sp.
OTU2846	0	0	0	0	0	0	0	0	0	1	0	0	0	0	0	0	0	0	d__Eukaryota; p__Ascomycota; c__Eurotiomycetes; o__Eurotiales; f__Trichocomaceae; g__Thermomyces; s__Thermomyces lanuginosus
[truncated: 724 more rows]

## Sheet: Dataset S2
Dataset S2: OTU abundances of endophytic bacteria in leaf part of C. pilosula
OTU ID	DT1- rep 1	DT1- rep 2	DT1- rep 3	CK1- rep 1	CK1- rep 2	CK1- rep 3	DT3- rep 1	DT3- rep 2	DT3- rep 3	CK3- rep 1	CK3- rep 2	CK3- rep 3	DT8- rep 1	DT8- rep 2	DT8- rep 3	CK8- rep 1	CK8- rep 2	CK8- rep 3	Taxonomy
OTU1	1222	987	1081	1214	1142	1328	1080	1112	1026	842	1109	1021	1103	1377	1271	1061	1060	810	d__Bacteria; p__Proteobacteria; c__Alphaproteobacteria; o__Rickettsiales; f__Mitochondria; g__norank
OTU2	1485	1456	1515	1443	1602	1459	1419	1339	1477	1511	1479	1465	1469	2312	1509	1362	1382	1500	d__Bacteria; p__Cyanobacteria; c__Oxyphotobacteria; o__Chloroplast; f__norank; g__norank
OTU3	1085	1078	1085	1049	1154	1069	983	1091	1048	1129	1088	1018	1009	1205	1131	1077	1057	1106	d__Bacteria; p__Cyanobacteria; c__Oxyphotobacteria; o__Chloroplast; f__norank; g__norank
OTU4	616	608	653	589	825	653	620	664	573	603	651	668	627	735	605	578	647	745	d__Bacteria; p__Cyanobacteria; c__Oxyphotobacteria; o__Chloroplast; f__norank; g__norank
OTU5	81	78	69	88	80	90	72	71	70	54	57	81	57	109	82	68	56	54	d__Bacteria; p__Proteobacteria; c__Alphaproteobacteria; o__Rickettsiales; f__Mitochondria; g__norank
OTU6	74	61	64	66	109	86	62	67	54	55	50	50	61	87	71	69	59	51	d__Bacteria; p__Proteobacteria; c__Alphaproteobacteria; o__Rickettsiales; f__Mitochondria; g__norank
OTU7	2	4	0	1	0	0	0	0	0	0	0	0	0	0	0	0	0	3	d__Bacteria; p__Actinobacteria; c__Actinobacteria; o__Micrococcales; f__Micrococcaceae; g__Pseudarthrobacter
OTU8	0	0	0	0	0	0	1	0	0	0	0	0	0	0	0	0	0	1	d__Bacteria; p__Actinobacteria; c__Actinobacteria; o__Micromonosporales; f__Micromonosporaceae; g__Actinoplanes
OTU9	132	161	155	153	167	142	156	132	155	150	139	150	120	154	153	142	144	127	d__Bacteria; p__Cyanobacteria; c__Oxyphotobacteria; o__Chloroplast; f__norank; g__norank
OTU10	26	22	38	46	54	47	16	32	39	30	35	24	34	48	28	38	37	20	d__Bacteria; p__Proteobacteria; c__Alphaproteobacteria; o__Rickettsiales; f__Mitochondria; g__norank
OTU11	35	29	26	34	45	42	32	31	26	28	29	31	37	44	45	38	29	22	d__Bacteria; p__Proteobacteria; c__Alphaproteobacteria; o__Rickettsiales; f__Mitochondria; g__norank
OTU12	0	0	0	0	0	1	0	0	0	1	0	0	0	0	0	0	1	0	d__Bacteria; p__Actinobacteria; c__Actinobacteria; o__Micrococcales; f__Promicromonosporaceae; g__Promicromonospora
OTU13	3	1	1	1	1	0	0	2	0	0	0	0	0	0	0	0	0	0	d__Bacteria; p__Actinobacteria; c__Actinobacteria; o__Frankiales; f__Geodermatophilaceae; g__Blastococcus; s__uncultured bacterium
OTU14	2	3	0	0	0	0	0	0	0	0	0	0	0	0	0	0	0	2	d__Bacteria; p__Actinobacteria; c__Actinobacteria; o__Frankiales; f__Geodermatophilaceae; g__Blastococcus
OTU15	0	0	0	0	0	0	0	0	0	1	0	0	0	0	0	0	1	0	d__Bacteria; p__Actinobacteria; c__Actinobacteria; o__Streptosporangiales; f__Thermomonosporaceae; g__Actinocorallia; s__metagenome
OTU16	1	3	1	0	1	0	0	0	0	0	0	0	0	1	0	0	0	2	d__Bacteria; p__Gemmatimonadetes; c__Gemmatimonadetes; o__Gemmatimonadales; f__Gemmatimonadaceae; g__uncultured; s__uncultured Gemmatimonadetes bacterium
OTU17	0	0	0	0	0	1	0	0	0	0	0	1	0	0	1	0	0	0	d__Bacteria; p__Actinobacteria; c__Actinobacteria; o__Streptomycetales; f__Streptomycetaceae; g__Streptomyces
OTU18	0	2	0	0	0	2	0	0	0	0	0	0	0	1	0	0	0	2	d__Bacteria; p__Chloroflexi; c__Chloroflexia; o__Thermomicrobiales; f__JG30-KF-CM45; g__norank; s__uncultured bacterium
OTU19	1	3	0	0	0	0	1	0	0	0	0	0	0	0	0	0	0	1	d__Bacteria; p__Acidobacteria; c__Subgroup 6; o__norank; f__norank; g__norank
OTU20	0	0	1	0	0	0	1	0	0	0	0	0	0	0	2	4	0	0	d__Bacteria; p__Actinobacteria; c__Actinobacteria; o__Micrococcales; f__Promicromonosporaceae; g__Promicromonospora
OTU21	1	0	0	0	0	0	1	0	0	1	0	0	0	0	0	0	0	0	d__Bacteria; p__Actinobacteria; c__Actinobacteria; o__Streptosporangiales; f__Thermomonosporaceae; g__Actinocorallia; s__metagenome
OTU22	0	1	0	0	0	0	0	0	0	0	0	0	0	1	0	0	0	1	d__Bacteria; p__Proteobacteria; c__Alphaproteobacteria; o__Rhizobiales; f__Rhizobiaceae; g__Allorhizobium-Neorhizobium-Pararhizobium-Rhizobium
OTU23	0	1	0	0	0	0	0	1	0	0	0	0	0	0	0	0	0	0	d__Bacteria; p__Proteobacteria; c__Alphaproteobacteria; o__Rhizobiales; f__Hyphomicrobiaceae; g__Hyphomicrobium; s__uncultured bacterium
OTU24	0	0	1	0	0	0	0	0	0	0	0	1	0	0	0	0	0	1	d__Bacteria; p__Nitrospirae; c__Nitrospira; o__Nitrospirales; f__Nitrospiraceae; g__Nitrospira; s__uncultured bacterium
OTU25	3	3	0	0	0	0	0	0	0	0	0	0	0	0	0	0	0	1	d__Bacteria; p__Acidobacteria; c__Subgroup 6; o__norank; f__norank; g__norank; s__uncultured bacterium
OTU26	0	0	0	0	0	0	0	0	0	0	0	0	0	1	0	0	0	0	d__Bacteria; p__Proteobacteria; c__Alphaproteobacteria; o__Rhizobiales; f__Hyphomicrobiaceae; g__Hyphomicrobium; s__uncultured bacterium
OTU27	1	1	0	0	0	0	1	0	0	0	0	0	0	1	0	0	0	3	d__Bacteria; p__Proteobacteria; c__Alphaproteobacteria; o__Azospirillales; f__uncultured; g__norank; s__uncultured bacterium
OTU28	0	0	0	0	0	0	1	0	2	0	0	0	0	0	0	0	0	0	d__Bacteria; p__Proteobacteria; c__Gammaproteobacteria; o__Pseudomonadales; f__Pseudomonadaceae; g__Pseudomonas
OTU29	2	2	0	0	0	1	0	0	0	0	0	0	1	0	0	0	0	2	d__Bacteria; p__Proteobacteria; c__Alphaproteobacteria; o__Rhizobiales; f__Rhizobiales Incertae Sedis; g__Nordella; s__uncultured bacterium
OTU30	3	0	0	0	0	0	0	0	0	0	0	0	0	0	0	0	0	2	d__Bacteria; p__Actinobacteria; c__Actinobacteria; o__Micrococcales; f__Microbacteriaceae; g__Agromyces
OTU31	2	2	0	0	0	0	0	0	0	1	0	0	0	0	0	0	0	2	d__Bacteria; p__Actinobacteria; c__Thermoleophilia; o__Solirubrobacterales; f__Solirubrobacteraceae; g__Conexibacter
OTU32	1	2	0	0	0	0	0	0	0	0	0	0	0	0	0	0	0	1	d__Bacteria; p__Proteobacteria; c__Alphaproteobacteria; o__Rhizobiales; f__Methyloligellaceae; g__uncultured; s__uncultured bacterium
OTU33	1	0	0	0	1	0	0	0	0	0	0	0	0	0	0	0	0	0	d__Bacteria; p__Acidobacteria; c__Blastocatellia (Subgroup 4); o__Pyrinomonadales; f__Pyrinomonadaceae; g__RB41; s__uncultured Acidobacteria bacterium
OTU34	1	2	0	0	0	0	0	2	0	0	0	0	2	0	0	0	0	0	d__Bacteria; p__Actinobacteria; c__Actinobacteria; o__Propionibacteriales; f__Nocardioidaceae; g__Nocardioides
OTU35	1	0	0	0	1	0	0	0	0	0	0	0	0	0	0	0	0	0	d__Bacteria; p__Chloroflexi; c__Anaerolineae; o__Anaerolineales; f__Anaerolineaceae; g__UTCFX1; s__uncultured bacterium
OTU36	1	3	0	0	0	0	0	0	0	0	0	0	0	0	0	0	0	1	d__Bacteria; p__Rokubacteria; c__NC10; o__Rokubacteriales; f__norank; g__norank; s__uncultured bacterium
OTU37	1	4	0	0	0	0	0	0	0	0	0	0	0	0	0	0	0	3	d__Bacteria; p__Chloroflexi; c__P2-11E; o__norank; f__norank; g__norank; s__uncultured bacterium
OTU38	0	1	0	0	0	0	0	1	0	0	0	0	0	0	0	0	0	0	d__Bacteria; p__Acidobacteria; c__Subgroup 6; o__norank; f__norank; g__norank; s__uncultured bacterium
OTU39	0	0	0	0	0	1	0	0	0	0	0	0	0	0	0	0	0	1	d__Bacteria; p__Proteobacteria; c__Gammaproteobacteria; o__Gammaproteobacteria Incertae Sedis; f__Unknown Family; g__Acidibacter
OTU40	54	59	70	59	64	57	52	44	65	59	55	50	54	52	49	62	57	57	d__Bacteria; p__Cyanobacteria; c__Oxyphotobacteria; o__Chloroplast; f__norank; g__norank
OTU41	1	0	0	0	0	0	0	0	0	0	0	0	0	0	0	0	0	0	d__Bacteria; p__Acidobacteria; c__Subgroup 6; o__norank; f__norank; g__norank; s__uncultured Acidobacteria bacterium
OTU42	65	53	64	64	61	61	52	56	37	60	51	43	58	58	57	61	58	44	d__Bacteria; p__Cyanobacteria; c__Oxyphotobacteria; o__Chloroplast; f__norank; g__norank; s__Neottia nidus-avis
OTU43	56	51	58	65	62	59	51	46	54	45	48	45	51	56	51	66	57	70	d__Bacteria; p__Cyanobacteria; c__Oxyphotobacteria; o__Chloroplast; f__norank; g__norank
OTU44	1	2	0	0	0	0	0	0	0	0	0	0	0	0	0	0	0	0	d__Bacteria; p__Proteobacteria; c__Deltaproteobacteria; o__Myxococcales; f__bacteriap25; g__norank
OTU45	0	3	0	0	0	0	0	0	0	0	0	0	0	0	0	0	0	2	d__Bacteria; p__Chloroflexi; c__KD4-96; o__norank; f__norank; g__norank; s__uncultured bacterium
OTU46	0	1	0	0	0	0	0	0	0	0	0	0	0	0	0	0	0	1	d__Bacteria; p__Chloroflexi; c__Gitt-GS-136; o__norank; f__norank; g__norank; s__uncultured bacterium
OTU47	1	2	0	0	0	1	0	0	0	0	0	0	0	0	0	0	0	0	d__Bacteria; p__Acidobacteria; c__Subgroup 6; o__norank; f__norank; g__norank; s__uncultured Acidobacteria bacterium
OTU48	1	2	0	0	0	0	0	0	0	0	0	0	0	0	0	0	0	0	d__Bacteria; p__Chloroflexi; c__KD4-96; o__norank; f__norank; g__norank; s__uncultured bacterium
OTU49	0	2	0	0	0	0	1	0	0	0	0	1	0	0	0	0	0	1	d__Bacteria; p__Proteobacteria; c__Alphaproteobacteria; o__Caulobacterales; f__Caulobacteraceae; g__Phenylobacterium; s__metagenome
OTU50	1	2	0	0	0	0	0	0	0	0	0	0	0	0	0	0	0	3	d__Bacteria; p__Actinobacteria; c__Thermoleophilia; o__Solirubrobacterales; f__Solirubrobacteraceae; g__Solirubrobacter; s__uncultured bacterium
OTU51	1	2	0	1	0	0	1	0	0	0	0	0	0	0	0	0	0	1	d__Bacteria; p__Actinobacteria; c__Thermoleophilia; o__Solirubrobacterales; f__67-14; g__norank; s__uncultured bacterium
OTU52	2	1	0	0	0	0	0	0	1	0	0	0	0	0	0	0	0	1	d__Bacteria; p__Actinobacteria; c__Thermoleophilia; o__Solirubrobacterales; f__Solirubrobacteraceae; g__Solirubrobacter; s__uncultured bacterium
OTU54	1	1	0	0	0	0	1	0	0	0	0	0	1	0	3	0	0	0	d__Bacteria; p__Firmicutes; c__Bacilli; o__Bacillales; f__Bacillaceae; g__Bacillus
OTU55	2	0	0	0	0	0	0	0	0	0	0	0	0	0	1	0	0	2	d__Bacteria; p__Proteobacteria; c__Gammaproteobacteria; o__Betaproteobacteriales; f__Burkholderiaceae; g__Rhizobacter; s__uncultured bacterium
OTU56	0	1	0	1	0	0	1	0	0	0	1	0	0	0	0	0	0	1	d__Bacteria; p__Proteobacteria; c__Alphaproteobacteria; o__Dongiales; f__Dongiaceae; g__Dongia
OTU57	0	5	0	0	0	0	0	0	0	0	0	0	0	0	0	0	0	1	d__Bacteria; p__Acidobacteria; c__Blastocatellia (Subgroup 4); o__Pyrinomonadales; f__Pyrinomonadaceae; g__RB41; s__uncultured bacterium
OTU58	39	46	48	53	36	52	38	47	40	45	58	55	45	49	45	54	43	47	d__Bacteria; p__Cyanobacteria; c__Oxyphotobacteria; o__Chloroplast; f__norank; g__norank
OTU59	2	0	0	0	1	0	0	0	0	0	0	0	0	0	1	0	0	1	d__Bacteria; p__Actinobacteria; c__Thermoleophilia; o__Gaiellales; f__Gaiellaceae; g__Gaiella; s__uncultured bacterium
OTU60	1	1	0	0	0	0	0	0	0	0	0	0	1	0	0	0	0	0	d__Bacteria; p__Actinobacteria; c__Actinobacteria; o__Pseudonocardiales; f__Pseudonocardiaceae; g__Pseudonocardia
OTU61	0	0	0	0	0	0	0	0	0	0	0	0	0	0	0	0	0	0	d__Bacteria; p__Acidobacteria; c__Subgroup 6; o__Unknown Order; f__Unknown Family; g__Vicinamibacter
OTU62	1	2	0	0	0	0	0	0	0	0	0	0	0	0	0	0	0	0	d__Bacteria; p__Proteobacteria; c__Alphaproteobacteria; o__Rhizobiales; f__Beijerinckiaceae; g__Microvirga
OTU63	0	0	0	0	0	0	0	0	0	0	0	0	0	0	0	1	0	2	d__Bacteria; p__Actinobacteria; c__Actinobacteria; o__Propionibacteriales; f__Nocardioidaceae; g__Aeromicrobium; s__uncultured bacterium
OTU64	1	1	0	0	0	0	0	0	0	0	0	0	0	0	0	0	0	1	d__Bacteria; p__Chloroflexi; c__KD4-96; o__norank; f__norank; g__norank; s__uncultured bacterium
OTU65	1	0	0	0	0	0	0	0	0	0	0	0	0	0	0	0	0	0	d__Bacteria; p__Proteobacteria; c__Alphaproteobacteria; o__Rhizobiales; f__Xanthobacteraceae; g__Bradyrhizobium
OTU66	0	2	0	0	0	0	0	1	0	0	0	0	0	0	0	0	0	0	d__Bacteria; p__Proteobacteria; c__Deltaproteobacteria; o__Myxococcales; f__bacteriap25; g__norank; s__uncultured bacterium
OTU67	0	0	0	0	0	0	0	0	0	1	0	0	0	0	0	0	0	1	d__Bacteria; p__Proteobacteria; c__Gammaproteobacteria; o__Cellvibrionales; f__Spongiibacteraceae; g__BD1-7 clade
OTU68	1	1	0	0	0	1	0	0	0	0	0	0	0	0	0	0	0	0	d__Bacteria; p__Actinobacteria; c__Thermoleophilia; o__Solirubrobacterales; f__67-14; g__norank; s__uncultured bacterium
OTU69	0	1	0	0	0	0	0	0	0	0	0	0	0	0	0	0	0	1	d__Bacteria; p__Acidobacteria; c__Subgroup 6; o__norank; f__norank; g__norank; s__uncultured bacterium
OTU70	0	0	0	0	0	0	0	0	0	0	0	0	0	1	0	0	0	2	d__Bacteria; p__Proteobacteria; c__Gammaproteobacteria; o__Xanthomonadales; f__Xanthomonadaceae; g__Pseudoxanthomonas
OTU71	1	4	0	0	0	0	0	0	0	0	0	0	0	0	0	0	0	0	d__Bacteria; p__Proteobacteria; c__Gammaproteobacteria; o__Steroidobacterales; f__Steroidobacteraceae; g__Steroidobacter; s__uncultured bacterium
OTU72	0	0	0	0	0	0	0	0	0	0	0	0	0	0	0	0	0	1	d__Bacteria; p__Proteobacteria; c__Alphaproteobacteria; o__Tistrellales; f__Geminicoccaceae; g__uncultured; s__uncultured bacterium
OTU73	1	2	0	0	0	0	1	0	0	0	0	0	0	0	0	0	0	0	d__Bacteria; p__Actinobacteria; c__Actinobacteria; o__Streptomycetales; f__Streptomycetaceae; g__Streptomyces
OTU74	3	2	0	0	0	1	0	0	0	0	0	0	0	0	0	0	0	0	d__Bacteria; p__Proteobacteria; c__Deltaproteobacteria; o__Myxococcales; f__bacteriap25; g__norank; s__uncultured bacterium
OTU75	0	1	0	0	0	0	0	0	0	0	0	0	0	0	0	0	0	2	d__Bacteria; p__Gemmatimonadetes; c__AKAU4049; o__norank; f__norank; g__norank; s__uncultured bacterium
OTU76	0	0	0	1	0	0	0	0	0	0	0	0	0	0	0	0	0	0	d__Bacteria; p__Proteobacteria; c__Alphaproteobacteria; o__Caulobacterales; f__Caulobacteraceae; g__Caulobacter
OTU77	0	0	0	0	0	0	0	0	0	0	0	0	0	0	0	0	0	0	d__Bacteria; p__Proteobacteria; c__Gammaproteobacteria; o__Betaproteobacteriales; f__Burkholderiaceae; g__Polaromonas
OTU78	1	0	0	0	1	0	0	0	0	0	0	1	0	0	0	0	0	0	d__Bacteria; p__Proteobacteria; c__Alphaproteobacteria; o__Rhizobiales; f__uncultured; g__norank; s__uncultured bacterium
OTU79	0	2	0	0	0	1	0	0	0	0	0	0	0	0	0	0	0	0	d__Bacteria; p__Firmicutes; c__Bacilli; o__Bacillales; f__Bacillaceae; g__Bacillus
OTU80	1	0	0	0	0	0	0	0	0	0	0	0	0	0	0	0	0	0	d__Bacteria; p__Actinobacteria; c__Thermoleophilia; o__Solirubrobacterales; f__Solirubrobacteraceae; g__Solirubrobacter; s__uncultured bacterium
OTU81	0	1	0	0	0	0	0	0	0	0	0	0	0	0	0	0	0	0	d__Bacteria; p__Actinobacteria; c__Actinobacteria; o__Micrococcales; f__Micrococcaceae
OTU82	1	1	0	0	0	0	0	0	0	0	0	0	0	0	0	0	0	0	d__Bacteria; p__Actinobacteria; c__Thermoleophilia; o__uncultured; f__norank; g__norank; s__uncultured bacterium
OTU83	18	14	18	14	15	7	17	18	4	14	16	15	9	27	17	12	13	19	d__Bacteria; p__Proteobacteria; c__Alphaproteobacteria; o__Rickettsiales; f__Mitochondria; g__norank
OTU84	0	0	0	0	0	0	0	0	0	0	0	0	0	0	0	0	0	1	d__Bacteria; p__Proteobacteria; c__Alphaproteobacteria; o__Sphingomonadales; f__Sphingomonadaceae; g__Sphingorhabdus
OTU85	1	5	0	0	0	0	0	0	0	0	0	0	0	0	0	0	0	2	d__Bacteria; p__Actinobacteria; c__Thermoleophilia; o__Gaiellales; f__Gaiellaceae; g__Gaiella; s__uncultured bacterium
OTU86	0	0	0	0	0	0	0	0	0	0	0	0	0	0	0	0	0	0	d__Bacteria; p__Proteobacteria; c__Alphaproteobacteria; o__Rhizobiales; f__Rhizobiaceae; g__Shinella
OTU87	1	2	0	0	0	0	0	0	0	0	0	0	0	0	0	0	0	0	d__Bacteria; p__Chloroflexi; c__Anaerolineae; o__Anaerolineales; f__Anaerolineaceae; g__uncultured; s__uncultured bacterium
OTU88	0	2	0	0	0	0	0	0	0	0	0	0	0	0	0	0	0	0	Unclassified
OTU89	0	1	0	0	0	0	0	1	0	0	0	0	0	0	0	0	0	2	d__Bacteria; p__Chloroflexi; c__Chloroflexia; o__Thermomicrobiales; f__JG30-KF-CM45; g__norank; s__uncultured bacterium
OTU90	1	0	0	0	0	0	0	0	0	0	0	0	0	0	0	0	0	0	d__Bacteria; p__Actinobacteria; c__Thermoleophilia; o__Solirubrobacterales; f__67-14; g__norank; s__uncultured bacterium
OTU91	1	1	0	0	0	0	0	0	0	0	0	0	0	0	0	0	0	0	d__Bacteria; p__Actinobacteria; c__Thermoleophilia; o__Gaiellales; f__Gaiellaceae; g__Gaiella; s__uncultured bacterium
OTU92	1	0	0	0	0	0	0	0	0	0	0	0	0	0	0	0	0	0	d__Bacteria; p__Actinobacteria; c__Thermoleophilia; o__Solirubrobacterales; f__Solirubrobacteraceae; g__Solirubrobacter; s__metagenome
OTU93	0	0	0	0	0	0	0	0	0	0	0	0	0	0	0	0	0	0	d__Bacteria; p__Proteobacteria; c__Alphaproteobacteria; o__Sphingomonadales; f__Sphingomonadaceae; g__Sphingopyxis; s__uncultured bacterium
OTU94	1	1	0	0	0	0	0	0	0	0	0	0	0	0	0	0	0	0	d__Bacteria; p__Proteobacteria; c__Alphaproteobacteria; o__Rhizobiales; f__Beijerinckiaceae; g__Microvirga; s__uncultured Beijerinckiaceae bacterium
OTU96	24	38	44	24	25	50	22	26	50	31	20	25	34	26	35	28	16	23	d__Bacteria; p__Cyanobacteria; c__Oxyphotobacteria; o__Chloroplast; f__norank; g__norank
OTU97	2	1	0	0	0	0	2	2	3	0	1	0	1	0	0	0	1	0	d__Bacteria; p__Proteobacteria; c__Gammaproteobacteria; o__Betaproteobacteriales; f__Burkholderiaceae; g__Ramlibacter; s__uncultured bacterium
OTU98	1	3	1	0	0	0	0	0	0	0	0	0	0	0	0	0	1	0	d__Bacteria; p__Proteobacteria; c__Gammaproteobacteria; o__Betaproteobacteriales; f__Nitrosomonadaceae; g__MND1; s__uncultured bacterium
OTU99	0	2	0	0	0	1	0	0	0	0	0	0	0	0	0	1	0	2	d__Bacteria; p__Gemmatimonadetes; c__Gemmatimonadetes; o__Gemmatimonadales; f__Gemmatimonadaceae; g__uncultured
OTU100	0	1	0	0	0	0	0	0	1	0	0	0	1	0	0	0	0	0	d__Bacteria; p__Firmicutes; c__Bacilli; o__Bacillales; f__Bacillaceae; g__Bacillus; s__uncultured bacterium
OTU101	1	1	0	0	0	0	0	0	0	0	0	0	0	0	0	0	0	1	d__Bacteria; p__Actinobacteria; c__MB-A2-108; o__norank; f__norank; g__norank; s__uncultured bacterium
OTU102	0	0	0	0	0	0	0	0	0	0	0	0	0	0	0	0	0	0	d__Bacteria; p__Proteobacteria; c__Alphaproteobacteria; o__Rhizobiales; f__Xanthobacteraceae; g__uncultured; s__uncultured bacterium
OTU103	0	0	0	0	0	0	1	1	3	0	0	0	0	0	0	0	1	0	d__Bacteria; p__Proteobacteria; c__Gammaproteobacteria; o__Pseudomonadales; f__Pseudomonadaceae; g__Pseudomonas; s__uncultured bacterium
OTU104	1	0	0	0	0	0	0	0	0	0	0	1	0	0	0	0	0	1	d__Bacteria; p__Proteobacteria; c__Alphaproteobacteria; o__Rhizobiales; f__Rhizobiaceae; g__Allorhizobium-Neorhizobium-Pararhizobium-Rhizobium
OTU105	1	1	0	0	0	0	0	0	0	0	0	0	0	0	0	0	0	0	d__Bacteria; p__Proteobacteria; c__Alphaproteobacteria; o__Rhizobiales; f__Xanthobacteraceae; g__uncultured
OTU106	1	0	0	0	0	0	0	0	0	0	0	0	0	0	0	0	0	0	d__Bacteria; p__Proteobacteria; c__Gammaproteobacteria; o__Betaproteobacteriales; f__Nitrosomonadaceae; g__MND1
OTU107	0	0	0	0	0	0	0	0	0	0	0	0	0	0	0	0	0	0	d__Bacteria; p__Actinobacteria; c__Thermoleophilia; o__Gaiellales; f__uncultured; g__norank; s__uncultured bacterium
OTU108	1	0	0	0	0	0	0	0	0	0	0	0	0	0	0	1	0	1	d__Bacteria; p__Proteobacteria; c__Alphaproteobacteria; o__Rhizobiales; f__Xanthobacteraceae; g__Bradyrhizobium; s__uncultured Bradyrhizobium sp.
OTU109	0	0	0	0	0	0	0	0	0	0	0	0	0	0	0	0	0	0	d__Bacteria; p__Acidobacteria; c__Subgroup 6; o__norank; f__norank; g__norank; s__uncultured bacterium
OTU110	2	1	0	0	0	0	0	0	0	0	0	0	0	0	0	0	0	0	d__Bacteria; p__Chloroflexi; c__Chloroflexia; o__Thermomicrobiales; f__JG30-KF-CM45; g__norank; s__uncultured Chloroflexi bacterium
OTU111	0	0	0	0	0	0	0	0	0	0	0	0	0	0	0	0	0	0	d__Bacteria; p__Proteobacteria; c__Gammaproteobacteria; o__Steroidobacterales; f__Steroidobacteraceae; g__Steroidobacter; s__metagenome
OTU112	0	0	0	0	0	0	0	0	0	0	0	0	0	0	0	0	0	0	d__Bacteria; p__Proteobacteria; c__Alphaproteobacteria; o__Reyranellales; f__Reyranellaceae; g__Reyranella; s__uncultured bacterium
OTU113	21	32	32	21	21	35	33	30	29	21	33	20	30	25	19	17	29	34	d__Bacteria; p__Cyanobacteria; c__Oxyphotobacteria; o__Chloroplast; f__norank; g__norank
OTU114	1	1	0	0	0	0	0	0	0	0	0	0	0	0	0	0	0	0	d__Bacteria; p__Proteobacteria; c__Gammaproteobacteria; o__Betaproteobacteriales; f__Nitrosomonadaceae; g__Ellin6067; s__uncultured bacterium
OTU116	2	0	0	0	0	0	0	0	0	0	0	0	0	0	0	0	0	1	d__Bacteria; p__Acidobacteria; c__Subgroup 6; o__norank; f__norank; g__norank; s__uncultured Acidobacteria bacterium
OTU117	0	2	0	0	0	0	0	0	0	0	0	0	0	0	0	0	0	0	d__Bacteria; p__Proteobacteria; c__Gammaproteobacteria; o__Xanthomonadales; f__Xanthomonadaceae; g__Arenimonas; s__uncultured bacterium
OTU118	1	2	1	0	0	0	0	0	0	0	1	0	0	0	0	0	0	0	d__Bacteria; p__Acidobacteria; c__Subgroup 6; o__norank; f__norank; g__norank; s__uncultured Acidobacteriales bacterium
OTU119	0	0	0	0	0	0	0	0	0	1	0	0	0	0	0	0	0	0	d__Bacteria; p__Actinobacteria; c__Acidimicrobiia; o__Actinomarinales; f__uncultured; g__norank; s__uncultured bacterium
OTU120	0	1	1	0	0	0	0	0	0	0	0	0	0	0	0	0	0	0	d__Bacteria; p__Proteobacteria; c__Gammaproteobacteria; o__Betaproteobacteriales; f__Burkholderiaceae; g__Variovorax
OTU121	0	0	0	0	0	0	0	0	0	1	0	0	0	0	0	0	0	0	d__Bacteria; p__Actinobacteria; c__Actinobacteria; o__Pseudonocardiales; f__Pseudonocardiaceae; g__Lechevalieria; s__Lentzea violacea
OTU122	0	1	0	0	0	0	0	0	0	0	0	0	0	0	0	0	0	0	d__Bacteria; p__Actinobacteria; c__Actinobacteria; o__Frankiales; f__Geodermatophilaceae; g__Geodermatophilus; s__uncultured bacterium
OTU123	0	0	0	0	0	1	0	4	0	0	0	0	0	0	0	1	0	2	d__Bacteria; p__Actinobacteria; c__Actinobacteria; o__Micrococcales; f__Microbacteriaceae; g__Microbacterium
OTU124	0	0	0	0	0	0	0	0	0	0	0	0	0	1	0	0	0	1	d__Bacteria; p__Gemmatimonadetes; c__Gemmatimonadetes; o__Gemmatimonadales; f__Gemmatimonadaceae; g__uncultured; s__uncultured bacterium
OTU125	3	0	0	0	1	0	0	0	0	0	0	0	0	0	0	0	0	1	d__Bacteria; p__Proteobacteria; c__Deltaproteobacteria; o__NB1-j; f__norank; g__norank; s__uncultured bacterium
OTU126	0	0	0	0	0	1	0	0	0	0	0	0	0	0	0	0	0	2	d__Bacteria; p__Actinobacteria; c__Actinobacteria; o__Propionibacteriales; f__Nocardioidaceae; g__Nocardioides; s__uncultured bacterium
OTU127	0	0	0	0	0	0	0	1	0	0	0	0	0	0	0	0	0	1	d__Bacteria; p__Actinobacteria; c__Actinobacteria; o__Propionibacteriales; f__Nocardioidaceae; g__Nocardioides
OTU128	2	0	0	0	0	0	0	0	0	0	0	0	0	0	0	0	0	0	d__Bacteria; p__Acidobacteria; c__Subgroup 6; o__norank; f__norank; g__norank; s__uncultured bacterium
OTU129	1	1	1	0	0	0	0	0	0	0	0	0	0	1	0	0	0	0	d__Bacteria; p__Nitrospirae; c__Nitrospira; o__Nitrospirales; f__Nitrospiraceae; g__Nitrospira; s__uncultured bacterium
OTU130	0	1	0	0	0	0	0	0	0	0	0	0	0	0	0	0	0	0	d__Bacteria; p__Acidobacteria; c__Subgroup 6; o__norank; f__norank; g__norank; s__uncultured bacterium
OTU131	1	0	0	0	0	0	0	0	0	0	0	0	0	0	0	0	0	0	d__Bacteria; p__Proteobacteria; c__Gammaproteobacteria; o__Steroidobacterales; f__Steroidobacteraceae; g__uncultured; s__uncultured bacterium
OTU132	0	0	0	0	0	0	0	0	0	0	0	0	0	0	0	0	0	0	d__Bacteria; p__Chloroflexi; c__Gitt-GS-136; o__norank; f__norank; g__norank; s__uncultured bacterium
OTU133	1	0	0	0	0	0	0	0	1	0	0	0	0	0	0	0	0	0	d__Bacteria; p__Actinobacteria; c__Actinobacteria; o__Micrococcales; f__Microbacteriaceae; g__Microbacterium
OTU134	0	0	0	0	0	0	0	0	0	0	0	1	0	0	0	2	0	0	d__Bacteria; p__Actinobacteria; c__Actinobacteria; o__Propionibacteriales; f__Nocardioidaceae; g__Kribbella
OTU135	0	0	0	0	0	0	0	0	0	0	0	0	0	0	0	0	1	0	d__Bacteria; p__Proteobacteria; c__Gammaproteobacteria; o__Xanthomonadales; f__Xanthomonadaceae; g__Lysobacter
OTU136	2	2	0	0	0	0	0	0	0	0	0	0	0	0	0	0	0	0	d__Bacteria; p__Proteobacteria; c__Gammaproteobacteria; o__Betaproteobacteriales; f__Nitrosomonadaceae; g__MND1; s__uncultured bacterium
OTU137	0	2	0	0	0	0	0	0	0	0	0	0	0	0	0	2	0	0	d__Bacteria; p__Proteobacteria; c__Alphaproteobacteria; o__Rhizobiales; f__Devosiaceae; g__Devosia
OTU138	0	0	0	0	0	0	0	0	0	0	0	0	0	0	0	0	1	0	d__Bacteria; p__Actinobacteria; c__Thermoleophilia; o__Solirubrobacterales; f__Solirubrobacteraceae; g__Solirubrobacter; s__uncultured bacterium
OTU139	2	0	0	0	0	0	0	0	0	0	0	0	0	0	0	0	0	2	d__Bacteria; p__Acidobacteria; c__Subgroup 6; o__norank; f__norank; g__norank; s__uncultured Acidobacteriales bacterium
OTU140	0	1	0	0	0	0	0	0	0	0	0	0	0	0	0	0	0	1	d__Bacteria; p__Proteobacteria; c__Alphaproteobacteria; o__Rhizobiales; f__Xanthobacteraceae; g__Pseudorhodoplanes; s__uncultured bacterium
OTU141	0	0	0	0	1	0	0	0	0	0	0	0	0	0	0	0	0	0	d__Bacteria; p__Bacteroidetes; c__Bacteroidia; o__Cytophagales; f__Microscillaceae; g__uncultured; s__uncultured Bacteroidetes bacterium
OTU142	0	1	0	0	0	0	0	1	0	0	0	0	0	0	0	0	0	0	d__Bacteria; p__Proteobacteria; c__Gammaproteobacteria; o__Xanthomonadales; f__Xanthomonadaceae; g__Stenotrophomonas; s__Stenotrophomonas maltophilia
OTU143	1	1	0	0	0	0	0	0	0	0	0	0	0	0	0	0	0	0	d__Bacteria; p__Acidobacteria; c__Holophagae; o__Subgroup 7; f__norank; g__norank; s__uncultured bacterium
OTU144	0	2	0	0	0	0	0	0	0	0	0	0	0	0	0	0	0	0	d__Bacteria; p__Proteobacteria; c__Gammaproteobacteria; o__Betaproteobacteriales; f__Nitrosomonadaceae; g__MND1; s__uncultured bacterium
OTU145	1	1	0	0	0	0	0	0	0	0	0	0	0	0	0	0	0	0	d__Bacteria; p__Proteobacteria; c__Gammaproteobacteria; o__Betaproteobacteriales; f__Nitrosomonadaceae; g__MND1; s__uncultured bacterium
OTU146	1	0	0	0	0	0	0	0	0	0	0	0	0	0	0	0	0	0	d__Bacteria; p__Acidobacteria; c__Subgroup 6; o__norank; f__norank; g__norank; s__uncultured bacterium
OTU147	0	2	0	0	0	0	0	0	0	0	0	0	0	0	0	0	0	1	d__Bacteria; p__Proteobacteria; c__Alphaproteobacteria; o__Tistrellales; f__Geminicoccaceae; g__Candidatus Alysiosphaera; s__uncultured bacterium
OTU148	1	0	0	0	0	0	0	0	0	0	0	0	0	0	0	0	0	0	d__Bacteria; p__Actinobacteria; c__Actinobacteria; o__Frankiales; f__Geodermatophilaceae; g__Blastococcus; s__uncultured bacterium
OTU149	1	0	0	0	0	0	0	0	0	0	0	0	0	0	0	0	0	0	d__Bacteria; p__Proteobacteria; c__Gammaproteobacteria; o__Betaproteobacteriales; f__Methylophilaceae; g__Methylotenera; s__uncultured soil bacterium
OTU150	1	0	0	0	0	0	0	0	0	0	0	0	1	0	0	0	0	1	d__Bacteria; p__Proteobacteria; c__Alphaproteobacteria; o__Sphingomonadales; f__Sphingomonadaceae; g__Altererythrobacter
OTU151	0	0	0	0	0	0	0	0	0	0	0	0	0	0	0	0	0	1	d__Bacteria; p__Chloroflexi; c__Chloroflexia; o__Chloroflexales; f__Roseiflexaceae; g__uncultured; s__uncultured bacterium
OTU152	0	1	0	0	0	0	0	0	0	0	0	0	0	0	0	0	0	1	d__Bacteria; p__Planctomycetes; c__Planctomycetacia; o__Pirellulales; f__Pirellulaceae; g__Pir4 lineage; s__uncultured bacterium
OTU153	1	1	0	0	0	0	0	0	0	0	0	0	0	0	0	0	0	1	d__Bacteria; p__Proteobacteria; c__Gammaproteobacteria; o__PLTA13; f__norank; g__norank; s__uncultured bacterium
OTU154	0	0	0	0	0	0	0	0	0	0	0	0	0	0	0	0	0	0	d__Bacteria; p__Bacteroidetes; c__Bacteroidia; o__Flavobacteriales; f__Flavobacteriaceae; g__Flavobacterium
OTU155	0	1	0	0	3	0	0	0	0	0	0	0	0	0	0	0	0	0	d__Bacteria; p__Proteobacteria; c__Alphaproteobacteria; o__Rhizobiales; f__Rhizobiaceae; g__Allorhizobium-Neorhizobium-Pararhizobium-Rhizobium
OTU156	0	1	0	0	0	0	0	0	0	0	0	0	0	0	0	0	0	0	d__Bacteria; p__Actinobacteria; c__Acidimicrobiia; o__Microtrichales; f__Ilumatobacteraceae; g__uncultured; s__uncultured bacterium
OTU157	0	2	0	0	0	0	0	0	0	0	0	0	0	0	0	0	0	0	d__Bacteria; p__Proteobacteria; c__Gammaproteobacteria; o__Salinisphaerales; f__Solimonadaceae; g__Polycyclovorans; s__uncultured bacterium
OTU158	0	0	0	0	0	0	0	0	1	0	0	0	0	0	0	1	0	0	d__Bacteria; p__Proteobacteria; c__Alphaproteobacteria; o__Rhizobiales; f__Rhizobiaceae; g__Allorhizobium-Neorhizobium-Pararhizobium-Rhizobium; s__metagenome
OTU159	0	0	0	0	0	0	0	1	0	0	0	0	1	0	0	0	1	0	d__Bacteria; p__Proteobacteria; c__Gammaproteobacteria; o__Betaproteobacteriales; f__Burkholderiaceae; g__Variovorax
OTU160	0	0	0	1	0	0	0	0	1	0	0	0	0	0	0	0	0	0	d__Bacteria; p__Acidobacteria; c__Subgroup 6; o__norank; f__norank; g__norank; s__uncultured Acidobacteria bacterium
OTU161	2	0	0	0	0	0	0	0	0	0	0	0	0	0	0	0	0	0	d__Bacteria; p__Acidobacteria; c__Thermoanaerobaculia; o__Thermoanaerobaculales; f__Thermoanaerobaculaceae; g__Subgroup 10; s__uncultured bacterium
OTU162	1	0	0	0	0	0	0	0	0	0	0	0	0	0	0	0	0	0	d__Bacteria; p__Proteobacteria; c__Deltaproteobacteria; o__RCP2-54; f__norank; g__norank; s__uncultured bacterium
OTU163	0	1	0	0	0	0	0	0	0	0	0	0	0	0	0	0	0	0	d__Bacteria; p__Proteobacteria; c__Gammaproteobacteria; o__Betaproteobacteriales; f__Burkholderiaceae; g__Comamonas
OTU164	1	1	0	0	0	0	0	0	0	0	0	0	0	0	0	0	0	1	d__Bacteria; p__Proteobacteria; c__Alphaproteobacteria; o__Dongiales; f__Dongiaceae; g__Dongia; s__uncultured bacterium
OTU165	0	0	0	0	0	0	0	0	0	0	0	0	0	0	0	0	0	0	d__Bacteria; p__Verrucomicrobia; c__Verrucomicrobiae; o__Opitutales; f__Opitutaceae; g__Lacunisphaera
OTU166	0	0	0	0	0	0	0	0	0	0	0	0	0	0	0	0	0	0	d__Bacteria; p__Proteobacteria; c__Gammaproteobacteria; o__Xanthomonadales; f__Xanthomonadaceae; g__Lysobacter
OTU167	1	1	0	0	0	0	0	0	0	0	0	0	0	0	0	0	0	0	d__Bacteria; p__Actinobacteria; c__MB-A2-108; o__norank; f__norank; g__norank; s__uncultured bacterium
OTU168	1	0	0	0	0	0	0	0	0	0	0	0	0	0	0	0	0	0	d__Bacteria; p__Actinobacteria; c__Thermoleophilia; o__Gaiellales; f__uncultured; g__norank; s__uncultured bacterium
OTU169	0	2	0	0	0	0	1	0	0	0	0	0	0	0	0	0	0	0	d__Bacteria; p__Actinobacteria; c__Actinobacteria; o__Propionibacteriales; f__Nocardioidaceae; g__Nocardioides
OTU170	0	0	0	0	0	0	0	1	0	1	0	0	1	0	1	0	0	0	d__Bacteria; p__Proteobacteria; c__Alphaproteobacteria; o__Azospirillales; f__Azospirillaceae; g__Skermanella; s__uncultured Skermanella sp.
OTU171	0	0	0	0	0	0	0	0	0	0	0	0	0	0	0	0	0	0	d__Bacteria; p__Actinobacteria; c__MB-A2-108; o__norank; f__norank; g__norank; s__uncultured bacterium
OTU172	0	0	0	0	0	0	0	0	0	0	0	0	0	0	0	0	0	0	d__Bacteria; p__Firmicutes; c__Bacilli; o__Bacillales; f__Paenibacillaceae; g__Paenibacillus
OTU173	2	0	0	0	0	0	0	0	0	0	0	0	0	0	0	0	0	0	d__Bacteria; p__Actinobacteria; c__Thermoleophilia; o__Solirubrobacterales; f__67-14; g__norank; s__uncultured actinobacterium
OTU174	1	0	0	0	0	0	0	0	0	0	0	0	0	0	0	0	0	0	d__Bacteria; p__Acidobacteria; c__Subgroup 6; o__norank; f__norank; g__norank; s__uncultured bacterium
OTU176	1	1	0	0	0	0	0	0	0	0	0	0	0	1	0	0	0	0	d__Bacteria; p__Acidobacteria; c__Subgroup 6; o__norank; f__norank; g__norank; s__uncultured Acidobacteriales bacterium
OTU177	1	0	0	0	0	0	0	0	0	0	0	0	0	0	0	0	0	0	d__Bacteria; p__Proteobacteria; c__Alphaproteobacteria; o__Rhizobiales; f__Rhizobiales Incertae Sedis; g__Nordella; s__uncultured bacterium
OTU178	0	0	0	0	0	0	0	0	0	0	0	0	0	0	0	0	0	0	d__Bacteria; p__Acidobacteria; c__Subgroup 6; o__norank; f__norank; g__norank; s__uncultured Acidobacteria bacterium
OTU179	0	0	0	0	0	0	0	0	0	0	0	0	0	0	0	0	0	0	d__Bacteria; p__Actinobacteria; c__Thermoleophilia; o__Solirubrobacterales; f__Solirubrobacteraceae; g__Solirubrobacter; s__uncultured bacterium
OTU180	0	1	0	0	0	0	0	0	0	0	0	0	0	0	0	0	1	0	d__Bacteria; p__Actinobacteria; c__Actinobacteria; o__Streptosporangiales; f__Streptosporangiaceae; g__Nonomuraea
OTU181	0	0	0	0	0	0	1	0	0	0	0	0	0	0	0	0	0	0	d__Bacteria; p__Proteobacteria; c__Gammaproteobacteria; o__Betaproteobacteriales; f__Burkholderiaceae; g__Bordetella
OTU183	0	1	0	0	0	0	0	0	0	0	0	0	0	0	1	0	0	0	d__Bacteria; p__Chloroflexi; c__KD4-96; o__norank; f__norank; g__norank; s__uncultured bacterium
OTU184	0	2	0	0	0	0	0	0	0	0	0	0	0	0	0	0	0	0	d__Bacteria; p__Acidobacteria; c__Subgroup 6; o__norank; f__norank; g__norank; s__uncultured Acidobacteria bacterium
OTU185	0	0	0	0	0	0	0	0	0	0	0	0	0	0	0	0	0	0	d__Bacteria; p__Actinobacteria; c__Thermoleophilia; o__Solirubrobacterales; f__67-14; g__norank; s__uncultured bacterium
OTU187	0	0	0	0	0	0	0	0	0	0	0	0	0	0	0	0	0	0	d__Bacteria; p__Gemmatimonadetes; c__Gemmatimonadetes; o__Gemmatimonadales; f__Gemmatimonadaceae; g__uncultured
OTU188	1	0	0	0	0	0	0	0	0	0	0	0	0	0	0	0	0	0	d__Bacteria; p__Actinobacteria; c__Actinobacteria; o__Propionibacteriales; f__Nocardioidaceae; g__Marmoricola; s__uncultured bacterium
OTU189	0	1	0	0	1	0	0	0	0	0	0	0	0	0	0	0	0	1	d__Bacteria; p__Proteobacteria; c__Alphaproteobacteria; o__Rhizobiales; f__Rhizobiaceae; g__Aminobacter
OTU190	0	0	0	0	0	0	0	0	0	0	0	0	0	0	0	0	0	0	d__Bacteria; p__Actinobacteria; c__Actinobacteria; o__Propionibacteriales; f__Propionibacteriaceae; g__uncultured
OTU191	0	0	0	0	0	0	0	0	0	0	0	0	1	0	0	0	0	0	d__Bacteria; p__Proteobacteria; c__Gammaproteobacteria; o__Betaproteobacteriales; f__Burkholderiaceae; g__Variovorax
OTU192	2	0	0	0	0	0	0	0	0	0	0	0	0	0	0	0	1	0	d__Bacteria; p__Acidobacteria; c__Subgroup 6; o__norank; f__norank; g__norank; s__uncultured bacterium
OTU193	0	0	0	0	0	0	0	0	0	0	0	1	0	0	0	0	0	0	d__Bacteria; p__Proteobacteria; c__Alphaproteobacteria; o__Sphingomonadales; f__Sphingomonadaceae; g__Sphingomonas
OTU194	0	0	0	0	0	0	0	0	0	0	0	0	0	0	0	0	0	0	d__Bacteria; p__Proteobacteria; c__Alphaproteobacteria; o__Tistrellales; f__Geminicoccaceae; g__uncultured; s__uncultured bacterium
OTU195	0	0	0	0	0	0	0	0	0	0	0	0	0	0	0	0	0	0	d__Bacteria; p__Actinobacteria; c__Actinobacteria; o__Propionibacteriales; f__Nocardioidaceae; g__Nocardioides
OTU196	2	0	0	0	0	0	0	0	0	0	0	0	0	0	0	0	0	0	d__Bacteria; p__Rokubacteria; c__NC10; o__Rokubacteriales; f__norank; g__norank; s__uncultured bacterium
OTU197	1	1	0	0	0	0	0	0	0	0	0	0	0	0	0	0	0	1	d__Bacteria; p__Chloroflexi; c__KD4-96; o__norank; f__norank; g__norank
OTU198	1	0	0	0	0	0	0	1	0	0	0	0	0	0	0	0	0	0	d__Bacteria; p__Proteobacteria; c__Alphaproteobacteria; o__Tistrellales; f__Geminicoccaceae; g__uncultured; s__uncultured alpha proteobacterium
OTU199	0	0	0	0	0	0	0	0	0	0	0	0	0	0	0	0	0	0	d__Bacteria; p__Proteobacteria; c__Alphaproteobacteria; o__Rhizobiales; f__Rhizobiaceae; g__Phyllobacterium; s__Phyllobacterium ifriqiyense
OTU200	1	0	0	0	0	0	0	0	0	0	0	0	0	0	0	0	0	0	d__Bacteria; p__Proteobacteria; c__Deltaproteobacteria; o__Myxococcales; f__bacteriap25; g__norank
OTU201	0	0	0	0	0	0	0	1	0	0	0	0	0	0	0	0	1	2	d__Bacteria; p__Proteobacteria; c__Gammaproteobacteria; o__Betaproteobacteriales; f__Burkholderiaceae; g__uncultured; s__uncultured bacterium
OTU202	0	0	0	0	0	0	0	0	0	0	0	0	0	1	0	0	0	0	d__Bacteria; p__Actinobacteria; c__Actinobacteria; o__Corynebacteriales; f__Mycobacteriaceae; g__Mycobacterium
OTU203	0	0	0	0	0	0	0	0	0	1	0	0	0	0	0	0	0	0	d__Bacteria; p__Proteobacteria; c__Gammaproteobacteria; o__Pseudomonadales; f__Pseudomonadaceae; g__Pseudomonas; s__uncultured bacterium
OTU204	0	0	0	0	0	0	0	0	0	0	0	0	0	0	0	0	1	0	d__Bacteria; p__Actinobacteria; c__MB-A2-108; o__norank; f__norank; g__norank; s__uncultured bacterium
OTU205	0	1	0	0	0	1	0	0	0	0	0	0	0	0	0	0	0	0	d__Bacteria; p__Proteobacteria; c__Gammaproteobacteria; o__Betaproteobacteriales; f__Nitrosomonadaceae; g__MND1
OTU206	0	0	0	0	0	0	0	0	0	0	0	0	0	0	1	0	0	0	d__Bacteria; p__Proteobacteria; c__Alphaproteobacteria; o__Rhizobiales; f__Beijerinckiaceae; g__uncultured; s__uncultured bacterium
OTU207	0	0	0	0	0	0	0	0	0	0	0	0	0	0	0	0	0	0	d__Bacteria; p__Proteobacteria; c__Gammaproteobacteria; o__Xanthomonadales; f__Rhodanobacteraceae; g__uncultured; s__uncultured bacterium
OTU208	0	1	0	0	0	0	0	0	0	0	0	0	0	0	0	0	0	0	d__Bacteria; p__Actinobacteria; c__MB-A2-108; o__norank; f__norank; g__norank; s__uncultured bacterium
OTU209	0	0	0	0	0	0	0	0	0	0	0	0	0	0	0	0	0	1	d__Bacteria; p__Proteobacteria; c__Gammaproteobacteria; o__Betaproteobacteriales; f__TRA3-20; g__norank; s__uncultured bacterium
OTU210	1	0	1	0	0	0	0	0	0	0	0	0	0	0	0	0	0	0	d__Bacteria; p__Gemmatimonadetes; c__Gemmatimonadetes; o__Gemmatimonadales; f__Gemmatimonadaceae; g__uncultured; s__uncultured bacterium
OTU211	4	6	4	6	5	3	4	2	0	3	3	2	1	9	4	9	2	6	d__Bacteria; p__Proteobacteria; c__Alphaproteobacteria; o__Rickettsiales; f__Mitochondria; g__norank; s__Chenopodium quinoa (quinoa)
OTU212	0	0	0	0	0	0	0	2	0	0	0	0	0	0	0	0	0	0	d__Bacteria; p__Proteobacteria; c__Alphaproteobacteria; o__Rhizobiales; f__Rhizobiaceae; g__Neorhizobium; s__Neorhizobium galegae
OTU213	0	0	0	1	0	0	0	0	0	0	0	0	0	0	0	1	0	0	d__Bacteria; p__Proteobacteria; c__Gammaproteobacteria; o__Betaproteobacteriales; f__Burkholderiaceae; g__Xylophilus; s__metagenome
OTU214	0	1	0	0	0	0	0	0	0	0	0	0	0	0	0	0	0	0	d__Bacteria; p__Actinobacteria; c__Actinobacteria; o__Micrococcales; f__Intrasporangiaceae; g__Lapillicoccus; s__Tetrasphaera sp.
OTU215	0	0	0	0	0	0	0	0	0	0	0	0	0	0	0	0	0	0	d__Bacteria; p__Acidobacteria; c__Blastocatellia (Subgroup 4); o__Pyrinomonadales; f__Pyrinomonadaceae; g__RB41; s__uncultured Acidobacteria bacterium
OTU217	1	0	0	0	0	0	0	0	0	0	0	0	0	0	0	0	0	0	d__Bacteria; p__Acidobacteria; c__Subgroup 6; o__norank; f__norank; g__norank; s__uncultured bacterium
OTU218	0	0	0	0	0	0	0	0	0	0	0	0	0	0	0	0	0	0	d__Bacteria; p__Acidobacteria; c__Subgroup 6; o__norank; f__norank; g__norank; s__uncultured bacterium
OTU219	0	0	0	0	0	0	0	0	0	0	0	0	0	0	0	0	0	0	d__Bacteria; p__Acidobacteria; c__Subgroup 17; o__norank; f__norank; g__norank; s__uncultured bacterium
OTU220	0	0	0	0	0	0	0	0	0	0	0	0	0	0	0	0	0	0	d__Bacteria; p__Proteobacteria; c__Alphaproteobacteria; o__Dongiales; f__Dongiaceae; g__Dongia
OTU221	0	0	0	0	0	0	0	0	0	0	0	0	0	0	0	0	0	1	d__Bacteria; p__Actinobacteria; c__Actinobacteria; o__Streptomycetales; f__Streptomycetaceae; g__Streptomyces
OTU222	0	0	0	0	0	0	0	0	0	0	0	0	0	0	0	0	1	0	d__Bacteria; p__Proteobacteria; c__Gammaproteobacteria; o__Xanthomonadales; f__Xanthomonadaceae; g__Pseudoxanthomonas
OTU223	0	0	0	0	0	0	0	0	0	0	0	0	0	0	0	0	0	0	Unclassified
OTU224	11	12	29	10	17	31	4	17	24	17	11	11	12	17	15	16	14	13	d__Bacteria; p__Cyanobacteria; c__Oxyphotobacteria; o__Chloroplast; f__norank; g__norank
OTU226	0	0	0	0	0	0	0	0	0	0	0	0	0	0	0	0	0	0	d__Bacteria; p__Actinobacteria; c__Actinobacteria; o__Pseudonocardiales; f__Pseudonocardiaceae; g__Pseudonocardia; s__uncultured bacterium
OTU227	0	0	0	0	0	0	0	0	0	0	0	0	0	0	0	0	0	0	d__Bacteria; p__Actinobacteria; c__Thermoleophilia; o__Gaiellales; f__uncultured; g__norank; s__uncultured bacterium
OTU228	0	0	0	0	0	0	0	0	0	0	0	0	0	0	0	0	0	1	d__Bacteria; p__Proteobacteria; c__Deltaproteobacteria; o__Myxococcales; f__Haliangiaceae; g__Haliangium
OTU229	0	0	0	0	0	0	1	0	0	0	0	0	0	0	0	0	0	0	d__Bacteria; p__Acidobacteria; c__Blastocatellia (Subgroup 4); o__Pyrinomonadales; f__Pyrinomonadaceae; g__RB41; s__uncultured bacterium
OTU230	0	0	0	0	0	0	0	0	0	0	0	0	0	0	0	0	0	1	d__Bacteria; p__Chloroflexi; c__Chloroflexia; o__Chloroflexales; f__Roseiflexaceae; g__uncultured; s__uncultured bacterium
OTU231	0	0	0	0	0	0	0	0	0	0	0	0	0	0	0	0	0	0	d__Bacteria; p__Acidobacteria; c__Subgroup 6; o__norank; f__norank; g__norank; s__uncultured bacterium
OTU232	0	2	0	0	0	0	0	0	2	1	1	0	1	0	1	1	0	0	d__Bacteria; p__Firmicutes; c__Bacilli; o__Bacillales; f__Bacillaceae; g__Bacillus; s__Bacillus drentensis
OTU233	0	0	0	0	0	0	0	0	0	0	0	0	0	0	0	0	0	0	d__Bacteria; p__Proteobacteria; c__Alphaproteobacteria; o__Rhizobiales; f__Beijerinckiaceae; g__Bosea
OTU234	0	0	0	0	0	0	0	0	0	0	0	0	0	0	0	0	0	0	d__Bacteria; p__Acidobacteria; c__Subgroup 6; o__norank; f__norank; g__norank; s__uncultured bacterium
OTU235	0	0	0	0	0	0	0	0	0	0	0	0	0	0	0	0	0	0	d__Bacteria; p__Actinobacteria; c__Thermoleophilia; o__Solirubrobacterales; f__Solirubrobacteraceae; g__Solirubrobacter; s__uncultured bacterium
OTU236	1	1	0	0	0	0	0	0	0	0	0	0	0	0	0	0	0	0	d__Bacteria; p__Actinobacteria; c__Acidimicrobiia; o__Microtrichales; f__Ilumatobacteraceae; g__uncultured; s__uncultured bacterium
OTU237	0	0	0	0	0	0	0	0	0	0	0	0	0	0	0	0	0	1	d__Bacteria; p__Acidobacteria; c__Subgroup 6; o__norank; f__norank; g__norank; s__uncultured bacterium
OTU238	1	0	0	0	0	0	0	0	0	0	0	0	0	0	0	0	0	0	d__Bacteria; p__Proteobacteria; c__Alphaproteobacteria; o__Tistrellales; f__Geminicoccaceae; g__uncultured; s__uncultured bacterium
OTU239	0	0	0	0	0	0	0	0	0	0	0	0	0	0	0	0	1	2	d__Bacteria; p__Acidobacteria; c__Blastocatellia (Subgroup 4); o__Pyrinomonadales; f__Pyrinomonadaceae; g__RB41; s__uncultured bacterium
OTU240	0	0	0	0	0	0	0	0	0	0	0	0	0	0	0	0	0	1	d__Bacteria; p__Actinobacteria; c__MB-A2-108; o__norank; f__norank; g__norank; s__uncultured bacterium
OTU241	2	1	0	0	0	0	0	0	0	0	1	0	0	0	0	0	0	0	d__Bacteria; p__Proteobacteria; c__Alphaproteobacteria; o__Rhizobiales; f__Beijerinckiaceae; g__Microvirga; s__uncultured bacterium
OTU242	1	0	0	0	0	0	0	0	0	0	0	0	0	0	0	0	0	0	d__Bacteria; p__Nitrospirae; c__Nitrospira; o__Nitrospirales; f__Nitrospiraceae; g__Nitrospira; s__uncultured bacterium
OTU243	0	0	0	0	0	0	0	0	0	0	0	0	0	0	0	0	0	0	d__Bacteria; p__Proteobacteria; c__Gammaproteobacteria; o__PLTA13; f__norank; g__norank; s__uncultured bacterium
OTU244	1	1	0	0	0	0	0	0	0	0	0	0	0	0	0	0	0	0	d__Bacteria; p__Acidobacteria; c__Holophagae; o__Subgroup 7; f__norank; g__norank; s__uncultured bacterium
OTU245	0	0	0	0	0	0	0	0	0	0	0	0	0	0	0	0	0	1	d__Bacteria; p__Proteobacteria; c__Alphaproteobacteria; o__Rhizobiales; f__Xanthobacteraceae; g__Bradyrhizobium; s__metagenome
OTU246	1	0	0	0	0	0	0	0	0	0	0	0	1	0	0	0	0	1	d__Bacteria; p__Acidobacteria; c__Thermoanaerobaculia; o__Thermoanaerobaculales; f__Thermoanaerobaculaceae; g__Subgroup 10; s__uncultured bacterium
OTU247	0	0	0	0	0	0	0	0	0	0	0	0	0	0	0	0	0	1	d__Bacteria; p__Actinobacteria; c__Actinobacteria; o__Propionibacteriales; f__Nocardioidaceae; g__Nocardioides; s__uncultured bacterium
OTU248	1	1	0	0	0	0	0	0	0	0	0	0	0	1	0	0	0	0	d__Bacteria; p__Proteobacteria; c__Alphaproteobacteria; o__Sphingomonadales; f__Sphingomonadaceae; g__Sphingopyxis
OTU249	0	0	0	0	0	0	0	0	0	0	0	0	0	0	0	0	0	1	d__Bacteria; p__Chloroflexi; c__Dehalococcoidia; o__S085; f__norank; g__norank; s__uncultured bacterium
OTU250	0	1	0	0	0	0	0	0	0	0	0	0	0	0	0	0	0	0	d__Bacteria; p__Actinobacteria; c__Thermoleophilia; o__Gaiellales; f__uncultured; g__norank; s__uncultured bacterium
OTU251	0	0	0	0	0	0	0	0	1	0	0	0	0	0	0	0	0	0	d__Bacteria; p__Actinobacteria; c__Thermoleophilia; o__Gaiellales; f__Gaiellaceae; g__Gaiella; s__uncultured bacterium
OTU253	0	0	0	0	0	0	0	0	0	0	0	0	0	0	0	0	0	0	d__Bacteria; p__Gemmatimonadetes; c__Gemmatimonadetes; o__Gemmatimonadales; f__Gemmatimonadaceae; g__uncultured; s__uncultured bacterium
OTU254	0	0	0	0	0	0	0	0	0	0	0	0	0	0	0	0	0	0	d__Bacteria; p__Planctomycetes; c__Planctomycetacia; o__Pirellulales; f__Pirellulaceae; g__Pir4 lineage; s__uncultured bacterium
OTU255	1	1	0	0	0	0	0	0	0	0	0	0	0	0	0	0	0	0	d__Bacteria; p__Rokubacteria; c__NC10; o__Rokubacteriales; f__norank; g__norank; s__uncultured bacterium
OTU256	0	0	0	0	0	0	0	0	0	0	0	0	0	0	0	0	0	1	d__Bacteria; p__Actinobacteria; c__Thermoleophilia; o__Gaiellales; f__uncultured; g__norank; s__uncultured bacterium
OTU258	0	0	0	0	0	0	0	0	0	0	0	0	0	0	0	0	0	0	d__Bacteria; p__Rokubacteria; c__NC10; o__Rokubacteriales; f__norank; g__norank; s__uncultured bacterium
OTU259	0	0	0	0	0	0	0	0	0	0	0	0	0	0	0	0	0	0	d__Bacteria; p__Actinobacteria; c__Actinobacteria; o__Frankiales; f__Sporichthyaceae; g__uncultured; s__uncultured actinobacterium
OTU260	0	0	0	0	0	0	0	0	0	0	0	0	0	0	0	0	0	0	d__Bacteria; p__Actinobacteria; c__Actinobacteria; o__Micrococcales; f__Promicromonosporaceae; g__Promicromonospora
OTU261	0	0	0	0	0	0	1	0	0	0	0	0	0	0	0	0	0	0	d__Bacteria; p__Actinobacteria; c__Actinobacteria; o__Frankiales; f__Geodermatophilaceae; g__Blastococcus
OTU262	0	1	0	0	0	0	0	0	0	0	0	0	0	0	0	0	0	0	d__Bacteria; p__Proteobacteria; c__Gammaproteobacteria; o__Betaproteobacteriales; f__SC-I-84; g__norank; s__uncultured bacterium
OTU263	0	0	0	0	0	0	0	0	0	0	0	0	0	0	0	0	0	0	d__Bacteria; p__Rokubacteria; c__NC10; o__Rokubacteriales; f__norank; g__norank; s__uncultured bacterium
OTU264	0	0	0	0	0	0	0	0	0	0	0	1	0	0	0	0	0	0	d__Bacteria; p__Proteobacteria; c__Gammaproteobacteria; o__Xanthomonadales; f__Rhodanobacteraceae; g__Tahibacter; s__Tahibacter aquaticus
OTU265	7	4	7	5	9	8	7	8	7	3	7	5	9	8	6	7	9	10	d__Bacteria; p__Proteobacteria; c__Alphaproteobacteria; o__Rickettsiales; f__Mitochondria; g__norank
OTU266	0	0	0	0	0	0	0	0	0	0	0	0	0	0	0	0	0	0	d__Bacteria; p__Proteobacteria; c__Alphaproteobacteria; o__Rhizobiales; f__Rhizobiaceae; g__Mesorhizobium
OTU267	0	1	0	0	0	0	0	0	0	0	0	0	0	0	0	0	0	0	d__Bacteria; p__Actinobacteria; c__Thermoleophilia; o__Gaiellales; f__uncultured; g__norank; s__uncultured bacterium
OTU268	0	1	0	0	0	0	0	0	0	0	0	0	0	0	0	0	0	0	d__Bacteria; p__Chloroflexi; c__Chloroflexia; o__Chloroflexales; f__Roseiflexaceae; g__uncultured; s__uncultured bacterium
OTU271	0	0	0	0	0	0	0	1	0	0	0	0	0	0	0	0	0	0	d__Bacteria; p__Acidobacteria; c__Blastocatellia (Subgroup 4); o__Pyrinomonadales; f__Pyrinomonadaceae; g__RB41; s__uncultured Acidobacteria bacterium
OTU272	0	0	0	0	0	0	0	0	0	0	0	0	0	0	0	0	0	0	d__Bacteria; p__Chloroflexi; c__Chloroflexia; o__Chloroflexales; f__Roseiflexaceae; g__uncultured; s__uncultured Chloroflexi bacterium
OTU273	2	0	0	0	0	0	0	0	0	0	0	0	0	0	0	0	0	1	d__Bacteria; p__Proteobacteria; c__Deltaproteobacteria; o__Desulfarculales; f__Desulfarculaceae; g__uncultured; s__uncultured bacterium
OTU274	1	0	0	0	0	0	0	0	0	0	0	0	0	0	0	0	0	0	d__Bacteria; p__Firmicutes; c__Bacilli; o__Bacillales; f__Planococcaceae; g__Sporosarcina; s__uncultured bacterium
OTU275	1	1	0	0	0	0	0	0	0	0	0	0	0	0	0	0	0	0	d__Bacteria; p__Proteobacteria; c__Gammaproteobacteria; o__Xanthomonadales; f__Xanthomonadaceae; g__Lysobacter
OTU276	0	2	0	0	0	0	0	0	0	0	0	0	0	0	0	0	0	1	d__Bacteria; p__Actinobacteria; c__Thermoleophilia; o__Solirubrobacterales; f__Solirubrobacteraceae; g__Conexibacter; s__uncultured bacterium
OTU277	0	0	0	0	0	0	1	1	0	2	0	1	0	0	0	0	0	0	d__Bacteria; p__Actinobacteria; c__Actinobacteria; o__Micrococcales; f__Microbacteriaceae; g__Microbacterium
OTU278	0	1	0	0	0	0	0	1	0	0	0	0	0	1	0	0	0	0	d__Bacteria; p__Proteobacteria; c__Gammaproteobacteria; o__Xanthomonadales; f__Xanthomonadaceae; g__Lysobacter; s__uncultured bacterium
OTU279	0	0	0	0	0	0	0	0	0	0	0	0	0	0	0	0	1	0	d__Bacteria; p__Acidobacteria; c__Blastocatellia (Subgroup 4); o__Blastocatellales; f__Blastocatellaceae; g__uncultured; s__uncultured bacterium
OTU280	1	0	0	0	0	0	0	0	0	0	0	0	0	0	0	0	0	0	d__Bacteria; p__Acidobacteria; c__Subgroup 25; o__norank; f__norank; g__norank; s__uncultured bacterium
OTU281	0	0	0	0	0	0	0	0	0	0	0	0	0	0	0	0	0	1	d__Bacteria; p__Acidobacteria; c__Subgroup 11; o__norank; f__norank; g__norank; s__uncultured Acidobacteria bacterium
OTU282	0	0	0	0	0	0	0	0	0	1	0	0	0	0	0	0	0	0	d__Bacteria; p__Proteobacteria; c__Deltaproteobacteria; o__Myxococcales; f__Haliangiaceae; g__Haliangium; s__uncultured bacterium
OTU283	2	2	0	0	0	0	0	0	0	1	0	0	0	1	0	0	0	0	d__Bacteria; p__Planctomycetes; c__Planctomycetacia; o__Pirellulales; f__Pirellulaceae; g__Pir4 lineage; s__uncultured bacterium
OTU284	0	0	0	0	0	0	0	0	0	0	0	0	0	0	0	0	0	0	d__Bacteria; p__Proteobacteria; c__Alphaproteobacteria; o__Caulobacterales; f__Caulobacteraceae; g__Phenylobacterium
OTU285	0	0	0	0	0	0	0	0	0	0	0	0	0	0	0	0	0	0	d__Bacteria; p__Chloroflexi; c__KD4-96; o__norank; f__norank; g__norank; s__uncultured bacterium
OTU286	0	0	0	0	0	0	0	0	0	0	0	0	0	0	0	0	0	0	d__Bacteria; p__Acidobacteria; c__Acidobacteriia; o__Solibacterales; f__Solibacteraceae (Subgroup 3); g__Bryobacter; s__uncultured bacterium
OTU287	1	0	0	0	0	0	0	0	0	0	0	0	0	0	0	0	0	0	d__Bacteria; p__Chloroflexi; c__Gitt-GS-136; o__norank; f__norank; g__norank; s__uncultured bacterium
OTU288	0	0	0	0	0	0	0	0	0	0	0	0	0	0	0	0	0	0	d__Bacteria; p__Chloroflexi; c__TK10; o__norank; f__norank; g__norank; s__uncultured bacterium
OTU289	0	0	0	0	0	0	1	0	0	0	0	0	0	0	0	0	0	0	d__Bacteria; p__Proteobacteria; c__Gammaproteobacteria; o__Betaproteobacteriales; f__TRA3-20; g__norank; s__uncultured bacterium
OTU290	0	0	0	0	0	0	0	0	0	0	0	1	0	0	0	0	0	0	d__Bacteria; p__Proteobacteria; c__Deltaproteobacteria; o__Myxococcales; f__Archangiaceae; g__Hyalangium; s__Hyalangium minutum
OTU291	0	1	0	0	0	0	0	0	0	0	0	0	1	0	0	0	0	0	d__Bacteria; p__Chloroflexi; c__Chloroflexia; o__Thermomicrobiales; f__JG30-KF-CM45; g__norank; s__uncultured bacterium
OTU292	0	0	0	0	0	0	0	0	0	0	0	0	0	0	0	0	0	0	d__Bacteria; p__Bacteroidetes; c__Bacteroidia; o__Flavobacteriales; f__Flavobacteriaceae; g__Flavobacterium
OTU293	0	0	0	0	0	0	0	0	0	0	0	0	0	0	0	0	0	0	d__Bacteria; p__Acidobacteria; c__Blastocatellia (Subgroup 4); o__Pyrinomonadales; f__Pyrinomonadaceae; g__RB41; s__uncultured bacterium
OTU294	0	0	0	0	0	0	0	0	0	1	0	0	0	0	0	0	0	0	d__Bacteria; p__Acidobacteria; c__Blastocatellia (Subgroup 4); o__Blastocatellales; f__Blastocatellaceae; g__uncultured; s__uncultured bacterium
OTU295	0	0	0	0	0	0	0	0	0	0	0	0	0	0	0	0	0	0	d__Bacteria; p__Proteobacteria; c__Gammaproteobacteria; o__Gammaproteobacteria Incertae Sedis; f__Unknown Family; g__Acidibacter; s__uncultured bacterium
OTU296	0	0	0	0	0	0	0	0	0	0	0	0	0	0	0	0	0	2	d__Bacteria; p__Chloroflexi; c__Chloroflexia; o__Chloroflexales; f__Roseiflexaceae; g__uncultured; s__uncultured bacterium
OTU297	0	1	0	0	0	0	0	0	0	0	0	1	0	0	0	0	0	0	d__Bacteria; p__Proteobacteria; c__Alphaproteobacteria; o__Rhizobiales; f__Hyphomicrobiaceae; g__uncultured; s__uncultured bacterium
OTU298	0	0	0	0	0	0	0	0	0	0	0	0	0	0	0	0	0	0	d__Bacteria; p__Armatimonadetes; c__uncultured; o__norank; f__norank; g__norank; s__uncultured bacterium
OTU299	0	1	0	0	0	0	0	0	0	0	0	0	0	0	0	0	0	1	d__Bacteria; p__Chloroflexi; c__Anaerolineae; o__SBR1031; f__A4b; g__norank; s__uncultured bacterium
OTU300	0	2	0	0	0	0	0	0	0	0	0	0	0	0	0	0	0	0	d__Bacteria; p__Actinobacteria; c__Thermoleophilia; o__Solirubrobacterales; f__Solirubrobacteraceae; g__Solirubrobacter; s__uncultured bacterium
OTU301	0	0	0	0	0	0	0	0	0	0	0	0	0	0	0	0	0	1	d__Bacteria; p__Acidobacteria; c__Subgroup 17; o__norank; f__norank; g__norank
OTU302	0	0	0	0	0	0	0	0	0	0	0	0	0	0	0	0	0	0	d__Bacteria; p__Actinobacteria; c__Thermoleophilia; o__uncultured; f__norank; g__norank; s__uncultured bacterium
OTU303	0	0	0	0	0	1	0	0	0	0	0	0	0	0	0	0	0	0	d__Bacteria; p__Proteobacteria; c__Gammaproteobacteria; o__Betaproteobacteriales; f__TRA3-20; g__norank; s__uncultured bacterium
OTU304	0	0	0	0	0	0	1	0	0	0	0	0	0	0	0	0	0	0	d__Bacteria; p__Actinobacteria; c__Thermoleophilia; o__Gaiellales; f__Gaiellaceae; g__Gaiella
OTU305	1	1	0	0	0	0	0	0	0	0	0	0	0	0	0	0	0	1	d__Bacteria; p__Proteobacteria; c__Alphaproteobacteria; o__Tistrellales; f__Geminicoccaceae; g__uncultured; s__uncultured bacterium
OTU306	1	0	0	0	0	0	0	0	0	0	0	0	0	0	0	0	0	0	d__Bacteria; p__Proteobacteria; c__Alphaproteobacteria; o__Rhizobiales; f__uncultured; g__norank; s__uncultured bacterium
OTU307	0	1	0	0	0	1	0	0	0	0	0	0	0	0	0	0	0	0	d__Bacteria; p__Proteobacteria; c__Gammaproteobacteria; o__CCD24; f__norank; g__norank; s__uncultured bacterium
OTU308	0	0	0	0	0	0	0	0	0	0	0	0	0	0	0	0	0	0	d__Bacteria; p__Proteobacteria; c__Gammaproteobacteria; o__Steroidobacterales; f__Steroidobacteraceae; g__Steroidobacter; s__uncultured bacterium
OTU309	0	0	0	0	0	0	0	0	0	0	0	0	0	0	0	0	0	0	d__Bacteria; p__Proteobacteria; c__Gammaproteobacteria; o__Betaproteobacteriales; f__uncultured; g__norank; s__uncultured bacterium
OTU310	0	0	0	0	0	0	0	0	0	0	0	0	0	0	0	0	0	1	d__Bacteria; p__Actinobacteria; c__Thermoleophilia; o__Gaiellales; f__Gaiellaceae; g__Gaiella; s__uncultured bacterium
OTU311	1	0	0	0	0	0	0	0	0	0	0	0	0	0	0	0	0	1	d__Bacteria; p__Chloroflexi; c__KD4-96; o__norank; f__norank; g__norank; s__uncultured bacterium
OTU312	0	0	0	0	0	0	1	0	0	0	0	0	0	0	0	0	0	1	d__Bacteria; p__Proteobacteria; c__Alphaproteobacteria; o__Azospirillales; f__Azospirillaceae; g__Skermanella
OTU313	0	1	0	0	0	0	0	0	0	0	0	0	0	0	0	0	0	0	d__Bacteria; p__Proteobacteria; c__Alphaproteobacteria; o__Rhizobiales; f__Beijerinckiaceae; g__Microvirga
OTU314	0	0	0	0	0	0	0	0	0	0	0	0	0	0	0	0	0	0	d__Bacteria; p__Armatimonadetes; c__uncultured; o__norank; f__norank; g__norank; s__uncultured bacterium
OTU315	0	0	0	0	0	0	0	0	0	0	0	0	0	0	0	0	0	0	d__Bacteria; p__Actinobacteria; c__Acidimicrobiia; o__IMCC26256; f__norank; g__norank; s__uncultured bacterium
OTU316	0	0	0	0	0	0	0	0	0	0	0	0	0	0	0	0	0	1	d__Bacteria; p__Rokubacteria; c__NC10; o__Rokubacteriales; f__norank; g__norank; s__uncultured bacterium
OTU317	0	0	0	0	0	0	0	0	0	0	0	0	0	0	0	0	0	0	d__Bacteria; p__Actinobacteria; c__Thermoleophilia; o__Solirubrobacterales; f__67-14; g__norank
OTU318	0	0	0	0	0	0	0	0	0	0	0	0	0	0	0	0	0	1	d__Bacteria; p__Actinobacteria; c__Thermoleophilia; o__Gaiellales; f__Gaiellaceae; g__Gaiella
OTU319	0	1	0	0	0	0	0	0	0	0	0	0	0	0	0	0	0	0	d__Bacteria; p__Actinobacteria; c__Actinobacteria; o__Frankiales; f__Geodermatophilaceae; g__Geodermatophilus; s__uncultured bacterium
OTU320	1	0	0	0	0	0	0	0	0	0	0	0	0	0	0	0	0	0	d__Bacteria; p__Acidobacteria; c__Subgroup 6; o__norank; f__norank; g__norank; s__uncultured bacterium
OTU321	0	0	0	0	0	0	0	0	0	0	0	0	0	0	0	0	0	0	d__Bacteria; p__Acidobacteria; c__Subgroup 6; o__norank; f__norank; g__norank; s__uncultured bacterium
OTU322	0	0	0	0	0	1	0	0	0	0	0	0	0	0	0	0	0	2	d__Bacteria; p__Chloroflexi; c__OLB14; o__norank; f__norank; g__norank; s__uncultured bacterium
OTU323	0	1	0	0	0	0	0	0	0	0	0	0	0	0	0	1	0	0	d__Bacteria; p__Actinobacteria; c__Thermoleophilia; o__Gaiellales; f__Gaiellaceae; g__Gaiella; s__uncultured bacterium
OTU324	0	0	1	0	0	0	0	0	0	0	0	0	0	0	0	0	0	0	d__Bacteria; p__Chloroflexi; c__Dehalococcoidia; o__S085; f__norank; g__norank; s__uncultured bacterium
OTU325	0	0	0	0	0	0	0	0	0	0	0	0	0	0	0	0	0	0	d__Bacteria; p__Chloroflexi; c__Anaerolineae; o__Anaerolineales; f__Anaerolineaceae; g__uncultured; s__uncultured bacterium
OTU326	0	0	0	0	0	0	0	0	0	0	0	0	0	0	0	1	0	0	d__Bacteria; p__Proteobacteria; c__Alphaproteobacteria; o__Rhizobiales; f__Rhizobiaceae; g__Phyllobacterium
OTU327	0	2	0	0	0	0	0	0	0	1	0	0	0	0	0	0	0	0	d__Bacteria; p__Proteobacteria; c__Gammaproteobacteria; o__Betaproteobacteriales; f__Burkholderiaceae; g__Pseudorhodoferax; s__uncultured bacterium
OTU328	0	0	0	0	0	0	0	0	0	0	0	0	0	0	0	0	0	1	d__Bacteria; p__Actinobacteria; c__Thermoleophilia; o__Gaiellales; f__uncultured; g__norank; s__uncultured bacterium
OTU329	1	0	0	0	0	0	0	0	0	0	0	0	0	0	0	0	0	1	d__Bacteria; p__Chloroflexi; c__P2-11E; o__norank; f__norank; g__norank; s__uncultured bacterium
OTU330	4	5	5	9	2	9	4	2	2	3	4	1	7	6	6	2	4	5	d__Bacteria; p__Proteobacteria; c__Alphaproteobacteria; o__Rickettsiales; f__Mitochondria; g__norank
OTU331	0	0	0	0	0	0	0	0	0	0	0	0	0	0	0	0	0	0	d__Bacteria; p__Proteobacteria; c__Alphaproteobacteria; o__Rhizobiales; f__Xanthobacteraceae; g__uncultured; s__uncultured bacterium
OTU332	1	0	0	0	0	0	1	0	0	0	1	0	0	0	0	1	0	0	d__Bacteria; p__Actinobacteria; c__Actinobacteria; o__Micrococcales; f__Intrasporangiaceae; g__Lapillicoccus
OTU334	0	0	0	0	0	0	0	0	2	0	0	0	0	0	0	0	0	0	d__Bacteria; p__Actinobacteria; c__Actinobacteria; o__Micrococcales; f__Micrococcaceae; g__Arthrobacter
OTU335	0	0	0	0	0	0	0	0	0	0	0	0	0	0	0	0	0	0	d__Bacteria; p__Actinobacteria; c__Actinobacteria; o__Micromonosporales; f__Micromonosporaceae; g__Catellatospora; s__Catellatospora citrea
OTU336	0	0	0	0	0	0	0	0	0	0	1	0	0	0	0	0	0	0	d__Bacteria; p__Acidobacteria; c__Subgroup 6; o__norank; f__norank; g__norank; s__uncultured bacterium
OTU337	0	1	0	0	0	0	0	0	0	0	0	0	0	0	0	0	0	0	d__Bacteria; p__Armatimonadetes; c__Fimbriimonadia; o__Fimbriimonadales; f__Fimbriimonadaceae; g__norank; s__uncultured bacterium
OTU338	0	1	0	0	0	0	0	1	0	0	0	0	0	0	0	0	0	0	d__Bacteria; p__Proteobacteria; c__Gammaproteobacteria; o__Xanthomonadales; f__Xanthomonadaceae; g__Stenotrophomonas; s__uncultured bacterium
OTU339	1	1	0	0	0	0	0	0	0	0	0	0	0	0	0	0	0	0	d__Bacteria; p__Bacteroidetes; c__Bacteroidia; o__Chitinophagales; f__Chitinophagaceae; g__uncultured; s__uncultured Bacteroidetes bacterium
OTU340	0	0	0	0	0	0	0	0	0	0	0	0	0	0	0	0	0	0	d__Bacteria; p__Proteobacteria; c__Gammaproteobacteria; o__Nitrosococcales; f__Nitrosococcaceae; g__wb1-P19; s__uncultured bacterium
OTU341	0	0	0	0	0	0	0	0	0	0	0	0	0	0	0	0	0	0	d__Bacteria; p__Chloroflexi; c__P2-11E; o__norank; f__norank; g__norank; s__uncultured bacterium
OTU342	0	0	0	0	0	0	0	0	0	0	0	0	0	0	0	0	0	0	d__Bacteria; p__Proteobacteria; c__Alphaproteobacteria; o__Tistrellales; f__Geminicoccaceae; g__Candidatus Alysiosphaera; s__uncultured bacterium
OTU343	0	1	0	0	0	0	0	0	0	0	0	0	0	0	0	0	0	1	d__Bacteria; p__Proteobacteria; c__Gammaproteobacteria; o__Betaproteobacteriales; f__SC-I-84; g__norank; s__uncultured bacterium
OTU344	1	1	0	0	0	0	0	0	0	0	0	0	0	0	0	0	0	0	d__Bacteria; p__Acidobacteria; c__Subgroup 6; o__norank; f__norank; g__norank; s__uncultured bacterium
OTU345	0	0	0	0	0	0	0	0	0	0	0	0	0	0	0	0	0	0	d__Bacteria; p__Actinobacteria; c__Actinobacteria; o__Micromonosporales; f__Micromonosporaceae; g__Virgisporangium
OTU346	0	0	0	0	0	0	0	0	0	0	0	0	0	0	0	0	0	0	d__Bacteria; p__Acidobacteria; c__Subgroup 6; o__norank; f__norank; g__norank
OTU347	1	0	0	0	0	0	0	0	0	0	0	0	0	1	1	0	0	0	d__Bacteria; p__Acidobacteria; c__Subgroup 6; o__norank; f__norank; g__norank; s__uncultured bacterium
OTU348	0	0	0	0	0	0	0	0	0	0	0	0	0	0	0	0	0	0	d__Bacteria; p__Entotheonellaeota; c__Entotheonellia; o__Entotheonellales; f__Entotheonellaceae; g__norank; s__uncultured bacterium
OTU349	1	0	0	0	0	0	0	0	0	0	0	0	0	0	0	0	0	0	d__Bacteria; p__Actinobacteria; c__Thermoleophilia; o__Gaiellales; f__Gaiellaceae; g__Gaiella; s__uncultured bacterium
OTU350	1	0	0	0	0	0	0	0	0	0	0	0	0	0	0	0	0	0	d__Bacteria; p__Chloroflexi; c__KD4-96; o__norank; f__norank; g__norank; s__uncultured Chloroflexi bacterium
OTU351	0	0	0	0	0	0	0	0	0	1	0	0	0	0	0	0	0	0	d__Bacteria; p__Proteobacteria; c__Alphaproteobacteria; o__Rhizobiales; f__Rhizobiales Incertae Sedis; g__Bauldia; s__uncultured bacterium
OTU352	0	0	0	0	0	0	0	0	0	0	0	0	0	0	0	0	0	0	d__Bacteria; p__Planctomycetes; c__Planctomycetacia; o__Pirellulales; f__Pirellulaceae; g__Pir4 lineage; s__uncultured bacterium
OTU353	0	0	0	0	0	0	0	0	0	0	0	0	0	0	0	0	0	0	d__Bacteria; p__Gemmatimonadetes; c__Gemmatimonadetes; o__Gemmatimonadales; f__Gemmatimonadaceae; g__uncultured
OTU354	0	0	0	0	0	0	0	0	0	0	0	0	0	0	1	0	0	0	d__Bacteria; p__Proteobacteria; c__Gammaproteobacteria; o__CCD24; f__norank; g__norank; s__uncultured bacterium
OTU355	0	0	0	0	0	0	0	0	0	0	0	0	0	0	0	0	0	0	d__Bacteria; p__Proteobacteria; c__Alphaproteobacteria; o__Caulobacterales; f__Caulobacteraceae; g__Phenylobacterium; s__uncultured bacterium
OTU356	1	0	0	0	0	0	0	0	0	0	0	0	0	0	0	0	0	0	d__Bacteria; p__Proteobacteria; c__Gammaproteobacteria; o__Betaproteobacteriales; f__Nitrosomonadaceae; g__Ellin6067; s__uncultured bacterium
OTU357	1	0	1	0	0	0	0	0	0	0	0	0	0	0	0	0	0	0	d__Bacteria; p__Chloroflexi; c__Gitt-GS-136; o__norank; f__norank; g__norank; s__uncultured bacterium
OTU358	0	0	0	0	0	0	0	0	0	0	0	0	0	0	0	0	0	0	d__Bacteria; p__Actinobacteria; c__Thermoleophilia; o__Gaiellales; f__Gaiellaceae; g__Gaiella; s__uncultured bacterium
OTU359	0	0	0	0	0	0	0	0	0	0	0	0	0	0	0	0	0	0	d__Bacteria; p__Actinobacteria; c__Thermoleophilia; o__Gaiellales; f__Gaiellaceae; g__Gaiella; s__uncultured bacterium
OTU360	0	1	0	0	0	0	0	0	0	0	0	0	0	0	0	0	0	0	d__Bacteria; p__Proteobacteria; c__Alphaproteobacteria; o__Rhizobiales; f__Hyphomicrobiaceae; g__Pedomicrobium
OTU361	0	0	0	0	0	0	0	0	0	0	0	0	0	0	0	0	0	0	d__Bacteria; p__Bacteroidetes; c__Bacteroidia; o__Cytophagales; f__Microscillaceae; g__uncultured; s__uncultured bacterium
OTU362	0	0	0	0	0	0	0	0	0	0	0	0	0	0	0	0	0	0	d__Bacteria; p__Actinobacteria; c__Actinobacteria; o__Frankiales; f__uncultured; g__norank; s__uncultured bacterium
OTU363	0	0	0	0	0	0	0	0	0	0	0	0	0	0	0	0	0	0	d__Bacteria; p__Rokubacteria; c__NC10; o__Rokubacteriales; f__norank; g__norank; s__uncultured bacterium
OTU364	1	0	0	0	0	1	0	0	0	0	0	0	0	0	0	0	0	0	d__Bacteria; p__Acidobacteria; c__Subgroup 6; o__norank; f__norank; g__norank; s__uncultured bacterium
OTU365	0	0	0	0	0	0	0	0	0	0	1	0	0	0	0	0	0	0	d__Bacteria; p__Planctomycetes; c__Planctomycetacia; o__Pirellulales; f__Pirellulaceae; g__Pir4 lineage; s__uncultured bacterium
OTU366	1	0	0	0	0	0	0	1	0	0	0	0	0	0	0	0	0	0	d__Bacteria; p__Proteobacteria; c__Alphaproteobacteria; o__Tistrellales; f__Geminicoccaceae; g__uncultured; s__uncultured bacterium
OTU367	0	0	0	0	0	0	0	0	0	0	0	0	0	0	0	0	0	0	d__Bacteria; p__Actinobacteria; c__Thermoleophilia; o__Gaiellales; f__Gaiellaceae; g__Gaiella; s__uncultured bacterium
OTU368	0	1	0	0	0	0	0	0	0	0	0	1	0	0	0	0	0	0	d__Bacteria; p__Acidobacteria; c__Holophagae; o__Subgroup 7; f__norank; g__norank; s__uncultured bacterium
OTU369	0	0	0	0	0	0	0	0	0	0	0	0	0	0	0	0	0	1	d__Bacteria; p__Actinobacteria; c__Thermoleophilia; o__Solirubrobacterales; f__Solirubrobacteraceae; g__Solirubrobacter; s__uncultured bacterium
OTU370	0	0	0	0	0	0	0	0	0	0	0	0	0	0	0	0	0	0	d__Bacteria; p__Planctomycetes; c__Planctomycetacia; o__Isosphaerales; f__Isosphaeraceae; g__uncultured; s__uncultured bacterium
OTU371	0	1	0	0	0	0	0	0	0	0	0	0	0	0	0	0	0	0	d__Bacteria; p__Proteobacteria; c__Alphaproteobacteria; o__Tistrellales; f__Geminicoccaceae; g__Candidatus Alysiosphaera; s__uncultured bacterium
OTU372	1	0	0	0	0	0	0	0	0	0	0	0	0	0	0	0	0	0	d__Bacteria; p__Actinobacteria; c__Thermoleophilia; o__Solirubrobacterales; f__Solirubrobacteraceae; g__Solirubrobacter; s__uncultured bacterium
OTU373	0	1	0	0	0	0	0	0	0	0	0	0	0	0	0	0	0	0	d__Bacteria; p__Actinobacteria; c__Thermoleophilia; o__Gaiellales; f__uncultured; g__norank; s__uncultured bacterium
OTU374	0	1	0	0	0	0	0	0	0	0	0	0	0	0	0	0	0	0	d__Bacteria; p__Proteobacteria; c__Gammaproteobacteria; o__Salinisphaerales; f__Solimonadaceae; g__uncultured; s__uncultured bacterium
OTU375	0	0	0	0	0	0	0	0	0	0	0	0	0	0	0	0	0	0	d__Bacteria; p__Proteobacteria; c__Gammaproteobacteria; o__Xanthomonadales; f__Xanthomonadaceae; g__Lysobacter
OTU376	0	0	0	1	0	0	0	0	0	0	0	0	0	0	0	0	0	1	d__Bacteria; p__Actinobacteria; c__Thermoleophilia; o__Solirubrobacterales; f__67-14; g__norank; s__uncultured bacterium
OTU377	0	0	0	0	0	0	0	0	0	0	0	0	0	0	0	0	0	0	d__Bacteria; p__Actinobacteria; c__Thermoleophilia; o__Solirubrobacterales; f__Solirubrobacteraceae; g__Solirubrobacter
OTU378	0	1	0	0	0	0	0	0	0	0	0	0	0	0	0	0	0	0	d__Bacteria; p__Acidobacteria; c__Subgroup 17; o__norank; f__norank; g__norank; s__uncultured bacterium
OTU379	1	0	0	0	0	0	0	0	0	0	0	0	0	0	0	0	0	0	d__Bacteria; p__Acidobacteria; c__Subgroup 17; o__norank; f__norank; g__norank; s__uncultured bacterium
OTU380	0	1	0	0	0	0	0	0	0	0	0	0	0	0	0	0	0	0	d__Bacteria; p__Proteobacteria; c__Alphaproteobacteria; o__Sphingomonadales; f__Sphingomonadaceae; g__Novosphingobium; s__metagenome
OTU381	0	0	0	0	0	0	0	0	0	0	0	0	0	0	0	0	0	0	d__Bacteria; p__Actinobacteria; c__Actinobacteria; o__Micrococcales; f__Micrococcaceae; g__Arthrobacter
OTU382	1	1	0	0	0	0	0	0	0	0	0	0	0	0	0	0	0	0	d__Bacteria; p__Proteobacteria; c__Alphaproteobacteria; o__Rhizobiales; f__Beijerinckiaceae; g__Microvirga
OTU383	0	0	0	0	0	0	0	0	0	0	0	0	0	0	0	0	0	0	d__Bacteria; p__Actinobacteria; c__Acidimicrobiia; o__Microtrichales; f__Iamiaceae; g__Iamia; s__uncultured bacterium
OTU384	1	1	0	0	0	0	0	0	0	0	0	0	0	1	0	0	0	0	d__Bacteria; p__Actinobacteria; c__Actinobacteria; o__Propionibacteriales; f__Nocardioidaceae; g__Nocardioides; s__uncultured bacterium
OTU386	0	0	0	0	0	0	0	0	0	0	0	0	0	0	0	0	1	0	d__Bacteria; p__Proteobacteria; c__Deltaproteobacteria; o__Myxococcales; f__Sandaracinaceae; g__uncultured; s__uncultured bacterium
OTU387	0	0	0	0	0	0	0	0	0	0	0	0	0	0	0	0	0	0	d__Bacteria; p__Actinobacteria; c__Thermoleophilia; o__uncultured; f__norank; g__norank; s__uncultured bacterium
OTU388	0	1	0	0	0	0	0	0	0	0	0	0	0	0	0	0	0	0	d__Bacteria; p__Actinobacteria; c__Acidimicrobiia; o__Actinomarinales; f__uncultured; g__norank; s__uncultured bacterium
OTU389	1	2	0	0	0	0	0	0	0	0	0	0	0	0	0	0	0	0	d__Bacteria; p__Nitrospirae; c__Nitrospira; o__Nitrospirales; f__Nitrospiraceae; g__Nitrospira; s__uncultured bacterium
OTU390	0	0	0	0	0	0	0	0	0	0	0	0	0	0	0	0	0	2	d__Bacteria; p__Actinobacteria; c__Thermoleophilia; o__Solirubrobacterales; f__67-14; g__norank; s__uncultured bacterium
OTU391	1	0	0	0	0	0	0	0	0	0	0	0	0	0	0	0	0	1	d__Bacteria; p__Acidobacteria; c__Subgroup 6; o__norank; f__norank; g__norank; s__uncultured bacterium
OTU392	0	0	0	0	0	0	0	0	0	0	0	0	0	0	0	0	0	0	d__Bacteria; p__Acidobacteria; c__Blastocatellia (Subgroup 4); o__Pyrinomonadales; f__Pyrinomonadaceae; g__RB41
OTU393	0	0	0	0	0	0	0	0	0	0	0	0	0	0	0	0	0	0	Unclassified
OTU394	0	0	0	0	0	0	0	0	0	0	0	0	0	0	0	0	0	0	d__Bacteria; p__Gemmatimonadetes; c__BD2-11 terrestrial group; o__norank; f__norank; g__norank; s__uncultured bacterium
OTU395	1	2	0	0	0	0	0	0	0	0	0	0	0	0	0	0	0	0	d__Bacteria; p__Proteobacteria; c__Alphaproteobacteria; o__Rhizobiales; f__Xanthobacteraceae; g__Rhodoplanes
OTU396	0	0	0	0	0	0	0	0	0	0	0	0	0	0	0	0	0	0	d__Bacteria; p__Proteobacteria; c__Gammaproteobacteria; o__Betaproteobacteriales; f__Burkholderiaceae; g__Comamonas; s__uncultured bacterium
OTU397	0	0	0	0	0	0	0	0	0	0	0	0	0	0	0	0	0	0	d__Bacteria; p__Proteobacteria; c__Alphaproteobacteria; o__Tistrellales; f__Geminicoccaceae; g__uncultured; s__uncultured bacterium
OTU398	0	0	0	0	0	0	0	0	0	0	0	0	0	0	0	0	0	0	d__Bacteria; p__Actinobacteria; c__Thermoleophilia; o__Gaiellales; f__Gaiellaceae; g__Gaiella
OTU399	0	0	0	0	0	0	0	0	0	0	0	0	0	0	0	0	0	0	d__Bacteria; p__Actinobacteria; c__Actinobacteria; o__Pseudonocardiales; f__Pseudonocardiaceae; g__Crossiella; s__uncultured bacterium
OTU400	0	0	0	0	0	0	0	0	0	0	1	0	0	1	0	0	0	0	d__Bacteria; p__Proteobacteria; c__Gammaproteobacteria; o__Xanthomonadales; f__Xanthomonadaceae; g__Lysobacter
OTU401	0	1	0	0	0	0	1	0	0	0	0	0	0	0	0	0	0	0	d__Bacteria; p__Gemmatimonadetes; c__Gemmatimonadetes; o__Gemmatimonadales; f__Gemmatimonadaceae; g__uncultured
OTU402	0	0	0	0	0	0	0	0	0	0	0	0	0	0	0	0	0	0	d__Bacteria; p__Proteobacteria; c__Gammaproteobacteria; o__Betaproteobacteriales; f__Burkholderiaceae; g__Rhizobacter
OTU403	8	14	7	13	3	11	11	7	8	10	9	18	13	10	8	11	11	9	d__Bacteria; p__Cyanobacteria; c__Oxyphotobacteria; o__Chloroplast; f__norank; g__norank
OTU404	1	0	0	0	0	0	1	0	0	0	0	0	0	1	0	0	0	0	d__Bacteria; p__Acidobacteria; c__Blastocatellia (Subgroup 4); o__Blastocatellales; f__Blastocatellaceae; g__uncultured; s__uncultured bacterium
OTU405	1	1	0	0	0	0	0	0	0	0	0	0	0	0	0	0	0	0	d__Bacteria; p__Proteobacteria; c__Alphaproteobacteria; o__uncultured; f__norank; g__norank; s__uncultured bacterium
OTU406	1	1	0	0	0	0	0	0	0	0	0	0	0	0	0	0	0	2	d__Bacteria; p__Bacteroidetes; c__Bacteroidia; o__Cytophagales; f__Microscillaceae; g__uncultured
OTU407	0	0	0	0	0	0	0	0	0	0	0	0	0	0	0	0	0	1	d__Bacteria; p__Gemmatimonadetes; c__Gemmatimonadetes; o__Gemmatimonadales; f__Gemmatimonadaceae; g__uncultured; s__uncultured bacterium
OTU408	0	0	0	0	0	0	1	0	0	0	0	0	0	0	0	0	0	0	d__Bacteria; p__Actinobacteria; c__Acidimicrobiia; o__IMCC26256; f__norank; g__norank; s__uncultured bacterium
OTU409	0	0	0	0	0	0	0	0	0	0	0	0	0	0	0	0	0	0	d__Bacteria; p__Acidobacteria; c__Subgroup 6; o__norank; f__norank; g__norank; s__uncultured Acidobacteria bacterium
OTU410	1	0	0	0	0	0	0	0	0	0	0	0	0	0	0	0	0	0	d__Bacteria; p__Proteobacteria; c__Gammaproteobacteria; o__Betaproteobacteriales; f__Nitrosomonadaceae; g__MND1; s__uncultured bacterium
OTU411	0	1	0	0	0	0	0	0	0	0	0	0	0	0	0	0	0	1	d__Bacteria; p__Proteobacteria; c__Gammaproteobacteria; o__Betaproteobacteriales; f__Methylophilaceae; g__Methylotenera
OTU412	0	0	0	0	0	0	0	0	1	0	0	0	0	0	0	0	0	0	d__Bacteria; p__Actinobacteria; c__Actinobacteria; o__Streptosporangiales; f__Thermomonosporaceae; g__Spirillospora
OTU413	0	1	0	0	0	0	0	0	0	0	0	0	0	0	0	0	0	0	d__Bacteria; p__Acidobacteria; c__Subgroup 17; o__norank; f__norank; g__norank; s__uncultured bacterium
OTU415	21	12	8	4	4	1	6	8	2	4	3	11	8	2	6	5	6	9	d__Bacteria; p__Cyanobacteria; c__Oxyphotobacteria; o__Chloroplast; f__norank; g__norank
OTU416	0	0	0	0	0	0	0	0	0	0	0	0	0	0	0	0	0	0	d__Bacteria; p__Chloroflexi; c__Anaerolineae; o__Ardenticatenales; f__uncultured; g__norank; s__uncultured bacterium
OTU417	0	0	0	0	0	0	0	0	0	0	0	0	0	0	0	0	0	0	d__Bacteria; p__Proteobacteria; c__Alphaproteobacteria; o__Tistrellales; f__Geminicoccaceae; g__uncultured
OTU418	0	0	0	0	0	0	0	0	0	0	0	0	0	0	0	0	0	1	d__Bacteria; p__Bacteroidetes; c__Bacteroidia; o__Sphingobacteriales; f__Sphingobacteriaceae; g__Pedobacter
OTU419	0	1	0	0	0	0	0	0	0	0	0	0	0	0	0	0	0	0	d__Bacteria; p__Actinobacteria; c__MB-A2-108; o__norank; f__norank; g__norank; s__uncultured bacterium
OTU420	13	1	1	0	0	0	1	0	1	0	0	0	0	0	1	0	0	0	d__Bacteria; p__Proteobacteria; c__Alphaproteobacteria; o__Rhizobiales; f__Beijerinckiaceae; g__Methylobacterium
OTU421	0	0	0	0	0	0	0	0	0	0	0	0	0	0	0	0	0	1	d__Bacteria; p__Chloroflexi; c__TK10; o__norank; f__norank; g__norank; s__uncultured bacterium
OTU423	1	0	0	0	0	0	0	0	0	0	0	0	0	0	0	0	0	0	d__Bacteria; p__Bacteroidetes; c__Bacteroidia; o__Cytophagales; f__Microscillaceae; g__uncultured; s__uncultured bacterium
OTU424	0	0	0	0	0	0	0	0	0	0	0	0	0	0	0	0	0	0	d__Bacteria; p__Proteobacteria; c__Gammaproteobacteria; o__PLTA13; f__norank; g__norank; s__uncultured bacterium
OTU425	0	3	0	0	0	0	0	0	0	0	0	0	0	0	0	0	0	0	d__Bacteria; p__Acidobacteria; c__Subgroup 6; o__norank; f__norank; g__norank; s__uncultured bacterium
OTU426	1	0	0	0	0	0	0	0	0	0	0	0	0	0	0	0	0	0	d__Bacteria; p__Actinobacteria; c__Thermoleophilia; o__Gaiellales; f__Gaiellaceae; g__Gaiella; s__uncultured bacterium
OTU427	1	0	0	0	0	0	0	0	0	0	0	0	0	0	0	0	0	0	d__Bacteria; p__Gemmatimonadetes; c__Gemmatimonadetes; o__Gemmatimonadales; f__Gemmatimonadaceae; g__uncultured
OTU428	0	0	0	0	0	0	0	0	0	0	0	0	0	0	0	0	0	0	d__Bacteria; p__Proteobacteria; c__Gammaproteobacteria; o__Betaproteobacteriales; f__Burkholderiaceae; g__Hydrogenophaga
OTU429	0	0	0	0	0	0	0	0	0	0	0	0	0	0	0	0	0	0	d__Bacteria; p__Proteobacteria; c__Gammaproteobacteria; o__Xanthomonadales; f__Xanthomonadaceae; g__Luteimonas
OTU430	0	0	0	0	0	0	0	0	0	0	0	0	0	0	0	1	0	0	d__Bacteria; p__Actinobacteria; c__Thermoleophilia; o__Solirubrobacterales; f__Solirubrobacteraceae; g__Solirubrobacter; s__uncultured bacterium
OTU431	0	0	0	0	0	0	0	0	0	0	0	0	0	0	0	0	0	1	d__Bacteria; p__Proteobacteria; c__Gammaproteobacteria; o__Steroidobacterales; f__Steroidobacteraceae; g__Steroidobacter; s__uncultured bacterium
OTU432	0	1	0	0	0	0	0	0	0	0	0	0	0	0	0	0	0	0	d__Bacteria; p__Nitrospirae; c__Nitrospira; o__Nitrospirales; f__Nitrospiraceae; g__Nitrospira; s__uncultured Nitrospira sp.
OTU433	1	0	0	0	0	0	0	0	0	0	0	0	0	0	0	0	0	0	d__Bacteria; p__Firmicutes; c__Bacilli; o__Bacillales; f__Paenibacillaceae; g__Paenibacillus
OTU434	2	0	0	0	0	0	0	0	0	0	0	0	0	0	0	0	0	0	d__Bacteria; p__Actinobacteria; c__Thermoleophilia; o__Gaiellales; f__uncultured; g__norank; s__uncultured bacterium
OTU435	1	0	0	0	0	0	0	0	0	0	0	0	0	0	0	0	0	0	d__Bacteria; p__Gemmatimonadetes; c__Gemmatimonadetes; o__Gemmatimonadales; f__Gemmatimonadaceae; g__uncultured; s__uncultured bacterium
OTU436	2	0	0	0	0	0	0	0	0	0	0	0	0	0	0	1	0	0	d__Bacteria; p__Actinobacteria; c__MB-A2-108; o__norank; f__norank; g__norank; s__uncultured bacterium
OTU437	0	0	0	0	0	0	1	1	0	0	0	0	0	0	0	0	0	0	d__Bacteria; p__Proteobacteria; c__Gammaproteobacteria; o__Betaproteobacteriales; f__Burkholderiaceae; g__Hydrogenophaga; s__uncultured bacterium
OTU438	0	0	0	0	0	0	1	0	0	0	0	0	0	0	0	0	0	0	d__Bacteria; p__Actinobacteria; c__Actinobacteria; o__Pseudonocardiales; f__Pseudonocardiaceae; g__Pseudonocardia; s__uncultured bacterium
OTU439	0	1	0	0	0	1	0	0	0	0	1	0	0	0	0	0	0	0	d__Bacteria; p__Chloroflexi; c__Gitt-GS-136; o__norank; f__norank; g__norank; s__uncultured bacterium
OTU440	0	0	0	0	0	0	0	0	0	0	1	0	0	0	0	1	0	0	d__Bacteria; p__Proteobacteria; c__Gammaproteobacteria; o__Gammaproteobacteria Incertae Sedis; f__Unknown Family; g__Acidibacter; s__uncultured bacterium
OTU441	1	1	0	0	0	0	0	0	0	0	0	0	0	0	0	0	0	1	d__Bacteria; p__Acidobacteria; c__Subgroup 6; o__norank; f__norank; g__norank
OTU442	0	0	0	0	0	0	0	0	0	0	0	0	0	0	0	0	0	0	d__Bacteria; p__Acidobacteria; c__Thermoanaerobaculia; o__Thermoanaerobaculales; f__Thermoanaerobaculaceae; g__Subgroup 10; s__uncultured bacterium
OTU443	0	0	0	0	0	0	0	0	0	0	0	0	0	0	0	0	0	0	d__Bacteria; p__Proteobacteria; c__Gammaproteobacteria; o__Betaproteobacteriales; f__A21b; g__norank; s__uncultured bacterium
OTU444	0	0	0	0	0	0	0	0	0	0	0	0	0	0	0	0	0	0	d__Bacteria; p__Proteobacteria; c__Gammaproteobacteria; o__Steroidobacterales; f__Steroidobacteraceae; g__Steroidobacter
OTU446	0	0	0	0	0	0	0	0	0	0	0	1	0	0	0	0	0	0	d__Bacteria; p__Firmicutes; c__Erysipelotrichia; o__Erysipelotrichales; f__Erysipelotrichaceae; g__Turicibacter; s__uncultured bacterium
OTU448	0	1	0	0	0	0	0	0	0	0	0	0	0	0	0	0	0	0	d__Bacteria; p__Proteobacteria; c__Alphaproteobacteria; o__Rhizobiales; f__Rhizobiaceae; g__Allorhizobium-Neorhizobium-Pararhizobium-Rhizobium
OTU450	0	0	0	0	0	0	0	0	0	0	0	0	0	0	0	0	0	0	d__Bacteria; p__Chloroflexi; c__Chloroflexia; o__Chloroflexales; f__Roseiflexaceae; g__uncultured; s__uncultured bacterium
OTU451	0	0	0	0	0	0	0	0	0	0	0	0	0	0	0	0	0	0	d__Bacteria; p__Chloroflexi; c__Chloroflexia; o__Thermomicrobiales; f__JG30-KF-CM45; g__norank
OTU452	0	0	0	0	0	0	0	0	0	0	0	0	0	0	0	0	0	0	d__Bacteria; p__Actinobacteria; c__Thermoleophilia; o__Solirubrobacterales; f__67-14; g__norank
OTU453	0	0	0	0	0	0	0	0	0	0	0	0	0	0	0	0	0	0	d__Bacteria; p__Proteobacteria; c__Gammaproteobacteria; o__Betaproteobacteriales; f__Burkholderiaceae; g__Noviherbaspirillum; s__uncultured bacterium
OTU454	0	0	0	0	0	0	0	0	0	0	0	0	0	0	0	0	0	1	d__Bacteria; p__Proteobacteria; c__Alphaproteobacteria; o__Rhizobiales; f__Hyphomicrobiaceae; g__Pedomicrobium; s__metagenome
OTU455	0	1	0	0	0	0	0	0	0	0	0	0	0	0	0	0	0	0	d__Bacteria; p__Actinobacteria; c__Acidimicrobiia; o__IMCC26256; f__norank; g__norank; s__uncultured bacterium
OTU456	1	0	0	0	0	0	0	0	0	0	0	0	0	0	0	0	0	0	d__Bacteria; p__Chloroflexi; c__Anaerolineae; o__Anaerolineales; f__Anaerolineaceae; g__uncultured; s__uncultured bacterium
OTU457	0	0	0	0	0	0	0	0	1	0	0	0	0	0	0	0	0	1	d__Bacteria; p__Actinobacteria; c__Actinobacteria; o__Propionibacteriales; f__Nocardioidaceae; g__Marmoricola; s__uncultured bacterium
OTU458	0	0	0	0	0	0	0	0	0	0	0	0	0	0	0	0	0	0	d__Bacteria; p__Planctomycetes; c__Planctomycetacia; o__Pirellulales; f__Pirellulaceae; g__Pirellula; s__uncultured bacterium
OTU460	0	0	0	0	0	0	0	0	0	0	0	0	0	1	0	1	0	0	d__Bacteria; p__Proteobacteria; c__Deltaproteobacteria; o__Myxococcales; f__bacteriap25; g__norank; s__uncultured bacterium
OTU461	0	0	0	0	0	0	0	0	0	0	0	0	0	0	0	0	0	0	d__Bacteria; p__Acidobacteria; c__Subgroup 6; o__norank; f__norank; g__norank; s__uncultured Acidobacteria bacterium
OTU463	0	0	0	0	0	0	0	0	0	0	0	0	0	0	0	0	0	0	d__Bacteria; p__Acidobacteria; c__Subgroup 6; o__norank; f__norank; g__norank
OTU464	0	0	0	0	0	0	0	0	0	0	0	1	0	0	0	0	0	0	d__Bacteria; p__Proteobacteria; c__Alphaproteobacteria; o__Rhizobiales; f__Devosiaceae; g__Devosia
OTU465	0	0	0	0	0	0	0	0	0	0	0	0	0	0	0	0	0	0	d__Bacteria; p__Actinobacteria; c__Thermoleophilia; o__Gaiellales; f__uncultured; g__norank; s__uncultured bacterium
OTU466	1	0	1	0	0	0	0	0	0	0	0	0	0	0	0	0	0	1	d__Bacteria; p__Verrucomicrobia; c__Verrucomicrobiae; o__Opitutales; f__Opitutaceae; g__Opitutus; s__uncultured bacterium
OTU467	0	0	0	0	0	0	0	0	0	0	0	0	0	0	0	0	0	0	d__Bacteria; p__Proteobacteria; c__Gammaproteobacteria; o__Betaproteobacteriales; f__Nitrosomonadaceae; g__MND1; s__uncultured bacterium
OTU468	0	0	0	0	0	0	0	0	0	2	0	0	0	0	0	0	1	0	d__Bacteria; p__Actinobacteria; c__Actinobacteria; o__Corynebacteriales; f__Mycobacteriaceae; g__Mycobacterium
OTU470	1	0	0	0	0	0	0	0	0	0	0	0	0	0	0	0	0	0	d__Bacteria; p__Acidobacteria; c__Subgroup 6; o__norank; f__norank; g__norank; s__uncultured bacterium
OTU471	0	0	0	0	0	0	0	0	0	0	0	0	0	0	0	0	0	1	d__Bacteria; p__Armatimonadetes; c__Fimbriimonadia; o__Fimbriimonadales; f__norank; g__norank; s__uncultured bacterium
OTU472	0	0	0	0	0	0	0	0	0	0	0	0	1	0	0	0	0	1	d__Bacteria; p__Proteobacteria; c__Gammaproteobacteria; o__Salinisphaerales; f__Solimonadaceae; g__Polycyclovorans; s__uncultured bacterium
OTU473	0	0	0	1	0	0	0	0	0	0	0	0	0	0	0	0	0	0	d__Bacteria; p__Planctomycetes; c__Phycisphaerae; o__Tepidisphaerales; f__WD2101 soil group; g__norank; s__uncultured bacterium
OTU474	1	0	0	0	0	0	0	0	0	0	0	0	0	0	0	0	0	0	d__Bacteria; p__Acidobacteria; c__Subgroup 6; o__Unknown Order; f__Unknown Family; g__Luteitalea; s__uncultured bacterium
OTU475	0	0	0	0	0	0	0	0	0	0	0	0	0	0	0	0	0	0	d__Bacteria; p__Proteobacteria; c__Gammaproteobacteria; o__Betaproteobacteriales; f__Nitrosomonadaceae; g__MND1; s__uncultured bacterium
OTU479	0	0	0	0	0	0	0	0	0	0	0	0	0	0	0	0	0	0	d__Bacteria; p__Rokubacteria; c__NC10; o__Rokubacteriales; f__norank; g__norank; s__uncultured bacterium
OTU480	0	0	0	0	0	0	0	0	0	0	0	0	0	0	0	0	0	1	d__Bacteria; p__Acidobacteria; c__Subgroup 6; o__norank; f__norank; g__norank; s__uncultured bacterium
OTU481	1	0	0	0	0	0	0	0	0	0	0	0	0	0	0	0	0	0	d__Bacteria; p__Chloroflexi; c__Anaerolineae; o__Anaerolineales; f__Anaerolineaceae; g__uncultured; s__uncultured bacterium
OTU482	0	0	0	0	0	0	0	0	0	0	0	0	0	0	0	0	0	0	d__Bacteria; p__Proteobacteria; c__Alphaproteobacteria; o__Azospirillales; f__Azospirillaceae; g__Skermanella; s__uncultured bacterium
OTU483	0	1	0	0	0	0	0	0	0	0	0	0	0	0	0	0	0	0	d__Bacteria; p__Planctomycetes; c__Phycisphaerae; o__Tepidisphaerales; f__WD2101 soil group; g__norank; s__uncultured bacterium
OTU484	0	0	0	0	0	0	0	0	0	0	0	0	0	0	0	0	0	0	d__Bacteria; p__Chloroflexi; c__OLB14; o__norank; f__norank; g__norank; s__uncultured bacterium
OTU485	1	0	0	0	0	0	0	0	0	0	0	0	0	0	0	0	0	0	d__Bacteria; p__Actinobacteria; c__Thermoleophilia; o__Gaiellales; f__uncultured; g__norank; s__uncultured bacterium
OTU486	0	0	0	0	0	0	0	0	0	0	0	0	0	0	0	0	0	0	d__Bacteria; p__Proteobacteria; c__Gammaproteobacteria; o__Gammaproteobacteria Incertae Sedis; f__Unknown Family; g__Acidibacter; s__uncultured bacterium
OTU488	1	0	0	0	0	0	0	0	0	0	0	0	0	0	0	0	0	0	d__Bacteria; p__Proteobacteria; c__Gammaproteobacteria; o__PLTA13; f__norank; g__norank; s__uncultured bacterium
OTU489	0	0	0	0	0	0	0	1	0	0	1	0	0	0	0	0	0	0	d__Bacteria; p__Proteobacteria; c__Alphaproteobacteria; o__Rhizobiales; f__Rhizobiaceae; g__Allorhizobium-Neorhizobium-Pararhizobium-Rhizobium; s__Rhizobium leguminosarum bv. viciae WSM1481
OTU490	0	0	0	0	0	0	0	0	0	0	0	0	0	0	0	0	0	1	d__Bacteria; p__Proteobacteria; c__Alphaproteobacteria; o__Rhizobiales; f__Xanthobacteraceae; g__Rhodoplanes
OTU491	0	0	0	0	0	0	0	0	0	0	0	0	0	0	0	0	0	0	d__Bacteria; p__Proteobacteria; c__Gammaproteobacteria; o__Betaproteobacteriales; f__Nitrosomonadaceae; g__MND1
OTU492	0	0	0	0	0	0	0	0	0	0	0	0	0	0	0	0	0	1	d__Bacteria; p__Gemmatimonadetes; c__Gemmatimonadetes; o__Gemmatimonadales; f__Gemmatimonadaceae; g__uncultured; s__uncultured bacterium
OTU493	0	0	0	0	0	0	0	0	0	0	0	0	0	0	0	0	0	0	d__Bacteria; p__Proteobacteria; c__Gammaproteobacteria; o__Betaproteobacteriales; f__Nitrosomonadaceae; g__MND1; s__uncultured bacterium
OTU495	0	1	0	0	0	0	0	0	0	0	0	0	0	0	0	0	0	0	d__Bacteria; p__Proteobacteria; c__Gammaproteobacteria; o__Betaproteobacteriales; f__Nitrosomonadaceae; g__Nitrosospira
OTU496	0	1	0	0	0	0	0	0	0	0	0	0	0	0	0	0	0	0	d__Bacteria; p__Actinobacteria; c__Acidimicrobiia; o__Microtrichales; f__Ilumatobacteraceae; g__uncultured; s__uncultured bacterium
OTU497	0	0	0	0	0	0	0	0	0	0	0	0	0	0	0	0	0	0	d__Bacteria; p__Proteobacteria; c__Gammaproteobacteria; o__Betaproteobacteriales; f__Nitrosomonadaceae; g__Ellin6067; s__uncultured bacterium
OTU498	1	0	0	0	0	0	0	0	0	0	0	0	0	0	0	0	0	1	d__Bacteria; p__Acidobacteria; c__Blastocatellia (Subgroup 4); o__Pyrinomonadales; f__Pyrinomonadaceae; g__RB41
OTU499	1	0	0	0	0	0	0	0	0	0	0	0	0	0	0	0	0	0	d__Bacteria; p__Planctomycetes; c__OM190; o__norank; f__norank; g__norank; s__uncultured bacterium
OTU500	0	0	0	0	0	0	1	0	0	0	0	0	0	0	0	0	0	0	d__Bacteria; p__Actinobacteria; c__Actinobacteria; o__Micrococcales; f__Microbacteriaceae; g__Mycetocola
OTU501	0	0	0	0	0	0	0	1	0	0	0	0	0	0	0	0	0	0	d__Bacteria; p__Gemmatimonadetes; c__AKAU4049; o__norank; f__norank; g__norank; s__uncultured bacterium
OTU502	1	0	0	0	0	0	0	0	0	0	0	0	0	0	0	0	0	0	d__Bacteria; p__Actinobacteria; c__Thermoleophilia; o__Solirubrobacterales; f__Solirubrobacteraceae; g__Solirubrobacter; s__uncultured bacterium
OTU503	0	0	0	0	0	0	0	0	0	0	0	0	0	0	0	0	0	0	d__Bacteria; p__Proteobacteria; c__Gammaproteobacteria; o__Pseudomonadales; f__Pseudomonadaceae; g__Azotobacter; s__Azotobacter chroococcum
OTU505	0	0	0	0	0	0	0	0	0	0	0	0	0	0	0	0	2	0	d__Bacteria; p__Acidobacteria; c__Subgroup 6; o__norank; f__norank; g__norank; s__uncultured bacterium
OTU506	0	0	0	0	0	0	0	0	0	0	0	0	0	0	0	0	0	0	d__Bacteria; p__Proteobacteria; c__Gammaproteobacteria; o__Xanthomonadales; f__Xanthomonadaceae; g__Arenimonas; s__uncultured bacterium
OTU507	0	0	0	0	0	0	0	0	0	0	0	0	0	0	0	0	0	0	d__Bacteria; p__Actinobacteria; c__Thermoleophilia; o__Gaiellales; f__uncultured; g__norank; s__uncultured bacterium
OTU508	2	1	0	0	0	0	0	0	0	0	0	0	1	0	0	0	0	0	d__Bacteria; p__Armatimonadetes; c__uncultured; o__norank; f__norank; g__norank
OTU509	1	0	0	0	0	0	0	0	0	0	0	0	0	0	0	0	0	0	d__Bacteria; p__Gemmatimonadetes; c__Gemmatimonadetes; o__Gemmatimonadales; f__Gemmatimonadaceae; g__uncultured; s__uncultured bacterium
OTU511	0	0	0	0	0	0	0	0	1	0	0	0	0	0	0	0	0	2	d__Bacteria; p__Proteobacteria; c__Alphaproteobacteria; o__Rhizobiales; f__Rhizobiaceae; g__Aliihoeflea
OTU512	0	0	0	0	0	0	0	0	0	0	0	0	0	0	0	0	0	0	d__Bacteria; p__Proteobacteria; c__Alphaproteobacteria; o__Rhizobiales; f__Hyphomicrobiaceae; g__Pedomicrobium; s__uncultured bacterium
OTU513	0	0	0	0	0	0	1	1	0	1	0	0	0	0	0	2	1	2	d__Bacteria; p__Proteobacteria; c__Gammaproteobacteria; o__Betaproteobacteriales; f__Burkholderiaceae; g__Massilia
OTU515	0	0	0	0	0	0	0	0	0	0	0	0	0	0	0	0	0	0	d__Bacteria; p__Firmicutes; c__Bacilli; o__Bacillales; f__Paenibacillaceae; g__Paenibacillus
OTU516	1	0	0	0	0	0	0	0	0	0	0	0	0	0	0	0	0	0	d__Bacteria; p__Nitrospirae; c__Nitrospira; o__Nitrospirales; f__Nitrospiraceae; g__Nitrospira; s__uncultured Nitrospira sp.
OTU517	0	0	0	0	0	0	0	0	0	0	0	0	0	0	0	0	0	0	d__Bacteria; p__Planctomycetes; c__Phycisphaerae; o__Tepidisphaerales; f__WD2101 soil group; g__norank; s__uncultured bacterium
OTU518	0	0	0	0	0	0	0	0	0	0	0	0	0	0	0	0	0	0	d__Bacteria; p__Proteobacteria; c__Gammaproteobacteria; o__Betaproteobacteriales; f__Rhodocyclaceae; g__Dechloromonas; s__metagenome
OTU520	0	0	0	0	0	0	0	0	0	0	0	0	0	0	0	0	0	0	d__Bacteria; p__Planctomycetes; c__Phycisphaerae; o__Phycisphaerales; f__Phycisphaeraceae; g__AKYG587; s__uncultured bacterium
OTU521	0	0	0	0	0	0	0	0	0	0	1	0	0	0	1	0	0	0	d__Bacteria; p__Proteobacteria; c__Gammaproteobacteria; o__Xanthomonadales; f__Xanthomonadaceae; g__Pseudoxanthomonas
OTU522	0	0	0	0	0	1	0	0	0	0	0	0	0	0	0	0	0	1	d__Bacteria; p__Actinobacteria; c__Thermoleophilia; o__Gaiellales; f__uncultured; g__norank; s__uncultured bacterium
OTU523	1	0	0	0	0	0	0	0	0	1	0	0	0	0	0	0	2	3	d__Bacteria; p__Proteobacteria; c__Gammaproteobacteria; o__Betaproteobacteriales; f__Burkholderiaceae; g__Limnobacter; s__uncultured organism
OTU524	0	0	0	0	0	0	0	0	0	0	0	0	0	0	0	0	0	0	d__Bacteria; p__Chloroflexi; c__Chloroflexia; o__Chloroflexales; f__Roseiflexaceae; g__uncultured; s__uncultured bacterium
[truncated: 2,159 more rows]

## Sheet: Dataset S3
Dataset S4: OTU abundances of endophytic fungi in stem part of C. pilosula
[truncated: 2,640 more rows]

## Sheet: Dataset S4
Dataset S3: OTU abundances of endophytic bacteria in stem part of C. pilosula
[truncated: 1,862 more rows]

[truncated: 2 more sheets: Dataset S5, Dataset S6]
